# Supplementary material for: Volatile Evolution of Long Non-Coding RNA Repertoire in Retinal Pigment Epithelium: Insights from Comparison of Bovine and Human RNA Expression Profiles
Source: Genes (Basel). 2019 Mar 8;10(3):205. doi: 10.3390/genes10030205 (PMC6471466; doi:10.3390/genes10030205)
Supplement: Supplementary file 1 [file genes-10-00205-s001.zip]

Archive with 8 entries (8 files):
- Slide1.PNG
- Slide2.PNG
- Supplementary_file1.gff3
- Supplementary_file2.gff3
- TableS1-RPE lncRNAs classification.xlsx
- TableS2-RPE lncRNAs Rfam.xlsx
- TableS3-Differentially expressed RPE lncRNAs.xlsx
- TableS4-qPCR confirmation of bovine lncRNA expression.xls
