# Supplementary material for: Volatile Evolution of Long Non-Coding RNA Repertoire in Retinal Pigment Epithelium: Insights from Comparison of Bovine and Human RNA Expression Profiles
Source: Genes (Basel). 2019 Mar 8;10(3):205. doi: 10.3390/genes10030205 (PMC6471466; doi:10.3390/genes10030205)
Supplement: Supplementary file 1 [file genes-10-00205-s001.zip › Supplementary_file1.gff3]

1	ensembl	transcript	83323	84281	.	-	.	ID=ENSBTAT00000057220;geneID=ENSBTAG00000035349
1	ensembl	exon	83323	83347	.	-	.	Parent=ENSBTAT00000057220
1	ensembl	exon	83365	84281	.	-	.	Parent=ENSBTAT00000057220
1	StringTie	transcript	700672	731149	.	-	.	ID=MSTRG.10.1;geneID=MSTRG.10
1	StringTie	exon	700672	711983	1000.00	-	.	Parent=MSTRG.10.1
1	StringTie	exon	731118	731149	1000.00	-	.	Parent=MSTRG.10.1
1	StringTie	transcript	6154198	6157042	.	-	.	ID=MSTRG.39.1;geneID=MSTRG.39
1	StringTie	exon	6154198	6155606	1000.00	-	.	Parent=MSTRG.39.1
1	StringTie	exon	6156504	6157042	1000.00	-	.	Parent=MSTRG.39.1
1	StringTie	transcript	9347370	9361422	.	+	.	ID=MSTRG.52.1;geneID=MSTRG.52
1	StringTie	exon	9347370	9347527	1000.00	+	.	Parent=MSTRG.52.1
1	StringTie	exon	9358742	9361422	1000.00	+	.	Parent=MSTRG.52.1
1	StringTie	transcript	23433886	23455186	.	-	.	ID=MSTRG.82.1;geneID=MSTRG.82
1	StringTie	exon	23433886	23434743	1000.00	-	.	Parent=MSTRG.82.1
1	StringTie	exon	23455064	23455186	1000.00	-	.	Parent=MSTRG.82.1
1	StringTie	transcript	23478022	23480902	.	-	.	ID=MSTRG.83.1;geneID=MSTRG.83
1	StringTie	exon	23478022	23478233	1000.00	-	.	Parent=MSTRG.83.1
1	StringTie	exon	23480792	23480902	1000.00	-	.	Parent=MSTRG.83.1
1	ensembl	transcript	28411204	28411543	.	+	.	ID=ENSBTAT00000006724;geneID=ENSBTAG00000005101
1	ensembl	exon	28411204	28411492	.	+	.	Parent=ENSBTAT00000006724
1	ensembl	exon	28411509	28411543	.	+	.	Parent=ENSBTAT00000006724
1	ensembl	transcript	33853693	33854670	.	-	.	ID=ENSBTAT00000048577;geneID=ENSBTAG00000034284
1	ensembl	exon	33853693	33854255	.	-	.	Parent=ENSBTAT00000048577
1	ensembl	exon	33854275	33854670	.	-	.	Parent=ENSBTAT00000048577
1	StringTie	transcript	34707953	34708602	.	+	.	ID=MSTRG.96.1;geneID=MSTRG.96
1	StringTie	exon	34707953	34708057	1000.00	+	.	Parent=MSTRG.96.1
1	StringTie	exon	34708472	34708602	1000.00	+	.	Parent=MSTRG.96.1
1	StringTie	transcript	38169314	38234389	.	-	.	ID=MSTRG.109.1;geneID=MSTRG.109
1	StringTie	exon	38169314	38170027	1000.00	-	.	Parent=MSTRG.109.1
1	StringTie	exon	38225164	38225321	1000.00	-	.	Parent=MSTRG.109.1
1	StringTie	exon	38234272	38234389	1000.00	-	.	Parent=MSTRG.109.1
1	StringTie	transcript	38169610	38234389	.	-	.	ID=MSTRG.109.2;geneID=MSTRG.109
1	StringTie	exon	38169610	38170027	1000.00	-	.	Parent=MSTRG.109.2
1	StringTie	exon	38234272	38234389	1000.00	-	.	Parent=MSTRG.109.2
1	ensembl	transcript	38712791	38713251	.	+	.	ID=ENSBTAT00000063787;geneID=ENSBTAG00000046492
1	ensembl	exon	38712791	38712819	.	+	.	Parent=ENSBTAT00000063787
1	ensembl	exon	38712840	38713150	.	+	.	Parent=ENSBTAT00000063787
1	ensembl	exon	38713162	38713251	.	+	.	Parent=ENSBTAT00000063787
1	ensembl	transcript	42035719	42036686	.	+	.	ID=ENSBTAT00000052148;geneID=ENSBTAG00000040456
1	ensembl	exon	42035719	42036640	.	+	.	Parent=ENSBTAT00000052148
1	ensembl	exon	42036661	42036686	.	+	.	Parent=ENSBTAT00000052148
1	StringTie	transcript	44723677	44727566	.	-	.	ID=MSTRG.137.1;geneID=MSTRG.137
1	StringTie	exon	44723677	44723711	1000.00	-	.	Parent=MSTRG.137.1
1	StringTie	exon	44724292	44724547	1000.00	-	.	Parent=MSTRG.137.1
1	StringTie	exon	44727520	44727566	1000.00	-	.	Parent=MSTRG.137.1
1	StringTie	transcript	44724207	44727566	.	-	.	ID=MSTRG.137.2;geneID=MSTRG.137
1	StringTie	exon	44724207	44724547	1000.00	-	.	Parent=MSTRG.137.2
1	StringTie	exon	44727541	44727566	1000.00	-	.	Parent=MSTRG.137.2
1	StringTie	transcript	44816807	44835571	.	+	.	ID=MSTRG.139.1;geneID=MSTRG.139
1	StringTie	exon	44816807	44816891	1000.00	+	.	Parent=MSTRG.139.1
1	StringTie	exon	44822553	44822706	1000.00	+	.	Parent=MSTRG.139.1
1	StringTie	exon	44829902	44830087	1000.00	+	.	Parent=MSTRG.139.1
1	StringTie	exon	44830694	44830867	1000.00	+	.	Parent=MSTRG.139.1
1	StringTie	exon	44835438	44835571	1000.00	+	.	Parent=MSTRG.139.1
1	ensembl	transcript	61772399	61772809	.	+	.	ID=ENSBTAT00000065316;geneID=ENSBTAG00000046931
1	ensembl	exon	61772399	61772652	.	+	.	Parent=ENSBTAT00000065316
1	ensembl	exon	61772671	61772809	.	+	.	Parent=ENSBTAT00000065316
1	StringTie	transcript	75101242	75104704	.	+	.	ID=MSTRG.318.1;geneID=MSTRG.318
1	StringTie	exon	75101242	75101433	1000.00	+	.	Parent=MSTRG.318.1
1	StringTie	exon	75104559	75104704	1000.00	+	.	Parent=MSTRG.318.1
1	StringTie	transcript	79930267	79972450	.	+	.	ID=MSTRG.333.1;geneID=MSTRG.333
1	StringTie	exon	79930267	79930347	1000.00	+	.	Parent=MSTRG.333.1
1	StringTie	exon	79952147	79952256	1000.00	+	.	Parent=MSTRG.333.1
1	StringTie	exon	79960742	79960854	1000.00	+	.	Parent=MSTRG.333.1
1	StringTie	exon	79972239	79972450	1000.00	+	.	Parent=MSTRG.333.1
1	StringTie	transcript	84252019	84259715	.	-	.	ID=MSTRG.392.1;geneID=MSTRG.392
1	StringTie	exon	84252019	84252623	1000.00	-	.	Parent=MSTRG.392.1
1	StringTie	exon	84254496	84254544	1000.00	-	.	Parent=MSTRG.392.1
1	StringTie	exon	84255342	84255447	1000.00	-	.	Parent=MSTRG.392.1
1	StringTie	exon	84259518	84259715	1000.00	-	.	Parent=MSTRG.392.1
1	StringTie	transcript	93807458	93814903	.	+	.	ID=MSTRG.428.1;geneID=MSTRG.428
1	StringTie	exon	93807458	93807611	1000.00	+	.	Parent=MSTRG.428.1
1	StringTie	exon	93814816	93814903	1000.00	+	.	Parent=MSTRG.428.1
1	StringTie	transcript	93818772	93828806	.	+	.	ID=MSTRG.429.1;geneID=MSTRG.429
1	StringTie	exon	93818772	93818964	1000.00	+	.	Parent=MSTRG.429.1
1	StringTie	exon	93828650	93828806	1000.00	+	.	Parent=MSTRG.429.1
1	StringTie	transcript	94555183	94582625	.	+	.	ID=MSTRG.431.1;geneID=MSTRG.431
1	StringTie	exon	94555183	94555242	1000.00	+	.	Parent=MSTRG.431.1
1	StringTie	exon	94582390	94582625	1000.00	+	.	Parent=MSTRG.431.1
1	ensembl	transcript	106967260	106968738	.	+	.	ID=ENSBTAT00000006188;geneID=ENSBTAG00000004713
1	ensembl	exon	106967260	106967666	.	+	.	Parent=ENSBTAT00000006188
1	ensembl	exon	106967682	106968738	.	+	.	Parent=ENSBTAT00000006188
1	StringTie	transcript	123484732	123492568	.	+	.	ID=MSTRG.554.1;geneID=MSTRG.554
1	StringTie	exon	123484732	123484873	1000.00	+	.	Parent=MSTRG.554.1
1	StringTie	exon	123491952	123492568	1000.00	+	.	Parent=MSTRG.554.1
1	StringTie	transcript	125885150	125895062	.	+	.	ID=MSTRG.556.2;geneID=MSTRG.556
1	StringTie	exon	125885150	125885477	1000.00	+	.	Parent=MSTRG.556.2
1	StringTie	exon	125892990	125893082	1000.00	+	.	Parent=MSTRG.556.2
1	StringTie	exon	125893248	125895062	1000.00	+	.	Parent=MSTRG.556.2
1	StringTie	transcript	125885150	125895069	.	+	.	ID=MSTRG.556.1;geneID=MSTRG.556
1	StringTie	exon	125885150	125885523	1000.00	+	.	Parent=MSTRG.556.1
1	StringTie	exon	125892990	125893082	1000.00	+	.	Parent=MSTRG.556.1
1	StringTie	exon	125893248	125895069	1000.00	+	.	Parent=MSTRG.556.1
1	StringTie	transcript	126874630	126875650	.	-	.	ID=MSTRG.558.1;geneID=MSTRG.558
1	StringTie	exon	126874630	126874723	1000.00	-	.	Parent=MSTRG.558.1
1	StringTie	exon	126874829	126875650	1000.00	-	.	Parent=MSTRG.558.1
1	StringTie	transcript	127318523	127374598	.	+	.	ID=MSTRG.565.1;geneID=MSTRG.565
1	StringTie	exon	127318523	127318897	1000.00	+	.	Parent=MSTRG.565.1
1	StringTie	exon	127374419	127374598	1000.00	+	.	Parent=MSTRG.565.1
1	StringTie	transcript	130430495	130432878	.	-	.	ID=MSTRG.586.1;geneID=MSTRG.586
1	StringTie	exon	130430495	130430594	1000.00	-	.	Parent=MSTRG.586.1
1	StringTie	exon	130431694	130432008	1000.00	-	.	Parent=MSTRG.586.1
1	StringTie	exon	130432833	130432878	1000.00	-	.	Parent=MSTRG.586.1
1	StringTie	transcript	130776622	130778633	.	+	.	ID=MSTRG.595.1;geneID=MSTRG.595
1	StringTie	exon	130776622	130776743	1000.00	+	.	Parent=MSTRG.595.1
1	StringTie	exon	130776829	130777009	1000.00	+	.	Parent=MSTRG.595.1
1	StringTie	exon	130777195	130777263	1000.00	+	.	Parent=MSTRG.595.1
1	StringTie	exon	130777406	130777477	1000.00	+	.	Parent=MSTRG.595.1
1	StringTie	exon	130777715	130778633	1000.00	+	.	Parent=MSTRG.595.1
1	ensembl	transcript	131326518	131326954	.	+	.	ID=ENSBTAT00000061604;geneID=ENSBTAG00000043968
1	ensembl	exon	131326518	131326819	.	+	.	Parent=ENSBTAT00000061604
1	ensembl	exon	131326831	131326882	.	+	.	Parent=ENSBTAT00000061604
1	ensembl	exon	131326902	131326954	.	+	.	Parent=ENSBTAT00000061604
1	ensembl	transcript	132449822	132451035	.	-	.	ID=ENSBTAT00000026028;geneID=ENSBTAG00000019535
1	ensembl	exon	132449822	132450757	.	-	.	Parent=ENSBTAT00000026028
1	ensembl	exon	132450763	132451035	.	-	.	Parent=ENSBTAT00000026028
1	ensembl	transcript	137147859	137148728	.	-	.	ID=ENSBTAT00000063050;geneID=ENSBTAG00000046329
1	ensembl	exon	137147859	137148364	.	-	.	Parent=ENSBTAT00000063050
1	ensembl	exon	137148380	137148728	.	-	.	Parent=ENSBTAT00000063050
1	StringTie	transcript	139995948	139996911	.	+	.	ID=MSTRG.641.1;geneID=MSTRG.641
1	StringTie	exon	139995948	139996172	1000.00	+	.	Parent=MSTRG.641.1
1	StringTie	exon	139996667	139996911	1000.00	+	.	Parent=MSTRG.641.1
1	StringTie	transcript	141459629	141531696	.	+	.	ID=MSTRG.658.1;geneID=MSTRG.658
1	StringTie	exon	141459629	141459765	1000.00	+	.	Parent=MSTRG.658.1
1	StringTie	exon	141496338	141496389	1000.00	+	.	Parent=MSTRG.658.1
1	StringTie	exon	141531261	141531696	1000.00	+	.	Parent=MSTRG.658.1
1	StringTie	transcript	145020384	145029012	.	-	.	ID=MSTRG.677.1;geneID=MSTRG.677
1	StringTie	exon	145020384	145020430	1000.00	-	.	Parent=MSTRG.677.1
1	StringTie	exon	145020525	145020560	1000.00	-	.	Parent=MSTRG.677.1
1	StringTie	exon	145028887	145029012	1000.00	-	.	Parent=MSTRG.677.1
1	StringTie	transcript	146583239	146585597	.	-	.	ID=MSTRG.701.1;geneID=MSTRG.701
1	StringTie	exon	146583239	146583356	1000.00	-	.	Parent=MSTRG.701.1
1	StringTie	exon	146585198	146585597	1000.00	-	.	Parent=MSTRG.701.1
1	StringTie	transcript	150305313	150307253	.	-	.	ID=MSTRG.734.1;geneID=MSTRG.734
1	StringTie	exon	150305313	150306058	1000.00	-	.	Parent=MSTRG.734.1
1	StringTie	exon	150307072	150307253	1000.00	-	.	Parent=MSTRG.734.1
1	StringTie	transcript	152519661	152694591	.	-	.	ID=MSTRG.745.5;geneID=MSTRG.745
1	StringTie	exon	152519661	152519695	1000.00	-	.	Parent=MSTRG.745.5
1	StringTie	exon	152599595	152599682	1000.00	-	.	Parent=MSTRG.745.5
1	StringTie	exon	152618066	152618168	1000.00	-	.	Parent=MSTRG.745.5
1	StringTie	exon	152694564	152694591	1000.00	-	.	Parent=MSTRG.745.5
1	StringTie	transcript	154657957	154669385	.	+	.	ID=MSTRG.762.1;geneID=MSTRG.762
1	StringTie	exon	154657957	154657989	1000.00	+	.	Parent=MSTRG.762.1
1	StringTie	exon	154658333	154658515	1000.00	+	.	Parent=MSTRG.762.1
1	StringTie	exon	154658936	154659030	1000.00	+	.	Parent=MSTRG.762.1
1	StringTie	exon	154669228	154669385	1000.00	+	.	Parent=MSTRG.762.1
1	StringTie	transcript	155094570	155301698	.	-	.	ID=MSTRG.772.1;geneID=MSTRG.772
1	StringTie	exon	155094570	155094686	1000.00	-	.	Parent=MSTRG.772.1
1	StringTie	exon	155108669	155108872	1000.00	-	.	Parent=MSTRG.772.1
1	StringTie	exon	155117806	155118148	1000.00	-	.	Parent=MSTRG.772.1
1	StringTie	exon	155151306	155151414	1000.00	-	.	Parent=MSTRG.772.1
1	StringTie	exon	155212619	155212805	1000.00	-	.	Parent=MSTRG.772.1
1	StringTie	exon	155283518	155283670	1000.00	-	.	Parent=MSTRG.772.1
1	StringTie	exon	155301610	155301698	1000.00	-	.	Parent=MSTRG.772.1
1	StringTie	transcript	155304199	155306616	.	+	.	ID=MSTRG.764.1;geneID=MSTRG.764
1	StringTie	exon	155304199	155304451	1000.00	+	.	Parent=MSTRG.764.1
1	StringTie	exon	155304920	155306616	1000.00	+	.	Parent=MSTRG.764.1
10	StringTie	transcript	1762623	1764335	.	-	.	ID=MSTRG.781.1;geneID=MSTRG.781
10	StringTie	exon	1762623	1762833	1000.00	-	.	Parent=MSTRG.781.1
10	StringTie	exon	1763213	1763289	1000.00	-	.	Parent=MSTRG.781.1
10	StringTie	exon	1763832	1764335	1000.00	-	.	Parent=MSTRG.781.1
10	ensembl	transcript	4360166	4362131	.	+	.	ID=ENSBTAT00000003039;geneID=ENSBTAG00000002354
10	ensembl	exon	4360166	4360258	.	+	.	Parent=ENSBTAT00000003039
10	ensembl	exon	4360273	4360545	.	+	.	Parent=ENSBTAT00000003039
10	ensembl	exon	4360551	4360797	.	+	.	Parent=ENSBTAT00000003039
10	ensembl	exon	4360814	4361317	.	+	.	Parent=ENSBTAT00000003039
10	ensembl	exon	4361334	4362131	.	+	.	Parent=ENSBTAT00000003039
10	StringTie	transcript	4672648	4676162	.	-	.	ID=MSTRG.798.1;geneID=MSTRG.798
10	StringTie	exon	4672648	4672764	1000.00	-	.	Parent=MSTRG.798.1
10	StringTie	exon	4676070	4676162	1000.00	-	.	Parent=MSTRG.798.1
10	StringTie	transcript	4689460	4717018	.	+	.	ID=MSTRG.799.1;geneID=MSTRG.799
10	StringTie	exon	4689460	4689528	1000.00	+	.	Parent=MSTRG.799.1
10	StringTie	exon	4706752	4706859	1000.00	+	.	Parent=MSTRG.799.1
10	StringTie	exon	4716066	4717018	1000.00	+	.	Parent=MSTRG.799.1
10	StringTie	transcript	13431377	13460089	.	+	.	ID=MSTRG.889.1;geneID=MSTRG.889
10	StringTie	exon	13431377	13431471	1000.00	+	.	Parent=MSTRG.889.1
10	StringTie	exon	13440445	13440499	1000.00	+	.	Parent=MSTRG.889.1
10	StringTie	exon	13459818	13460089	1000.00	+	.	Parent=MSTRG.889.1
10	StringTie	transcript	13669624	13707751	.	+	.	ID=MSTRG.893.1;geneID=MSTRG.893
10	StringTie	exon	13669624	13669852	1000.00	+	.	Parent=MSTRG.893.1
10	StringTie	exon	13707675	13707751	1000.00	+	.	Parent=MSTRG.893.1
10	StringTie	transcript	15045635	15067484	.	-	.	ID=MSTRG.904.1;geneID=MSTRG.904
10	StringTie	exon	15045635	15046111	1000.00	-	.	Parent=MSTRG.904.1
10	StringTie	exon	15067389	15067484	1000.00	-	.	Parent=MSTRG.904.1
10	StringTie	transcript	22070829	22073179	.	-	.	ID=MSTRG.1024.1;geneID=MSTRG.1024
10	StringTie	exon	22070829	22071142	1000.00	-	.	Parent=MSTRG.1024.1
10	StringTie	exon	22073122	22073179	1000.00	-	.	Parent=MSTRG.1024.1
10	StringTie	transcript	30477400	30480161	.	+	.	ID=MSTRG.1105.1;geneID=MSTRG.1105
10	StringTie	exon	30477400	30477504	1000.00	+	.	Parent=MSTRG.1105.1
10	StringTie	exon	30480039	30480161	1000.00	+	.	Parent=MSTRG.1105.1
10	StringTie	transcript	36065525	36068077	.	-	.	ID=MSTRG.1122.1;geneID=MSTRG.1122
10	StringTie	exon	36065525	36066801	1000.00	-	.	Parent=MSTRG.1122.1
10	StringTie	exon	36067634	36068077	1000.00	-	.	Parent=MSTRG.1122.1
10	StringTie	transcript	36877994	36894240	.	+	.	ID=MSTRG.1141.1;geneID=MSTRG.1141
10	StringTie	exon	36877994	36878079	1000.00	+	.	Parent=MSTRG.1141.1
10	StringTie	exon	36886461	36894240	1000.00	+	.	Parent=MSTRG.1141.1
10	StringTie	transcript	36879565	36894162	.	+	.	ID=MSTRG.1141.2;geneID=MSTRG.1141
10	StringTie	exon	36879565	36879639	1000.00	+	.	Parent=MSTRG.1141.2
10	StringTie	exon	36883173	36883309	1000.00	+	.	Parent=MSTRG.1141.2
10	StringTie	exon	36886461	36894162	1000.00	+	.	Parent=MSTRG.1141.2
10	StringTie	transcript	36880116	36894153	.	+	.	ID=MSTRG.1141.3;geneID=MSTRG.1141
10	StringTie	exon	36880116	36880207	1000.00	+	.	Parent=MSTRG.1141.3
10	StringTie	exon	36886461	36894153	1000.00	+	.	Parent=MSTRG.1141.3
10	StringTie	transcript	42669204	42671229	.	-	.	ID=MSTRG.1173.1;geneID=MSTRG.1173
10	StringTie	exon	42669204	42669374	1000.00	-	.	Parent=MSTRG.1173.1
10	StringTie	exon	42670698	42670797	1000.00	-	.	Parent=MSTRG.1173.1
10	StringTie	exon	42671033	42671229	1000.00	-	.	Parent=MSTRG.1173.1
10	StringTie	transcript	42901614	42901958	.	+	.	ID=MSTRG.1182.1;geneID=MSTRG.1182
10	StringTie	exon	42901614	42901682	1000.00	+	.	Parent=MSTRG.1182.1
10	StringTie	exon	42901783	42901958	1000.00	+	.	Parent=MSTRG.1182.1
10	StringTie	transcript	47084897	47086379	.	+	.	ID=MSTRG.1234.1;geneID=MSTRG.1234
10	StringTie	exon	47084897	47085168	1000.00	+	.	Parent=MSTRG.1234.1
10	StringTie	exon	47085919	47086379	1000.00	+	.	Parent=MSTRG.1234.1
10	StringTie	transcript	47084904	47086469	.	+	.	ID=MSTRG.1234.2;geneID=MSTRG.1234
10	StringTie	exon	47084904	47085168	1000.00	+	.	Parent=MSTRG.1234.2
10	StringTie	exon	47086245	47086469	1000.00	+	.	Parent=MSTRG.1234.2
10	StringTie	transcript	48641207	48646693	.	+	.	ID=MSTRG.1244.1;geneID=MSTRG.1244
10	StringTie	exon	48641207	48641337	1000.00	+	.	Parent=MSTRG.1244.1
10	StringTie	exon	48646524	48646693	1000.00	+	.	Parent=MSTRG.1244.1
10	StringTie	transcript	48641220	48646693	.	+	.	ID=MSTRG.1244.2;geneID=MSTRG.1244
10	StringTie	exon	48641220	48641337	1000.00	+	.	Parent=MSTRG.1244.2
10	StringTie	exon	48646528	48646693	1000.00	+	.	Parent=MSTRG.1244.2
10	StringTie	transcript	49866996	49868302	.	+	.	ID=MSTRG.1248.1;geneID=MSTRG.1248
10	StringTie	exon	49866996	49867418	1000.00	+	.	Parent=MSTRG.1248.1
10	StringTie	exon	49868127	49868302	1000.00	+	.	Parent=MSTRG.1248.1
10	StringTie	transcript	54043837	54079601	.	-	.	ID=MSTRG.1274.1;geneID=MSTRG.1274
10	StringTie	exon	54043837	54044038	1000.00	-	.	Parent=MSTRG.1274.1
10	StringTie	exon	54044610	54044744	1000.00	-	.	Parent=MSTRG.1274.1
10	StringTie	exon	54079471	54079601	1000.00	-	.	Parent=MSTRG.1274.1
10	StringTie	transcript	55054314	55057097	.	+	.	ID=MSTRG.1293.1;geneID=MSTRG.1293
10	StringTie	exon	55054314	55054698	1000.00	+	.	Parent=MSTRG.1293.1
10	StringTie	exon	55056024	55057097	1000.00	+	.	Parent=MSTRG.1293.1
10	StringTie	transcript	59014001	59015324	.	+	.	ID=MSTRG.1313.1;geneID=MSTRG.1313
10	StringTie	exon	59014001	59014203	1000.00	+	.	Parent=MSTRG.1313.1
10	StringTie	exon	59015213	59015324	1000.00	+	.	Parent=MSTRG.1313.1
10	StringTie	transcript	59022602	59026922	.	+	.	ID=MSTRG.1316.1;geneID=MSTRG.1316
10	StringTie	exon	59022602	59022729	1000.00	+	.	Parent=MSTRG.1316.1
10	StringTie	exon	59024390	59024467	1000.00	+	.	Parent=MSTRG.1316.1
10	StringTie	exon	59025801	59025892	1000.00	+	.	Parent=MSTRG.1316.1
10	StringTie	exon	59026869	59026922	1000.00	+	.	Parent=MSTRG.1316.1
10	StringTie	transcript	59029101	59034177	.	-	.	ID=MSTRG.1319.1;geneID=MSTRG.1319
10	StringTie	exon	59029101	59029386	1000.00	-	.	Parent=MSTRG.1319.1
10	StringTie	exon	59029871	59030018	1000.00	-	.	Parent=MSTRG.1319.1
10	StringTie	exon	59033956	59034177	1000.00	-	.	Parent=MSTRG.1319.1
10	StringTie	transcript	60178046	60187208	.	-	.	ID=MSTRG.1335.1;geneID=MSTRG.1335
10	StringTie	exon	60178046	60179554	1000.00	-	.	Parent=MSTRG.1335.1
10	StringTie	exon	60184106	60184221	1000.00	-	.	Parent=MSTRG.1335.1
10	StringTie	exon	60186812	60187208	1000.00	-	.	Parent=MSTRG.1335.1
10	StringTie	transcript	61409451	61416433	.	-	.	ID=MSTRG.1342.1;geneID=MSTRG.1342
10	StringTie	exon	61409451	61409483	1000.00	-	.	Parent=MSTRG.1342.1
10	StringTie	exon	61414335	61414470	1000.00	-	.	Parent=MSTRG.1342.1
10	StringTie	exon	61416107	61416433	1000.00	-	.	Parent=MSTRG.1342.1
10	StringTie	transcript	61425703	61432648	.	-	.	ID=MSTRG.1347.1;geneID=MSTRG.1347
10	StringTie	exon	61425703	61425721	1000.00	-	.	Parent=MSTRG.1347.1
10	StringTie	exon	61426481	61426650	1000.00	-	.	Parent=MSTRG.1347.1
10	StringTie	exon	61429835	61429976	1000.00	-	.	Parent=MSTRG.1347.1
10	StringTie	exon	61430249	61430416	1000.00	-	.	Parent=MSTRG.1347.1
10	StringTie	exon	61430945	61431025	1000.00	-	.	Parent=MSTRG.1347.1
10	StringTie	exon	61432497	61432648	1000.00	-	.	Parent=MSTRG.1347.1
10	StringTie	transcript	61439863	61445457	.	-	.	ID=MSTRG.1348.1;geneID=MSTRG.1348
10	StringTie	exon	61439863	61440089	1000.00	-	.	Parent=MSTRG.1348.1
10	StringTie	exon	61444114	61444268	1000.00	-	.	Parent=MSTRG.1348.1
10	StringTie	exon	61445237	61445457	1000.00	-	.	Parent=MSTRG.1348.1
10	StringTie	transcript	66210610	66251490	.	-	.	ID=MSTRG.1370.1;geneID=MSTRG.1370
10	StringTie	exon	66210610	66212083	1000.00	-	.	Parent=MSTRG.1370.1
10	StringTie	exon	66251240	66251490	1000.00	-	.	Parent=MSTRG.1370.1
10	StringTie	transcript	67293590	67296282	.	+	.	ID=MSTRG.1377.1;geneID=MSTRG.1377
10	StringTie	exon	67293590	67293688	1000.00	+	.	Parent=MSTRG.1377.1
10	StringTie	exon	67295072	67296282	1000.00	+	.	Parent=MSTRG.1377.1
10	ensembl	transcript	68011047	68011987	.	+	.	ID=ENSBTAT00000033409;geneID=ENSBTAG00000024206
10	ensembl	exon	68011047	68011696	.	+	.	Parent=ENSBTAT00000033409
10	ensembl	exon	68011709	68011921	.	+	.	Parent=ENSBTAT00000033409
10	ensembl	exon	68011940	68011987	.	+	.	Parent=ENSBTAT00000033409
10	StringTie	transcript	69470291	69492127	.	+	.	ID=MSTRG.1397.1;geneID=MSTRG.1397
10	StringTie	exon	69470291	69470678	1000.00	+	.	Parent=MSTRG.1397.1
10	StringTie	exon	69488135	69492127	1000.00	+	.	Parent=MSTRG.1397.1
10	StringTie	transcript	69470351	69652646	.	+	.	ID=MSTRG.1397.2;geneID=MSTRG.1397
10	StringTie	exon	69470351	69470678	1000.00	+	.	Parent=MSTRG.1397.2
10	StringTie	exon	69576547	69576825	1000.00	+	.	Parent=MSTRG.1397.2
10	StringTie	exon	69642454	69642541	1000.00	+	.	Parent=MSTRG.1397.2
10	StringTie	exon	69642971	69643107	1000.00	+	.	Parent=MSTRG.1397.2
10	StringTie	exon	69649423	69652646	1000.00	+	.	Parent=MSTRG.1397.2
10	StringTie	transcript	69470351	69677846	.	+	.	ID=MSTRG.1397.3;geneID=MSTRG.1397
10	StringTie	exon	69470351	69470678	1000.00	+	.	Parent=MSTRG.1397.3
10	StringTie	exon	69576547	69576825	1000.00	+	.	Parent=MSTRG.1397.3
10	StringTie	exon	69612727	69612830	1000.00	+	.	Parent=MSTRG.1397.3
10	StringTie	exon	69613394	69613531	1000.00	+	.	Parent=MSTRG.1397.3
10	StringTie	exon	69642454	69642541	1000.00	+	.	Parent=MSTRG.1397.3
10	StringTie	exon	69642971	69643107	1000.00	+	.	Parent=MSTRG.1397.3
10	StringTie	exon	69677404	69677846	1000.00	+	.	Parent=MSTRG.1397.3
10	StringTie	transcript	69470361	69643430	.	+	.	ID=MSTRG.1397.6;geneID=MSTRG.1397
10	StringTie	exon	69470361	69470678	1000.00	+	.	Parent=MSTRG.1397.6
10	StringTie	exon	69576547	69576825	1000.00	+	.	Parent=MSTRG.1397.6
10	StringTie	exon	69613394	69613531	1000.00	+	.	Parent=MSTRG.1397.6
10	StringTie	exon	69642409	69642541	1000.00	+	.	Parent=MSTRG.1397.6
10	StringTie	exon	69642971	69643430	1000.00	+	.	Parent=MSTRG.1397.6
10	StringTie	transcript	69470361	69665714	.	+	.	ID=MSTRG.1397.5;geneID=MSTRG.1397
10	StringTie	exon	69470361	69470678	1000.00	+	.	Parent=MSTRG.1397.5
10	StringTie	exon	69642454	69642541	1000.00	+	.	Parent=MSTRG.1397.5
10	StringTie	exon	69642971	69643107	1000.00	+	.	Parent=MSTRG.1397.5
10	StringTie	exon	69646367	69646401	1000.00	+	.	Parent=MSTRG.1397.5
10	StringTie	exon	69665572	69665714	1000.00	+	.	Parent=MSTRG.1397.5
10	StringTie	transcript	69470361	69665719	.	+	.	ID=MSTRG.1397.4;geneID=MSTRG.1397
10	StringTie	exon	69470361	69470678	1000.00	+	.	Parent=MSTRG.1397.4
10	StringTie	exon	69576547	69576825	1000.00	+	.	Parent=MSTRG.1397.4
10	StringTie	exon	69612727	69612830	1000.00	+	.	Parent=MSTRG.1397.4
10	StringTie	exon	69613394	69613531	1000.00	+	.	Parent=MSTRG.1397.4
10	StringTie	exon	69642454	69642541	1000.00	+	.	Parent=MSTRG.1397.4
10	StringTie	exon	69642971	69643107	1000.00	+	.	Parent=MSTRG.1397.4
10	StringTie	exon	69665572	69665719	1000.00	+	.	Parent=MSTRG.1397.4
10	StringTie	transcript	69576545	69622006	.	+	.	ID=MSTRG.1397.7;geneID=MSTRG.1397
10	StringTie	exon	69576545	69576825	1000.00	+	.	Parent=MSTRG.1397.7
10	StringTie	exon	69612727	69612828	1000.00	+	.	Parent=MSTRG.1397.7
10	StringTie	exon	69613394	69613531	1000.00	+	.	Parent=MSTRG.1397.7
10	StringTie	exon	69621656	69622006	1000.00	+	.	Parent=MSTRG.1397.7
10	StringTie	transcript	69637957	69652409	.	+	.	ID=MSTRG.1397.8;geneID=MSTRG.1397
10	StringTie	exon	69637957	69640807	1000.00	+	.	Parent=MSTRG.1397.8
10	StringTie	exon	69642454	69642541	1000.00	+	.	Parent=MSTRG.1397.8
10	StringTie	exon	69642971	69643107	1000.00	+	.	Parent=MSTRG.1397.8
10	StringTie	exon	69649423	69652409	1000.00	+	.	Parent=MSTRG.1397.8
10	StringTie	transcript	70823694	70838632	.	-	.	ID=MSTRG.1408.1;geneID=MSTRG.1408
10	StringTie	exon	70823694	70824795	1000.00	-	.	Parent=MSTRG.1408.1
10	StringTie	exon	70834474	70834556	1000.00	-	.	Parent=MSTRG.1408.1
10	StringTie	exon	70837262	70837319	1000.00	-	.	Parent=MSTRG.1408.1
10	StringTie	exon	70838372	70838632	1000.00	-	.	Parent=MSTRG.1408.1
10	StringTie	transcript	70828138	70838536	.	-	.	ID=MSTRG.1408.2;geneID=MSTRG.1408
10	StringTie	exon	70828138	70828226	1000.00	-	.	Parent=MSTRG.1408.2
10	StringTie	exon	70834474	70834556	1000.00	-	.	Parent=MSTRG.1408.2
10	StringTie	exon	70837262	70837319	1000.00	-	.	Parent=MSTRG.1408.2
10	StringTie	exon	70838372	70838536	1000.00	-	.	Parent=MSTRG.1408.2
10	StringTie	transcript	70834401	70838536	.	-	.	ID=MSTRG.1408.3;geneID=MSTRG.1408
10	StringTie	exon	70834401	70834556	1000.00	-	.	Parent=MSTRG.1408.3
10	StringTie	exon	70837262	70837316	1000.00	-	.	Parent=MSTRG.1408.3
10	StringTie	exon	70838372	70838536	1000.00	-	.	Parent=MSTRG.1408.3
10	StringTie	transcript	76992202	76994112	.	+	.	ID=ENSBTAT00000010270;geneID=MSTRG.1446
10	StringTie	exon	76992202	76992976	1000.00	+	.	Parent=ENSBTAT00000010270
10	StringTie	exon	76992992	76994112	1000.00	+	.	Parent=ENSBTAT00000010270
10	ensembl	transcript	77878595	77879947	.	-	.	ID=ENSBTAT00000055454;geneID=ENSBTAG00000038667
10	ensembl	exon	77878595	77878830	.	-	.	Parent=ENSBTAT00000055454
10	ensembl	exon	77878836	77878899	.	-	.	Parent=ENSBTAT00000055454
10	ensembl	exon	77879104	77879343	.	-	.	Parent=ENSBTAT00000055454
10	ensembl	exon	77879510	77879947	.	-	.	Parent=ENSBTAT00000055454
10	StringTie	transcript	82110779	82123010	.	+	.	ID=MSTRG.1497.1;geneID=MSTRG.1497
10	StringTie	exon	82110779	82110815	1000.00	+	.	Parent=MSTRG.1497.1
10	StringTie	exon	82122258	82123010	1000.00	+	.	Parent=MSTRG.1497.1
10	ensembl	transcript	82487844	82489049	.	-	.	ID=ENSBTAT00000065784;geneID=ENSBTAG00000046600
10	ensembl	exon	82487844	82488416	.	-	.	Parent=ENSBTAT00000065784
10	ensembl	exon	82488860	82489049	.	-	.	Parent=ENSBTAT00000065784
10	ensembl	transcript	87591790	87592726	.	-	.	ID=ENSBTAT00000020979;geneID=ENSBTAG00000015797
10	ensembl	exon	87591790	87591935	.	-	.	Parent=ENSBTAT00000020979
10	ensembl	exon	87591948	87592297	.	-	.	Parent=ENSBTAT00000020979
10	ensembl	exon	87592310	87592344	.	-	.	Parent=ENSBTAT00000020979
10	ensembl	exon	87592358	87592435	.	-	.	Parent=ENSBTAT00000020979
10	ensembl	exon	87592455	87592726	.	-	.	Parent=ENSBTAT00000020979
10	StringTie	transcript	87742748	87745387	.	-	.	ID=MSTRG.1571.1;geneID=MSTRG.1571
10	StringTie	exon	87742748	87743444	1000.00	-	.	Parent=MSTRG.1571.1
10	StringTie	exon	87745362	87745387	1000.00	-	.	Parent=MSTRG.1571.1
10	StringTie	transcript	87825118	87827839	.	+	.	ID=MSTRG.1573.1;geneID=MSTRG.1573
10	StringTie	exon	87825118	87825261	1000.00	+	.	Parent=MSTRG.1573.1
10	StringTie	exon	87827700	87827839	1000.00	+	.	Parent=MSTRG.1573.1
10	StringTie	transcript	87961678	87966728	.	-	.	ID=MSTRG.1579.1;geneID=MSTRG.1579
10	StringTie	exon	87961678	87961774	1000.00	-	.	Parent=MSTRG.1579.1
10	StringTie	exon	87966472	87966728	1000.00	-	.	Parent=MSTRG.1579.1
10	StringTie	transcript	89249838	89251717	.	+	.	ID=MSTRG.1590.2;geneID=MSTRG.1590
10	StringTie	exon	89249838	89250208	1000.00	+	.	Parent=MSTRG.1590.2
10	StringTie	exon	89250337	89251717	1000.00	+	.	Parent=MSTRG.1590.2
10	StringTie	transcript	98264367	98265778	.	+	.	ID=MSTRG.1621.2;geneID=MSTRG.1621
10	StringTie	exon	98264367	98265036	1000.00	+	.	Parent=MSTRG.1621.2
10	StringTie	exon	98265416	98265778	1000.00	+	.	Parent=MSTRG.1621.2
10	StringTie	transcript	104124759	104126406	.	+	.	ID=MSTRG.1654.1;geneID=MSTRG.1654
10	StringTie	exon	104124759	104124787	1000.00	+	.	Parent=MSTRG.1654.1
10	StringTie	exon	104125754	104126406	1000.00	+	.	Parent=MSTRG.1654.1
11	StringTie	transcript	815979	878724	.	+	.	ID=MSTRG.1669.1;geneID=MSTRG.1669
11	StringTie	exon	815979	816547	1000.00	+	.	Parent=MSTRG.1669.1
11	StringTie	exon	877551	877677	1000.00	+	.	Parent=MSTRG.1669.1
11	StringTie	exon	878448	878724	1000.00	+	.	Parent=MSTRG.1669.1
11	StringTie	transcript	815979	878724	.	+	.	ID=MSTRG.1669.2;geneID=MSTRG.1669
11	StringTie	exon	815979	816547	1000.00	+	.	Parent=MSTRG.1669.2
11	StringTie	exon	878448	878724	1000.00	+	.	Parent=MSTRG.1669.2
11	StringTie	transcript	904413	1020660	.	+	.	ID=MSTRG.1671.1;geneID=MSTRG.1671
11	StringTie	exon	904413	904475	1000.00	+	.	Parent=MSTRG.1671.1
11	StringTie	exon	942250	942357	1000.00	+	.	Parent=MSTRG.1671.1
11	StringTie	exon	1018684	1018804	1000.00	+	.	Parent=MSTRG.1671.1
11	StringTie	exon	1020615	1020660	1000.00	+	.	Parent=MSTRG.1671.1
11	StringTie	transcript	942248	1019867	.	+	.	ID=MSTRG.1671.3;geneID=MSTRG.1671
11	StringTie	exon	942248	942357	1000.00	+	.	Parent=MSTRG.1671.3
11	StringTie	exon	1018684	1018804	1000.00	+	.	Parent=MSTRG.1671.3
11	StringTie	exon	1019620	1019867	1000.00	+	.	Parent=MSTRG.1671.3
11	StringTie	transcript	942248	1033902	.	+	.	ID=MSTRG.1671.2;geneID=MSTRG.1671
11	StringTie	exon	942248	942357	1000.00	+	.	Parent=MSTRG.1671.2
11	StringTie	exon	1018684	1018804	1000.00	+	.	Parent=MSTRG.1671.2
11	StringTie	exon	1033499	1033902	1000.00	+	.	Parent=MSTRG.1671.2
11	StringTie	transcript	6200669	6203720	.	-	.	ID=MSTRG.1730.1;geneID=MSTRG.1730
11	StringTie	exon	6200669	6201740	1000.00	-	.	Parent=MSTRG.1730.1
11	StringTie	exon	6203354	6203720	1000.00	-	.	Parent=MSTRG.1730.1
11	StringTie	transcript	6209978	6212213	.	-	.	ID=MSTRG.1731.1;geneID=MSTRG.1731
11	StringTie	exon	6209978	6210232	1000.00	-	.	Parent=MSTRG.1731.1
11	StringTie	exon	6211738	6212213	1000.00	-	.	Parent=MSTRG.1731.1
11	ensembl	transcript	7006512	7007310	.	+	.	ID=ENSBTAT00000064021;geneID=ENSBTAG00000046579
11	ensembl	exon	7006512	7006658	.	+	.	Parent=ENSBTAT00000064021
11	ensembl	exon	7006677	7007310	.	+	.	Parent=ENSBTAT00000064021
11	StringTie	transcript	9239100	9240934	.	-	.	ID=MSTRG.1745.1;geneID=MSTRG.1745
11	StringTie	exon	9239100	9239488	1000.00	-	.	Parent=MSTRG.1745.1
11	StringTie	exon	9239881	9239931	1000.00	-	.	Parent=MSTRG.1745.1
11	StringTie	exon	9240598	9240934	1000.00	-	.	Parent=MSTRG.1745.1
11	StringTie	transcript	9239125	9240806	.	-	.	ID=MSTRG.1745.2;geneID=MSTRG.1745
11	StringTie	exon	9239125	9239510	1000.00	-	.	Parent=MSTRG.1745.2
11	StringTie	exon	9239881	9239931	1000.00	-	.	Parent=MSTRG.1745.2
11	StringTie	exon	9240598	9240806	1000.00	-	.	Parent=MSTRG.1745.2
11	StringTie	transcript	9239144	9240917	.	-	.	ID=MSTRG.1745.3;geneID=MSTRG.1745
11	StringTie	exon	9239144	9239510	1000.00	-	.	Parent=MSTRG.1745.3
11	StringTie	exon	9240598	9240917	1000.00	-	.	Parent=MSTRG.1745.3
11	StringTie	transcript	9277142	9278069	.	+	.	ID=MSTRG.1748.1;geneID=MSTRG.1748
11	StringTie	exon	9277142	9277336	1000.00	+	.	Parent=MSTRG.1748.1
11	StringTie	exon	9277442	9277637	1000.00	+	.	Parent=MSTRG.1748.1
11	StringTie	exon	9277871	9278069	1000.00	+	.	Parent=MSTRG.1748.1
11	StringTie	transcript	11874423	11874812	.	+	.	ID=ENSBTAT00000063249;geneID=MSTRG.1798
11	StringTie	exon	11874423	11874530	1000.00	+	.	Parent=ENSBTAT00000063249
11	StringTie	exon	11874546	11874812	1000.00	+	.	Parent=ENSBTAT00000063249
11	StringTie	transcript	15885466	15895947	.	-	.	ID=MSTRG.1832.1;geneID=MSTRG.1832
11	StringTie	exon	15885466	15885567	1000.00	-	.	Parent=MSTRG.1832.1
11	StringTie	exon	15891496	15891646	1000.00	-	.	Parent=MSTRG.1832.1
11	StringTie	exon	15895889	15895947	1000.00	-	.	Parent=MSTRG.1832.1
11	StringTie	transcript	19654108	19660742	.	+	.	ID=MSTRG.1848.1;geneID=MSTRG.1848
11	StringTie	exon	19654108	19654149	1000.00	+	.	Parent=MSTRG.1848.1
11	StringTie	exon	19657306	19657421	1000.00	+	.	Parent=MSTRG.1848.1
11	StringTie	exon	19658393	19658437	1000.00	+	.	Parent=MSTRG.1848.1
11	StringTie	exon	19659084	19659168	1000.00	+	.	Parent=MSTRG.1848.1
11	StringTie	exon	19660419	19660742	1000.00	+	.	Parent=MSTRG.1848.1
11	StringTie	transcript	19657301	19660692	.	+	.	ID=MSTRG.1848.2;geneID=MSTRG.1848
11	StringTie	exon	19657301	19657421	1000.00	+	.	Parent=MSTRG.1848.2
11	StringTie	exon	19658393	19658437	1000.00	+	.	Parent=MSTRG.1848.2
11	StringTie	exon	19659107	19659168	1000.00	+	.	Parent=MSTRG.1848.2
11	StringTie	exon	19660419	19660692	1000.00	+	.	Parent=MSTRG.1848.2
11	StringTie	transcript	21136322	21137445	.	-	.	ID=MSTRG.1858.1;geneID=MSTRG.1858
11	StringTie	exon	21136322	21136660	1000.00	-	.	Parent=MSTRG.1858.1
11	StringTie	exon	21137079	21137445	1000.00	-	.	Parent=MSTRG.1858.1
11	StringTie	transcript	22366049	22367102	.	-	.	ID=ENSBTAT00000025873;geneID=MSTRG.1869
11	StringTie	exon	22366049	22366581	1000.00	-	.	Parent=ENSBTAT00000025873
11	StringTie	exon	22366600	22366641	1000.00	-	.	Parent=ENSBTAT00000025873
11	StringTie	exon	22366659	22366806	1000.00	-	.	Parent=ENSBTAT00000025873
11	StringTie	exon	22366812	22367102	1000.00	-	.	Parent=ENSBTAT00000025873
11	StringTie	transcript	23660277	23735501	.	-	.	ID=MSTRG.1879.1;geneID=MSTRG.1879
11	StringTie	exon	23660277	23661885	1000.00	-	.	Parent=MSTRG.1879.1
11	StringTie	exon	23663279	23663413	1000.00	-	.	Parent=MSTRG.1879.1
11	StringTie	exon	23735283	23735501	1000.00	-	.	Parent=MSTRG.1879.1
11	StringTie	transcript	24029143	24180501	.	-	.	ID=MSTRG.1880.1;geneID=MSTRG.1880
11	StringTie	exon	24029143	24029167	1000.00	-	.	Parent=MSTRG.1880.1
11	StringTie	exon	24032114	24032244	1000.00	-	.	Parent=MSTRG.1880.1
11	StringTie	exon	24180412	24180501	1000.00	-	.	Parent=MSTRG.1880.1
11	StringTie	transcript	24164667	24452252	.	-	.	ID=MSTRG.1880.2;geneID=MSTRG.1880
11	StringTie	exon	24164667	24165194	1000.00	-	.	Parent=MSTRG.1880.2
11	StringTie	exon	24174995	24175165	1000.00	-	.	Parent=MSTRG.1880.2
11	StringTie	exon	24180412	24180495	1000.00	-	.	Parent=MSTRG.1880.2
11	StringTie	exon	24276255	24276314	1000.00	-	.	Parent=MSTRG.1880.2
11	StringTie	exon	24442172	24442295	1000.00	-	.	Parent=MSTRG.1880.2
11	StringTie	exon	24450648	24450758	1000.00	-	.	Parent=MSTRG.1880.2
11	StringTie	exon	24451776	24452252	1000.00	-	.	Parent=MSTRG.1880.2
11	StringTie	transcript	24372091	24443403	.	-	.	ID=MSTRG.1880.3;geneID=MSTRG.1880
11	StringTie	exon	24372091	24372120	1000.00	-	.	Parent=MSTRG.1880.3
11	StringTie	exon	24442172	24442295	1000.00	-	.	Parent=MSTRG.1880.3
11	StringTie	exon	24443267	24443403	1000.00	-	.	Parent=MSTRG.1880.3
11	StringTie	transcript	24394329	24452221	.	-	.	ID=MSTRG.1880.4;geneID=MSTRG.1880
11	StringTie	exon	24394329	24394596	1000.00	-	.	Parent=MSTRG.1880.4
11	StringTie	exon	24442172	24442295	1000.00	-	.	Parent=MSTRG.1880.4
11	StringTie	exon	24450648	24450758	1000.00	-	.	Parent=MSTRG.1880.4
11	StringTie	exon	24451776	24452221	1000.00	-	.	Parent=MSTRG.1880.4
11	StringTie	transcript	27039418	27136330	.	+	.	ID=MSTRG.1902.1;geneID=MSTRG.1902
11	StringTie	exon	27039418	27039620	1000.00	+	.	Parent=MSTRG.1902.1
11	StringTie	exon	27132477	27132626	1000.00	+	.	Parent=MSTRG.1902.1
11	StringTie	exon	27135591	27136330	1000.00	+	.	Parent=MSTRG.1902.1
11	StringTie	transcript	27039418	27136330	.	+	.	ID=MSTRG.1902.3;geneID=MSTRG.1902
11	StringTie	exon	27039418	27039620	1000.00	+	.	Parent=MSTRG.1902.3
11	StringTie	exon	27132477	27132626	1000.00	+	.	Parent=MSTRG.1902.3
11	StringTie	exon	27135588	27136330	1000.00	+	.	Parent=MSTRG.1902.3
11	StringTie	transcript	27039418	27142035	.	+	.	ID=MSTRG.1902.2;geneID=MSTRG.1902
11	StringTie	exon	27039418	27039620	1000.00	+	.	Parent=MSTRG.1902.2
11	StringTie	exon	27132477	27132626	1000.00	+	.	Parent=MSTRG.1902.2
11	StringTie	exon	27138124	27138230	1000.00	+	.	Parent=MSTRG.1902.2
11	StringTie	exon	27139519	27142035	1000.00	+	.	Parent=MSTRG.1902.2
11	StringTie	transcript	27187293	27198744	.	-	.	ID=MSTRG.1909.1;geneID=MSTRG.1909
11	StringTie	exon	27187293	27189021	1000.00	-	.	Parent=MSTRG.1909.1
11	StringTie	exon	27192041	27192247	1000.00	-	.	Parent=MSTRG.1909.1
11	StringTie	exon	27194064	27194226	1000.00	-	.	Parent=MSTRG.1909.1
11	StringTie	exon	27197601	27198133	1000.00	-	.	Parent=MSTRG.1909.1
11	StringTie	exon	27198360	27198744	1000.00	-	.	Parent=MSTRG.1909.1
11	StringTie	transcript	27187328	27196614	.	-	.	ID=MSTRG.1909.3;geneID=MSTRG.1909
11	StringTie	exon	27187328	27189021	1000.00	-	.	Parent=MSTRG.1909.3
11	StringTie	exon	27192041	27192247	1000.00	-	.	Parent=MSTRG.1909.3
11	StringTie	exon	27194064	27194226	1000.00	-	.	Parent=MSTRG.1909.3
11	StringTie	exon	27194883	27196614	1000.00	-	.	Parent=MSTRG.1909.3
11	StringTie	transcript	27187328	27200800	.	-	.	ID=MSTRG.1909.2;geneID=MSTRG.1909
11	StringTie	exon	27187328	27189021	1000.00	-	.	Parent=MSTRG.1909.2
11	StringTie	exon	27192041	27192247	1000.00	-	.	Parent=MSTRG.1909.2
11	StringTie	exon	27194064	27194226	1000.00	-	.	Parent=MSTRG.1909.2
11	StringTie	exon	27197601	27198133	1000.00	-	.	Parent=MSTRG.1909.2
11	StringTie	exon	27200422	27200800	1000.00	-	.	Parent=MSTRG.1909.2
11	StringTie	transcript	27187341	27198248	.	-	.	ID=MSTRG.1909.4;geneID=MSTRG.1909
11	StringTie	exon	27187341	27189049	1000.00	-	.	Parent=MSTRG.1909.4
11	StringTie	exon	27192041	27192666	1000.00	-	.	Parent=MSTRG.1909.4
11	StringTie	exon	27194064	27194108	1000.00	-	.	Parent=MSTRG.1909.4
11	StringTie	exon	27197601	27198248	1000.00	-	.	Parent=MSTRG.1909.4
11	StringTie	transcript	27187341	27198516	.	-	.	ID=MSTRG.1909.5;geneID=MSTRG.1909
11	StringTie	exon	27187341	27189021	1000.00	-	.	Parent=MSTRG.1909.5
11	StringTie	exon	27192041	27192247	1000.00	-	.	Parent=MSTRG.1909.5
11	StringTie	exon	27194064	27194108	1000.00	-	.	Parent=MSTRG.1909.5
11	StringTie	exon	27197601	27198133	1000.00	-	.	Parent=MSTRG.1909.5
11	StringTie	exon	27198360	27198516	1000.00	-	.	Parent=MSTRG.1909.5
11	StringTie	transcript	46147394	46149685	.	+	.	ID=MSTRG.1994.1;geneID=MSTRG.1994
11	StringTie	exon	46147394	46147720	1000.00	+	.	Parent=MSTRG.1994.1
11	StringTie	exon	46149257	46149685	1000.00	+	.	Parent=MSTRG.1994.1
11	StringTie	transcript	46153050	46196825	.	-	.	ID=MSTRG.1996.1;geneID=MSTRG.1996
11	StringTie	exon	46153050	46154656	1000.00	-	.	Parent=MSTRG.1996.1
11	StringTie	exon	46196624	46196825	1000.00	-	.	Parent=MSTRG.1996.1
11	ensembl	transcript	47717010	47717450	.	-	.	ID=ENSBTAT00000023871;geneID=ENSBTAG00000017953
11	ensembl	exon	47717010	47717089	.	-	.	Parent=ENSBTAT00000023871
11	ensembl	exon	47717108	47717450	.	-	.	Parent=ENSBTAT00000023871
11	StringTie	transcript	49277587	49278703	.	-	.	ID=MSTRG.2036.1;geneID=MSTRG.2036
11	StringTie	exon	49277587	49277791	1000.00	-	.	Parent=MSTRG.2036.1
11	StringTie	exon	49278317	49278703	1000.00	-	.	Parent=MSTRG.2036.1
11	StringTie	transcript	49281670	49282455	.	-	.	ID=MSTRG.2037.1;geneID=MSTRG.2037
11	StringTie	exon	49281670	49281758	1000.00	-	.	Parent=MSTRG.2037.1
11	StringTie	exon	49282111	49282455	1000.00	-	.	Parent=MSTRG.2037.1
11	StringTie	transcript	49857670	49858923	.	+	.	ID=MSTRG.2045.2;geneID=MSTRG.2045
11	StringTie	exon	49857670	49858178	1000.00	+	.	Parent=MSTRG.2045.2
11	StringTie	exon	49858292	49858923	1000.00	+	.	Parent=MSTRG.2045.2
11	StringTie	transcript	55038345	55039157	.	+	.	ID=ENSBTAT00000013944;geneID=MSTRG.2054
11	StringTie	exon	55038345	55039010	1000.00	+	.	Parent=ENSBTAT00000013944
11	StringTie	exon	55039029	55039157	1000.00	+	.	Parent=ENSBTAT00000013944
11	StringTie	transcript	60268166	60268762	.	-	.	ID=ENSBTAT00000053032;geneID=MSTRG.2058
11	StringTie	exon	60268166	60268252	1000.00	-	.	Parent=ENSBTAT00000053032
11	StringTie	exon	60268268	60268762	1000.00	-	.	Parent=ENSBTAT00000053032
11	StringTie	transcript	67694958	67700933	.	+	.	ID=MSTRG.2106.1;geneID=MSTRG.2106
11	StringTie	exon	67694958	67695075	1000.00	+	.	Parent=MSTRG.2106.1
11	StringTie	exon	67700808	67700933	1000.00	+	.	Parent=MSTRG.2106.1
11	StringTie	transcript	68325388	68382529	.	-	.	ID=MSTRG.2115.1;geneID=MSTRG.2115
11	StringTie	exon	68325388	68326175	1000.00	-	.	Parent=MSTRG.2115.1
11	StringTie	exon	68354337	68354574	1000.00	-	.	Parent=MSTRG.2115.1
11	StringTie	exon	68355323	68355427	1000.00	-	.	Parent=MSTRG.2115.1
11	StringTie	exon	68364579	68364637	1000.00	-	.	Parent=MSTRG.2115.1
11	StringTie	exon	68365653	68365833	1000.00	-	.	Parent=MSTRG.2115.1
11	StringTie	exon	68379394	68379555	1000.00	-	.	Parent=MSTRG.2115.1
11	StringTie	exon	68381415	68381505	1000.00	-	.	Parent=MSTRG.2115.1
11	StringTie	exon	68382507	68382529	1000.00	-	.	Parent=MSTRG.2115.1
11	StringTie	transcript	68364579	68382285	.	-	.	ID=MSTRG.2115.2;geneID=MSTRG.2115
11	StringTie	exon	68364579	68364637	1000.00	-	.	Parent=MSTRG.2115.2
11	StringTie	exon	68365653	68365833	1000.00	-	.	Parent=MSTRG.2115.2
11	StringTie	exon	68379394	68379555	1000.00	-	.	Parent=MSTRG.2115.2
11	StringTie	exon	68381415	68381505	1000.00	-	.	Parent=MSTRG.2115.2
11	StringTie	exon	68382247	68382285	1000.00	-	.	Parent=MSTRG.2115.2
11	StringTie	transcript	68579418	68580503	.	-	.	ID=MSTRG.2121.1;geneID=MSTRG.2121
11	StringTie	exon	68579418	68579546	1000.00	-	.	Parent=MSTRG.2121.1
11	StringTie	exon	68580248	68580503	1000.00	-	.	Parent=MSTRG.2121.1
11	StringTie	transcript	70912710	70913873	.	+	.	ID=MSTRG.2129.1;geneID=MSTRG.2129
11	StringTie	exon	70912710	70912934	1000.00	+	.	Parent=MSTRG.2129.1
11	StringTie	exon	70913642	70913719	1000.00	+	.	Parent=MSTRG.2129.1
11	StringTie	exon	70913804	70913873	1000.00	+	.	Parent=MSTRG.2129.1
11	StringTie	transcript	71922958	71931671	.	-	.	ID=MSTRG.2140.1;geneID=MSTRG.2140
11	StringTie	exon	71922958	71923497	1000.00	-	.	Parent=MSTRG.2140.1
11	StringTie	exon	71928938	71929040	1000.00	-	.	Parent=MSTRG.2140.1
11	StringTie	exon	71930677	71930695	1000.00	-	.	Parent=MSTRG.2140.1
11	StringTie	exon	71931210	71931671	1000.00	-	.	Parent=MSTRG.2140.1
11	StringTie	transcript	72554211	72555806	.	+	.	ID=MSTRG.2166.1;geneID=MSTRG.2166
11	StringTie	exon	72554211	72554450	1000.00	+	.	Parent=MSTRG.2166.1
11	StringTie	exon	72554576	72554713	1000.00	+	.	Parent=MSTRG.2166.1
11	StringTie	exon	72555347	72555806	1000.00	+	.	Parent=MSTRG.2166.1
11	StringTie	transcript	72554377	72555590	.	+	.	ID=MSTRG.2166.2;geneID=MSTRG.2166
11	StringTie	exon	72554377	72554450	1000.00	+	.	Parent=MSTRG.2166.2
11	StringTie	exon	72554576	72554902	1000.00	+	.	Parent=MSTRG.2166.2
11	StringTie	exon	72555347	72555590	1000.00	+	.	Parent=MSTRG.2166.2
11	StringTie	transcript	74600333	74659406	.	-	.	ID=MSTRG.2203.1;geneID=MSTRG.2203
11	StringTie	exon	74600333	74600492	1000.00	-	.	Parent=MSTRG.2203.1
11	StringTie	exon	74659329	74659406	1000.00	-	.	Parent=MSTRG.2203.1
11	StringTie	transcript	78912222	78913152	.	+	.	ID=MSTRG.2222.1;geneID=MSTRG.2222
11	StringTie	exon	78912222	78912363	1000.00	+	.	Parent=MSTRG.2222.1
11	StringTie	exon	78913035	78913152	1000.00	+	.	Parent=MSTRG.2222.1
11	StringTie	transcript	78920144	78937227	.	-	.	ID=MSTRG.2224.1;geneID=MSTRG.2224
11	StringTie	exon	78920144	78920279	1000.00	-	.	Parent=MSTRG.2224.1
11	StringTie	exon	78937093	78937227	1000.00	-	.	Parent=MSTRG.2224.1
11	StringTie	transcript	78920804	78925640	.	+	.	ID=MSTRG.2225.1;geneID=MSTRG.2225
11	StringTie	exon	78920804	78920827	1000.00	+	.	Parent=MSTRG.2225.1
11	StringTie	exon	78920952	78921097	1000.00	+	.	Parent=MSTRG.2225.1
11	StringTie	exon	78924267	78924392	1000.00	+	.	Parent=MSTRG.2225.1
11	StringTie	exon	78925384	78925640	1000.00	+	.	Parent=MSTRG.2225.1
11	StringTie	transcript	78934509	78946153	.	+	.	ID=MSTRG.2226.1;geneID=MSTRG.2226
11	StringTie	exon	78934509	78934654	1000.00	+	.	Parent=MSTRG.2226.1
11	StringTie	exon	78942341	78942410	1000.00	+	.	Parent=MSTRG.2226.1
11	StringTie	exon	78943439	78943492	1000.00	+	.	Parent=MSTRG.2226.1
11	StringTie	exon	78945362	78945471	1000.00	+	.	Parent=MSTRG.2226.1
11	StringTie	exon	78945942	78946153	1000.00	+	.	Parent=MSTRG.2226.1
11	StringTie	transcript	78953287	78963317	.	+	.	ID=MSTRG.2228.1;geneID=MSTRG.2228
11	StringTie	exon	78953287	78953425	1000.00	+	.	Parent=MSTRG.2228.1
11	StringTie	exon	78953840	78954043	1000.00	+	.	Parent=MSTRG.2228.1
11	StringTie	exon	78954895	78955041	1000.00	+	.	Parent=MSTRG.2228.1
11	StringTie	exon	78955643	78955775	1000.00	+	.	Parent=MSTRG.2228.1
11	StringTie	exon	78957260	78957370	1000.00	+	.	Parent=MSTRG.2228.1
11	StringTie	exon	78958259	78958423	1000.00	+	.	Parent=MSTRG.2228.1
11	StringTie	exon	78959496	78959636	1000.00	+	.	Parent=MSTRG.2228.1
11	StringTie	exon	78960620	78960776	1000.00	+	.	Parent=MSTRG.2228.1
11	StringTie	exon	78961517	78961757	1000.00	+	.	Parent=MSTRG.2228.1
11	StringTie	exon	78962271	78963317	1000.00	+	.	Parent=MSTRG.2228.1
11	StringTie	transcript	78963577	78968974	.	-	.	ID=MSTRG.2230.1;geneID=MSTRG.2230
11	StringTie	exon	78963577	78963987	1000.00	-	.	Parent=MSTRG.2230.1
11	StringTie	exon	78968361	78968397	1000.00	-	.	Parent=MSTRG.2230.1
11	StringTie	exon	78968860	78968974	1000.00	-	.	Parent=MSTRG.2230.1
11	StringTie	transcript	78964784	78968981	.	-	.	ID=MSTRG.2230.2;geneID=MSTRG.2230
11	StringTie	exon	78964784	78965138	1000.00	-	.	Parent=MSTRG.2230.2
11	StringTie	exon	78965255	78965493	1000.00	-	.	Parent=MSTRG.2230.2
11	StringTie	exon	78968361	78968397	1000.00	-	.	Parent=MSTRG.2230.2
11	StringTie	exon	78968796	78968981	1000.00	-	.	Parent=MSTRG.2230.2
11	StringTie	transcript	82704359	82736258	.	-	.	ID=MSTRG.2240.1;geneID=MSTRG.2240
11	StringTie	exon	82704359	82707819	1000.00	-	.	Parent=MSTRG.2240.1
11	StringTie	exon	82736135	82736258	1000.00	-	.	Parent=MSTRG.2240.1
11	StringTie	transcript	82726650	82727828	.	-	.	ID=MSTRG.2241.1;geneID=MSTRG.2241
11	StringTie	exon	82726650	82727202	1000.00	-	.	Parent=MSTRG.2241.1
11	StringTie	exon	82727731	82727828	1000.00	-	.	Parent=MSTRG.2241.1
11	StringTie	transcript	87502727	87522402	.	+	.	ID=MSTRG.2263.1;geneID=MSTRG.2263
11	StringTie	exon	87502727	87502762	1000.00	+	.	Parent=MSTRG.2263.1
11	StringTie	exon	87517084	87517136	1000.00	+	.	Parent=MSTRG.2263.1
11	StringTie	exon	87520237	87522402	1000.00	+	.	Parent=MSTRG.2263.1
11	ensembl	transcript	93617052	93618040	.	-	.	ID=ENSBTAT00000052007;geneID=ENSBTAG00000040047
11	ensembl	exon	93617052	93617137	.	-	.	Parent=ENSBTAT00000052007
11	ensembl	exon	93617195	93618040	.	-	.	Parent=ENSBTAT00000052007
11	StringTie	transcript	95119188	95125213	.	-	.	ID=MSTRG.2307.1;geneID=MSTRG.2307
11	StringTie	exon	95119188	95121210	1000.00	-	.	Parent=MSTRG.2307.1
11	StringTie	exon	95124471	95125213	1000.00	-	.	Parent=MSTRG.2307.1
11	StringTie	transcript	97123979	97305074	.	+	.	ID=MSTRG.2346.1;geneID=MSTRG.2346
11	StringTie	exon	97123979	97124103	1000.00	+	.	Parent=MSTRG.2346.1
11	StringTie	exon	97174273	97174380	1000.00	+	.	Parent=MSTRG.2346.1
11	StringTie	exon	97179397	97179493	1000.00	+	.	Parent=MSTRG.2346.1
11	StringTie	exon	97189655	97189784	1000.00	+	.	Parent=MSTRG.2346.1
11	StringTie	exon	97192250	97192372	1000.00	+	.	Parent=MSTRG.2346.1
11	StringTie	exon	97221621	97221715	1000.00	+	.	Parent=MSTRG.2346.1
11	StringTie	exon	97276886	97276941	1000.00	+	.	Parent=MSTRG.2346.1
11	StringTie	exon	97279517	97279576	1000.00	+	.	Parent=MSTRG.2346.1
11	StringTie	exon	97301774	97305074	1000.00	+	.	Parent=MSTRG.2346.1
11	StringTie	transcript	101291901	101294696	.	-	.	ID=MSTRG.2440.1;geneID=MSTRG.2440
11	StringTie	exon	101291901	101292080	1000.00	-	.	Parent=MSTRG.2440.1
11	StringTie	exon	101292572	101292714	1000.00	-	.	Parent=MSTRG.2440.1
11	StringTie	exon	101293374	101293527	1000.00	-	.	Parent=MSTRG.2440.1
11	StringTie	exon	101294449	101294696	1000.00	-	.	Parent=MSTRG.2440.1
11	StringTie	transcript	103651032	103664482	.	+	.	ID=MSTRG.2470.1;geneID=MSTRG.2470
11	StringTie	exon	103651032	103651136	1000.00	+	.	Parent=MSTRG.2470.1
11	StringTie	exon	103663003	103663167	1000.00	+	.	Parent=MSTRG.2470.1
11	StringTie	exon	103664020	103664482	1000.00	+	.	Parent=MSTRG.2470.1
11	StringTie	transcript	104128885	104130748	.	+	.	ID=MSTRG.2482.1;geneID=MSTRG.2482
11	StringTie	exon	104128885	104129076	1000.00	+	.	Parent=MSTRG.2482.1
11	StringTie	exon	104130457	104130748	1000.00	+	.	Parent=MSTRG.2482.1
11	StringTie	transcript	104152091	104153462	.	+	.	ID=MSTRG.2488.1;geneID=MSTRG.2488
11	StringTie	exon	104152091	104152121	1000.00	+	.	Parent=MSTRG.2488.1
11	StringTie	exon	104152325	104152441	1000.00	+	.	Parent=MSTRG.2488.1
11	StringTie	exon	104153409	104153462	1000.00	+	.	Parent=MSTRG.2488.1
11	StringTie	transcript	104164222	104170805	.	-	.	ID=MSTRG.2490.1;geneID=MSTRG.2490
11	StringTie	exon	104164222	104164690	1000.00	-	.	Parent=MSTRG.2490.1
11	StringTie	exon	104170436	104170805	1000.00	-	.	Parent=MSTRG.2490.1
11	StringTie	transcript	104181961	104185636	.	-	.	ID=MSTRG.2496.1;geneID=MSTRG.2496
11	StringTie	exon	104181961	104182551	1000.00	-	.	Parent=MSTRG.2496.1
11	StringTie	exon	104182644	104182939	1000.00	-	.	Parent=MSTRG.2496.1
11	StringTie	exon	104183940	104184004	1000.00	-	.	Parent=MSTRG.2496.1
11	StringTie	exon	104185452	104185636	1000.00	-	.	Parent=MSTRG.2496.1
11	StringTie	transcript	104181962	104184083	.	-	.	ID=MSTRG.2496.3;geneID=MSTRG.2496
11	StringTie	exon	104181962	104182551	1000.00	-	.	Parent=MSTRG.2496.3
11	StringTie	exon	104182644	104183421	1000.00	-	.	Parent=MSTRG.2496.3
11	StringTie	exon	104183940	104184083	1000.00	-	.	Parent=MSTRG.2496.3
11	StringTie	transcript	104181962	104184199	.	-	.	ID=MSTRG.2496.2;geneID=MSTRG.2496
11	StringTie	exon	104181962	104182910	1000.00	-	.	Parent=MSTRG.2496.2
11	StringTie	exon	104183940	104184199	1000.00	-	.	Parent=MSTRG.2496.2
11	StringTie	transcript	104853855	104856247	.	+	.	ID=MSTRG.2517.1;geneID=MSTRG.2517
11	StringTie	exon	104853855	104853912	1000.00	+	.	Parent=MSTRG.2517.1
11	StringTie	exon	104854526	104856247	1000.00	+	.	Parent=MSTRG.2517.1
11	StringTie	transcript	106223489	106224666	.	-	.	ID=MSTRG.2566.1;geneID=MSTRG.2566
11	StringTie	exon	106223489	106223560	1000.00	-	.	Parent=MSTRG.2566.1
11	StringTie	exon	106224055	106224261	1000.00	-	.	Parent=MSTRG.2566.1
11	StringTie	exon	106224341	106224478	1000.00	-	.	Parent=MSTRG.2566.1
11	StringTie	exon	106224549	106224666	1000.00	-	.	Parent=MSTRG.2566.1
11	StringTie	transcript	107088169	107092543	.	+	.	ID=MSTRG.2588.1;geneID=MSTRG.2588
11	StringTie	exon	107088169	107088536	1000.00	+	.	Parent=MSTRG.2588.1
11	StringTie	exon	107092510	107092543	1000.00	+	.	Parent=MSTRG.2588.1
11	StringTie	transcript	107117043	107118609	.	+	.	ID=MSTRG.2589.1;geneID=MSTRG.2589
11	StringTie	exon	107117043	107117277	1000.00	+	.	Parent=MSTRG.2589.1
11	StringTie	exon	107118531	107118609	1000.00	+	.	Parent=MSTRG.2589.1
12	ensembl	transcript	9843843	9845040	.	-	.	ID=ENSBTAT00000036789;geneID=ENSBTAG00000025953
12	ensembl	exon	9843843	9843961	.	-	.	Parent=ENSBTAT00000036789
12	ensembl	exon	9843973	9845040	.	-	.	Parent=ENSBTAT00000036789
12	StringTie	transcript	12029867	12034042	.	+	.	ID=MSTRG.2631.1;geneID=MSTRG.2631
12	StringTie	exon	12029867	12029933	1000.00	+	.	Parent=MSTRG.2631.1
12	StringTie	exon	12033908	12034042	1000.00	+	.	Parent=MSTRG.2631.1
12	StringTie	transcript	14671121	14689269	.	+	.	ID=MSTRG.2633.1;geneID=MSTRG.2633
12	StringTie	exon	14671121	14671194	1000.00	+	.	Parent=MSTRG.2633.1
12	StringTie	exon	14681951	14682199	1000.00	+	.	Parent=MSTRG.2633.1
12	StringTie	exon	14688829	14689269	1000.00	+	.	Parent=MSTRG.2633.1
12	StringTie	transcript	19480724	19482058	.	-	.	ID=MSTRG.2690.1;geneID=MSTRG.2690
12	StringTie	exon	19480724	19480897	1000.00	-	.	Parent=MSTRG.2690.1
12	StringTie	exon	19481459	19482058	1000.00	-	.	Parent=MSTRG.2690.1
12	StringTie	transcript	19536798	19538600	.	-	.	ID=MSTRG.2691.1;geneID=MSTRG.2691
12	StringTie	exon	19536798	19537103	1000.00	-	.	Parent=MSTRG.2691.1
12	StringTie	exon	19538146	19538240	1000.00	-	.	Parent=MSTRG.2691.1
12	StringTie	exon	19538378	19538600	1000.00	-	.	Parent=MSTRG.2691.1
12	StringTie	transcript	23704719	23711802	.	-	.	ID=MSTRG.2728.1;geneID=MSTRG.2728
12	StringTie	exon	23704719	23705272	1000.00	-	.	Parent=MSTRG.2728.1
12	StringTie	exon	23708159	23708198	1000.00	-	.	Parent=MSTRG.2728.1
12	StringTie	exon	23711745	23711802	1000.00	-	.	Parent=MSTRG.2728.1
12	StringTie	transcript	25281101	25281531	.	+	.	ID=ENSBTAT00000049990;geneID=MSTRG.2741
12	StringTie	exon	25281101	25281348	1000.00	+	.	Parent=ENSBTAT00000049990
12	StringTie	exon	25281354	25281531	1000.00	+	.	Parent=ENSBTAT00000049990
12	StringTie	transcript	27006275	27074686	.	+	.	ID=MSTRG.2745.1;geneID=MSTRG.2745
12	StringTie	exon	27006275	27006475	1000.00	+	.	Parent=MSTRG.2745.1
12	StringTie	exon	27008026	27008102	1000.00	+	.	Parent=MSTRG.2745.1
12	StringTie	exon	27071778	27071937	1000.00	+	.	Parent=MSTRG.2745.1
12	StringTie	exon	27074661	27074686	1000.00	+	.	Parent=MSTRG.2745.1
12	StringTie	transcript	28598370	28605892	.	+	.	ID=MSTRG.2754.1;geneID=MSTRG.2754
12	StringTie	exon	28598370	28599028	1000.00	+	.	Parent=MSTRG.2754.1
12	StringTie	exon	28601890	28601975	1000.00	+	.	Parent=MSTRG.2754.1
12	StringTie	exon	28603562	28603608	1000.00	+	.	Parent=MSTRG.2754.1
12	StringTie	exon	28605748	28605892	1000.00	+	.	Parent=MSTRG.2754.1
12	StringTie	transcript	28784716	28786894	.	+	.	ID=MSTRG.2759.1;geneID=MSTRG.2759
12	StringTie	exon	28784716	28785776	1000.00	+	.	Parent=MSTRG.2759.1
12	StringTie	exon	28786513	28786894	1000.00	+	.	Parent=MSTRG.2759.1
12	StringTie	transcript	28788708	28794997	.	+	.	ID=MSTRG.2760.1;geneID=MSTRG.2760
12	StringTie	exon	28788708	28788746	1000.00	+	.	Parent=MSTRG.2760.1
12	StringTie	exon	28788885	28789051	1000.00	+	.	Parent=MSTRG.2760.1
12	StringTie	exon	28793835	28794997	1000.00	+	.	Parent=MSTRG.2760.1
12	StringTie	transcript	28788708	28798366	.	+	.	ID=MSTRG.2760.2;geneID=MSTRG.2760
12	StringTie	exon	28788708	28788746	1000.00	+	.	Parent=MSTRG.2760.2
12	StringTie	exon	28788885	28789051	1000.00	+	.	Parent=MSTRG.2760.2
12	StringTie	exon	28796901	28797203	1000.00	+	.	Parent=MSTRG.2760.2
12	StringTie	exon	28798297	28798366	1000.00	+	.	Parent=MSTRG.2760.2
12	StringTie	transcript	28788712	28794997	.	+	.	ID=MSTRG.2760.3;geneID=MSTRG.2760
12	StringTie	exon	28788712	28788746	1000.00	+	.	Parent=MSTRG.2760.3
12	StringTie	exon	28788885	28789051	1000.00	+	.	Parent=MSTRG.2760.3
12	StringTie	exon	28793870	28794997	1000.00	+	.	Parent=MSTRG.2760.3
12	StringTie	transcript	28796022	28798352	.	+	.	ID=MSTRG.2760.4;geneID=MSTRG.2760
12	StringTie	exon	28796022	28796255	1000.00	+	.	Parent=MSTRG.2760.4
12	StringTie	exon	28796901	28797203	1000.00	+	.	Parent=MSTRG.2760.4
12	StringTie	exon	28798297	28798352	1000.00	+	.	Parent=MSTRG.2760.4
12	StringTie	transcript	31504161	31514665	.	+	.	ID=MSTRG.2780.1;geneID=MSTRG.2780
12	StringTie	exon	31504161	31504279	1000.00	+	.	Parent=MSTRG.2780.1
12	StringTie	exon	31511846	31512155	1000.00	+	.	Parent=MSTRG.2780.1
12	StringTie	exon	31513154	31513358	1000.00	+	.	Parent=MSTRG.2780.1
12	StringTie	exon	31514390	31514665	1000.00	+	.	Parent=MSTRG.2780.1
12	StringTie	transcript	31511792	31514665	.	+	.	ID=MSTRG.2780.2;geneID=MSTRG.2780
12	StringTie	exon	31511792	31512155	1000.00	+	.	Parent=MSTRG.2780.2
12	StringTie	exon	31513154	31513358	1000.00	+	.	Parent=MSTRG.2780.2
12	StringTie	exon	31514435	31514665	1000.00	+	.	Parent=MSTRG.2780.2
12	StringTie	transcript	31964978	31982514	.	-	.	ID=MSTRG.2781.1;geneID=MSTRG.2781
12	StringTie	exon	31964978	31965030	1000.00	-	.	Parent=MSTRG.2781.1
12	StringTie	exon	31965761	31965882	1000.00	-	.	Parent=MSTRG.2781.1
12	StringTie	exon	31982477	31982514	1000.00	-	.	Parent=MSTRG.2781.1
12	StringTie	transcript	32710855	32715885	.	+	.	ID=MSTRG.2787.1;geneID=MSTRG.2787
12	StringTie	exon	32710855	32710935	1000.00	+	.	Parent=MSTRG.2787.1
12	StringTie	exon	32713795	32713959	1000.00	+	.	Parent=MSTRG.2787.1
12	StringTie	exon	32715811	32715885	1000.00	+	.	Parent=MSTRG.2787.1
12	StringTie	transcript	34836522	34853269	.	+	.	ID=MSTRG.2804.1;geneID=MSTRG.2804
12	StringTie	exon	34836522	34836567	1000.00	+	.	Parent=MSTRG.2804.1
12	StringTie	exon	34852514	34853269	1000.00	+	.	Parent=MSTRG.2804.1
12	StringTie	transcript	36596627	36607966	.	+	.	ID=MSTRG.2829.1;geneID=MSTRG.2829
12	StringTie	exon	36596627	36596674	1000.00	+	.	Parent=MSTRG.2829.1
12	StringTie	exon	36603223	36603318	1000.00	+	.	Parent=MSTRG.2829.1
12	StringTie	exon	36603943	36604050	1000.00	+	.	Parent=MSTRG.2829.1
12	StringTie	exon	36605126	36607966	1000.00	+	.	Parent=MSTRG.2829.1
12	StringTie	transcript	36603162	36607983	.	+	.	ID=MSTRG.2829.2;geneID=MSTRG.2829
12	StringTie	exon	36603162	36603318	1000.00	+	.	Parent=MSTRG.2829.2
12	StringTie	exon	36605126	36607983	1000.00	+	.	Parent=MSTRG.2829.2
12	StringTie	transcript	37656024	37656846	.	+	.	ID=MSTRG.2834.2;geneID=MSTRG.2834
12	StringTie	exon	37656024	37656349	1000.00	+	.	Parent=MSTRG.2834.2
12	StringTie	exon	37656396	37656846	1000.00	+	.	Parent=MSTRG.2834.2
12	StringTie	transcript	50928222	50941875	.	-	.	ID=MSTRG.2851.1;geneID=MSTRG.2851
12	StringTie	exon	50928222	50928374	1000.00	-	.	Parent=MSTRG.2851.1
12	StringTie	exon	50941465	50941685	1000.00	-	.	Parent=MSTRG.2851.1
12	StringTie	exon	50941770	50941875	1000.00	-	.	Parent=MSTRG.2851.1
12	ensembl	transcript	57714878	57718931	.	-	.	ID=ENSBTAT00000066119;geneID=ENSBTAG00000045950
12	ensembl	exon	57714878	57715389	.	-	.	Parent=ENSBTAT00000066119
12	ensembl	exon	57715442	57715524	.	-	.	Parent=ENSBTAT00000066119
12	ensembl	exon	57718577	57718931	.	-	.	Parent=ENSBTAT00000066119
12	ensembl	transcript	68076714	68077964	.	+	.	ID=ENSBTAT00000035516;geneID=ENSBTAG00000025307
12	ensembl	exon	68076714	68076985	.	+	.	Parent=ENSBTAT00000035516
12	ensembl	exon	68076999	68077281	.	+	.	Parent=ENSBTAT00000035516
12	ensembl	exon	68077297	68077964	.	+	.	Parent=ENSBTAT00000035516
12	StringTie	transcript	68845718	69080695	.	+	.	ID=MSTRG.2884.1;geneID=MSTRG.2884
12	StringTie	exon	68845718	68845946	1000.00	+	.	Parent=MSTRG.2884.1
12	StringTie	exon	69080530	69080695	1000.00	+	.	Parent=MSTRG.2884.1
12	StringTie	transcript	69446146	69470514	.	+	.	ID=MSTRG.2886.1;geneID=MSTRG.2886
12	StringTie	exon	69446146	69446283	1000.00	+	.	Parent=MSTRG.2886.1
12	StringTie	exon	69460217	69460392	1000.00	+	.	Parent=MSTRG.2886.1
12	StringTie	exon	69466143	69470514	1000.00	+	.	Parent=MSTRG.2886.1
12	StringTie	transcript	72728487	72741321	.	-	.	ID=MSTRG.2893.1;geneID=MSTRG.2893
12	StringTie	exon	72728487	72728947	1000.00	-	.	Parent=MSTRG.2893.1
12	StringTie	exon	72741186	72741321	1000.00	-	.	Parent=MSTRG.2893.1
12	StringTie	transcript	81201494	81206858	.	-	.	ID=MSTRG.2921.1;geneID=MSTRG.2921
12	StringTie	exon	81201494	81201771	1000.00	-	.	Parent=MSTRG.2921.1
12	StringTie	exon	81206777	81206858	1000.00	-	.	Parent=MSTRG.2921.1
12	StringTie	transcript	81201606	81206858	.	-	.	ID=MSTRG.2921.2;geneID=MSTRG.2921
12	StringTie	exon	81201606	81201768	1000.00	-	.	Parent=MSTRG.2921.2
12	StringTie	exon	81206777	81206858	1000.00	-	.	Parent=MSTRG.2921.2
12	StringTie	transcript	86323610	86335689	.	+	.	ID=MSTRG.2929.1;geneID=MSTRG.2929
12	StringTie	exon	86323610	86323700	1000.00	+	.	Parent=MSTRG.2929.1
12	StringTie	exon	86331406	86331535	1000.00	+	.	Parent=MSTRG.2929.1
12	StringTie	exon	86335197	86335689	1000.00	+	.	Parent=MSTRG.2929.1
13	ensembl	transcript	167859	168738	.	-	.	ID=ENSBTAT00000033317;geneID=ENSBTAG00000024141
13	ensembl	exon	167859	168210	.	-	.	Parent=ENSBTAT00000033317
13	ensembl	exon	168223	168288	.	-	.	Parent=ENSBTAT00000033317
13	ensembl	exon	168301	168738	.	-	.	Parent=ENSBTAT00000033317
13	StringTie	transcript	3586325	3598130	.	-	.	ID=MSTRG.2981.1;geneID=MSTRG.2981
13	StringTie	exon	3586325	3586545	1000.00	-	.	Parent=MSTRG.2981.1
13	StringTie	exon	3597950	3598130	1000.00	-	.	Parent=MSTRG.2981.1
13	StringTie	transcript	11071898	11072941	.	+	.	ID=MSTRG.2999.1;geneID=MSTRG.2999
13	StringTie	exon	11071898	11072054	1000.00	+	.	Parent=MSTRG.2999.1
13	StringTie	exon	11072763	11072941	1000.00	+	.	Parent=MSTRG.2999.1
13	StringTie	transcript	11241226	11245047	.	+	.	ID=MSTRG.3001.1;geneID=MSTRG.3001
13	StringTie	exon	11241226	11241940	1000.00	+	.	Parent=MSTRG.3001.1
13	StringTie	exon	11244512	11244626	1000.00	+	.	Parent=MSTRG.3001.1
13	StringTie	exon	11244786	11245047	1000.00	+	.	Parent=MSTRG.3001.1
13	StringTie	transcript	11256265	11265310	.	+	.	ID=MSTRG.3004.1;geneID=MSTRG.3004
13	StringTie	exon	11256265	11256301	1000.00	+	.	Parent=MSTRG.3004.1
13	StringTie	exon	11259344	11260294	1000.00	+	.	Parent=MSTRG.3004.1
13	StringTie	exon	11261918	11262070	1000.00	+	.	Parent=MSTRG.3004.1
13	StringTie	exon	11265269	11265310	1000.00	+	.	Parent=MSTRG.3004.1
13	StringTie	transcript	11367353	11369275	.	+	.	ID=MSTRG.3015.2;geneID=MSTRG.3015
13	StringTie	exon	11367353	11367490	1000.00	+	.	Parent=MSTRG.3015.2
13	StringTie	exon	11368976	11369275	1000.00	+	.	Parent=MSTRG.3015.2
13	StringTie	transcript	11459802	11463070	.	+	.	ID=MSTRG.3009.1;geneID=MSTRG.3009
13	StringTie	exon	11459802	11459867	1000.00	+	.	Parent=MSTRG.3009.1
13	StringTie	exon	11462914	11463070	1000.00	+	.	Parent=MSTRG.3009.1
13	StringTie	transcript	11464314	11470756	.	+	.	ID=MSTRG.3010.1;geneID=MSTRG.3010
13	StringTie	exon	11464314	11464553	1000.00	+	.	Parent=MSTRG.3010.1
13	StringTie	exon	11469320	11469365	1000.00	+	.	Parent=MSTRG.3010.1
13	StringTie	exon	11470527	11470756	1000.00	+	.	Parent=MSTRG.3010.1
13	StringTie	transcript	16991913	17022924	.	-	.	ID=MSTRG.3044.1;geneID=MSTRG.3044
13	StringTie	exon	16991913	16991978	1000.00	-	.	Parent=MSTRG.3044.1
13	StringTie	exon	17016355	17016517	1000.00	-	.	Parent=MSTRG.3044.1
13	StringTie	exon	17020155	17020214	1000.00	-	.	Parent=MSTRG.3044.1
13	StringTie	exon	17021528	17021647	1000.00	-	.	Parent=MSTRG.3044.1
13	StringTie	exon	17022795	17022924	1000.00	-	.	Parent=MSTRG.3044.1
13	StringTie	transcript	17007410	17022937	.	-	.	ID=MSTRG.3044.2;geneID=MSTRG.3044
13	StringTie	exon	17007410	17013637	1000.00	-	.	Parent=MSTRG.3044.2
13	StringTie	exon	17016355	17016517	1000.00	-	.	Parent=MSTRG.3044.2
13	StringTie	exon	17020155	17020214	1000.00	-	.	Parent=MSTRG.3044.2
13	StringTie	exon	17021528	17021647	1000.00	-	.	Parent=MSTRG.3044.2
13	StringTie	exon	17022795	17022937	1000.00	-	.	Parent=MSTRG.3044.2
13	StringTie	transcript	18231323	18238704	.	+	.	ID=MSTRG.3061.1;geneID=MSTRG.3061
13	StringTie	exon	18231323	18231381	1000.00	+	.	Parent=MSTRG.3061.1
13	StringTie	exon	18231493	18231591	1000.00	+	.	Parent=MSTRG.3061.1
13	StringTie	exon	18232209	18232276	1000.00	+	.	Parent=MSTRG.3061.1
13	StringTie	exon	18233190	18233277	1000.00	+	.	Parent=MSTRG.3061.1
13	StringTie	exon	18235901	18235970	1000.00	+	.	Parent=MSTRG.3061.1
13	StringTie	exon	18238648	18238704	1000.00	+	.	Parent=MSTRG.3061.1
13	StringTie	transcript	18240349	18257113	.	+	.	ID=MSTRG.3065.1;geneID=MSTRG.3065
13	StringTie	exon	18240349	18240527	1000.00	+	.	Parent=MSTRG.3065.1
13	StringTie	exon	18241294	18241423	1000.00	+	.	Parent=MSTRG.3065.1
13	StringTie	exon	18242429	18242473	1000.00	+	.	Parent=MSTRG.3065.1
13	StringTie	exon	18242574	18242655	1000.00	+	.	Parent=MSTRG.3065.1
13	StringTie	exon	18242760	18242852	1000.00	+	.	Parent=MSTRG.3065.1
13	StringTie	exon	18245725	18245804	1000.00	+	.	Parent=MSTRG.3065.1
13	StringTie	exon	18246837	18246880	1000.00	+	.	Parent=MSTRG.3065.1
13	StringTie	exon	18250925	18251004	1000.00	+	.	Parent=MSTRG.3065.1
13	StringTie	exon	18256829	18257113	1000.00	+	.	Parent=MSTRG.3065.1
13	StringTie	transcript	18467282	18467964	.	-	.	ID=MSTRG.3068.3;geneID=MSTRG.3068
13	StringTie	exon	18467282	18467319	1000.00	-	.	Parent=MSTRG.3068.3
13	StringTie	exon	18467794	18467964	1000.00	-	.	Parent=MSTRG.3068.3
13	StringTie	transcript	24807013	24812372	.	+	.	ID=MSTRG.3092.1;geneID=MSTRG.3092
13	StringTie	exon	24807013	24807113	1000.00	+	.	Parent=MSTRG.3092.1
13	StringTie	exon	24812078	24812372	1000.00	+	.	Parent=MSTRG.3092.1
13	ensembl	transcript	35065347	35065642	.	+	.	ID=ENSBTAT00000064041;geneID=ENSBTAG00000046352
13	ensembl	exon	35065347	35065540	.	+	.	Parent=ENSBTAT00000064041
13	ensembl	exon	35065561	35065642	.	+	.	Parent=ENSBTAT00000064041
13	StringTie	transcript	36758712	36759891	.	-	.	ID=MSTRG.3164.1;geneID=MSTRG.3164
13	StringTie	exon	36758712	36759053	1000.00	-	.	Parent=MSTRG.3164.1
13	StringTie	exon	36759840	36759891	1000.00	-	.	Parent=MSTRG.3164.1
13	StringTie	transcript	38901931	38903752	.	+	.	ID=MSTRG.3186.1;geneID=MSTRG.3186
13	StringTie	exon	38901931	38902294	1000.00	+	.	Parent=MSTRG.3186.1
13	StringTie	exon	38903402	38903752	1000.00	+	.	Parent=MSTRG.3186.1
13	StringTie	transcript	38902161	38903752	.	+	.	ID=MSTRG.3186.2;geneID=MSTRG.3186
13	StringTie	exon	38902161	38902390	1000.00	+	.	Parent=MSTRG.3186.2
13	StringTie	exon	38903402	38903752	1000.00	+	.	Parent=MSTRG.3186.2
13	StringTie	transcript	43159359	43163202	.	-	.	ID=MSTRG.3220.1;geneID=MSTRG.3220
13	StringTie	exon	43159359	43159465	1000.00	-	.	Parent=MSTRG.3220.1
13	StringTie	exon	43160733	43160811	1000.00	-	.	Parent=MSTRG.3220.1
13	StringTie	exon	43163094	43163202	1000.00	-	.	Parent=MSTRG.3220.1
13	StringTie	transcript	43242029	43246176	.	-	.	ID=MSTRG.3224.1;geneID=MSTRG.3224
13	StringTie	exon	43242029	43242075	1000.00	-	.	Parent=MSTRG.3224.1
13	StringTie	exon	43245970	43246176	1000.00	-	.	Parent=MSTRG.3224.1
13	StringTie	transcript	45552142	45555497	.	+	.	ID=MSTRG.3237.1;geneID=MSTRG.3237
13	StringTie	exon	45552142	45552218	1000.00	+	.	Parent=MSTRG.3237.1
13	StringTie	exon	45555110	45555497	1000.00	+	.	Parent=MSTRG.3237.1
13	StringTie	transcript	52989062	52991515	.	+	.	ID=MSTRG.3307.1;geneID=MSTRG.3307
13	StringTie	exon	52989062	52989154	1000.00	+	.	Parent=MSTRG.3307.1
13	StringTie	exon	52991280	52991515	1000.00	+	.	Parent=MSTRG.3307.1
13	StringTie	transcript	53452530	53456048	.	-	.	ID=MSTRG.3308.2;geneID=MSTRG.3308
13	StringTie	exon	53452530	53452714	1000.00	-	.	Parent=MSTRG.3308.2
13	StringTie	exon	53455703	53456048	1000.00	-	.	Parent=MSTRG.3308.2
13	StringTie	transcript	54075842	54116685	.	-	.	ID=MSTRG.3319.1;geneID=MSTRG.3319
13	StringTie	exon	54075842	54076899	1000.00	-	.	Parent=MSTRG.3319.1
13	StringTie	exon	54116375	54116685	1000.00	-	.	Parent=MSTRG.3319.1
13	StringTie	transcript	58585906	58660196	.	+	.	ID=MSTRG.3394.1;geneID=MSTRG.3394
13	StringTie	exon	58585906	58586112	1000.00	+	.	Parent=MSTRG.3394.1
13	StringTie	exon	58646722	58646915	1000.00	+	.	Parent=MSTRG.3394.1
13	StringTie	exon	58655618	58655726	1000.00	+	.	Parent=MSTRG.3394.1
13	StringTie	exon	58659534	58660196	1000.00	+	.	Parent=MSTRG.3394.1
13	ensembl	transcript	63550491	63551256	.	-	.	ID=ENSBTAT00000019798;geneID=ENSBTAG00000014869
13	ensembl	exon	63550491	63550538	.	-	.	Parent=ENSBTAT00000019798
13	ensembl	exon	63550554	63551179	.	-	.	Parent=ENSBTAT00000019798
13	ensembl	exon	63551185	63551256	.	-	.	Parent=ENSBTAT00000019798
13	StringTie	transcript	64282035	64286339	.	-	.	ID=MSTRG.3474.1;geneID=MSTRG.3474
13	StringTie	exon	64282035	64283684	1000.00	-	.	Parent=MSTRG.3474.1
13	StringTie	exon	64286191	64286339	1000.00	-	.	Parent=MSTRG.3474.1
13	ensembl	transcript	64603586	64604291	.	-	.	ID=ENSBTAT00000008844;geneID=ENSBTAG00000006725
13	ensembl	exon	64603586	64603813	.	-	.	Parent=ENSBTAT00000008844
13	ensembl	exon	64603826	64604291	.	-	.	Parent=ENSBTAT00000008844
13	StringTie	transcript	65203827	65205599	.	-	.	ID=MSTRG.3489.1;geneID=MSTRG.3489
13	StringTie	exon	65203827	65205473	1000.00	-	.	Parent=MSTRG.3489.1
13	StringTie	exon	65205558	65205599	1000.00	-	.	Parent=MSTRG.3489.1
13	StringTie	transcript	66444242	66450508	.	+	.	ID=MSTRG.3522.1;geneID=MSTRG.3522
13	StringTie	exon	66444242	66444344	1000.00	+	.	Parent=MSTRG.3522.1
13	StringTie	exon	66444874	66445011	1000.00	+	.	Parent=MSTRG.3522.1
13	StringTie	exon	66448809	66450508	1000.00	+	.	Parent=MSTRG.3522.1
13	StringTie	transcript	67984463	67985085	.	-	.	ID=MSTRG.3541.1;geneID=MSTRG.3541
13	StringTie	exon	67984463	67984828	1000.00	-	.	Parent=MSTRG.3541.1
13	StringTie	exon	67984935	67985085	1000.00	-	.	Parent=MSTRG.3541.1
13	StringTie	transcript	68004830	68008461	.	+	.	ID=MSTRG.3544.1;geneID=MSTRG.3544
13	StringTie	exon	68004830	68005216	1000.00	+	.	Parent=MSTRG.3544.1
13	StringTie	exon	68006346	68006418	1000.00	+	.	Parent=MSTRG.3544.1
13	StringTie	exon	68007718	68007896	1000.00	+	.	Parent=MSTRG.3544.1
13	StringTie	exon	68007983	68008461	1000.00	+	.	Parent=MSTRG.3544.1
13	StringTie	transcript	68004833	68008375	.	+	.	ID=MSTRG.3544.2;geneID=MSTRG.3544
13	StringTie	exon	68004833	68004966	1000.00	+	.	Parent=MSTRG.3544.2
13	StringTie	exon	68005149	68005216	1000.00	+	.	Parent=MSTRG.3544.2
13	StringTie	exon	68006346	68006418	1000.00	+	.	Parent=MSTRG.3544.2
13	StringTie	exon	68007718	68007896	1000.00	+	.	Parent=MSTRG.3544.2
13	StringTie	exon	68007983	68008375	1000.00	+	.	Parent=MSTRG.3544.2
13	StringTie	transcript	68225947	68227882	.	+	.	ID=MSTRG.3546.1;geneID=MSTRG.3546
13	StringTie	exon	68225947	68226474	1000.00	+	.	Parent=MSTRG.3546.1
13	StringTie	exon	68227605	68227882	1000.00	+	.	Parent=MSTRG.3546.1
13	StringTie	transcript	72835259	72838247	.	+	.	ID=MSTRG.3562.1;geneID=MSTRG.3562
13	StringTie	exon	72835259	72835293	1000.00	+	.	Parent=MSTRG.3562.1
13	StringTie	exon	72836144	72836229	1000.00	+	.	Parent=MSTRG.3562.1
13	StringTie	exon	72836415	72836525	1000.00	+	.	Parent=MSTRG.3562.1
13	StringTie	exon	72837248	72837362	1000.00	+	.	Parent=MSTRG.3562.1
13	StringTie	exon	72838152	72838247	1000.00	+	.	Parent=MSTRG.3562.1
13	StringTie	transcript	72842425	72843336	.	+	.	ID=MSTRG.3563.1;geneID=MSTRG.3563
13	StringTie	exon	72842425	72842545	1000.00	+	.	Parent=MSTRG.3563.1
13	StringTie	exon	72842968	72843336	1000.00	+	.	Parent=MSTRG.3563.1
13	StringTie	transcript	75322158	75326903	.	+	.	ID=MSTRG.3608.1;geneID=MSTRG.3608
13	StringTie	exon	75322158	75322493	1000.00	+	.	Parent=MSTRG.3608.1
13	StringTie	exon	75322924	75323102	1000.00	+	.	Parent=MSTRG.3608.1
13	StringTie	exon	75326658	75326903	1000.00	+	.	Parent=MSTRG.3608.1
13	StringTie	transcript	75322213	75326903	.	+	.	ID=MSTRG.3608.2;geneID=MSTRG.3608
13	StringTie	exon	75322213	75322493	1000.00	+	.	Parent=MSTRG.3608.2
13	StringTie	exon	75322924	75323095	1000.00	+	.	Parent=MSTRG.3608.2
13	StringTie	exon	75326658	75326903	1000.00	+	.	Parent=MSTRG.3608.2
13	StringTie	transcript	75322225	75326903	.	+	.	ID=MSTRG.3608.3;geneID=MSTRG.3608
13	StringTie	exon	75322225	75322493	1000.00	+	.	Parent=MSTRG.3608.3
13	StringTie	exon	75322796	75323095	1000.00	+	.	Parent=MSTRG.3608.3
13	StringTie	exon	75326658	75326903	1000.00	+	.	Parent=MSTRG.3608.3
13	StringTie	transcript	78102738	78105544	.	+	.	ID=MSTRG.3641.1;geneID=MSTRG.3641
13	StringTie	exon	78102738	78102935	1000.00	+	.	Parent=MSTRG.3641.1
13	StringTie	exon	78103244	78103352	1000.00	+	.	Parent=MSTRG.3641.1
13	StringTie	exon	78104162	78104226	1000.00	+	.	Parent=MSTRG.3641.1
13	StringTie	exon	78104538	78104614	1000.00	+	.	Parent=MSTRG.3641.1
13	StringTie	exon	78105352	78105544	1000.00	+	.	Parent=MSTRG.3641.1
13	StringTie	transcript	78102738	78105544	.	+	.	ID=MSTRG.3641.2;geneID=MSTRG.3641
13	StringTie	exon	78102738	78102935	1000.00	+	.	Parent=MSTRG.3641.2
13	StringTie	exon	78103116	78103352	1000.00	+	.	Parent=MSTRG.3641.2
13	StringTie	exon	78104162	78104614	1000.00	+	.	Parent=MSTRG.3641.2
13	StringTie	exon	78105352	78105544	1000.00	+	.	Parent=MSTRG.3641.2
13	StringTie	transcript	82651563	82733431	.	+	.	ID=MSTRG.3671.1;geneID=MSTRG.3671
13	StringTie	exon	82651563	82651874	1000.00	+	.	Parent=MSTRG.3671.1
13	StringTie	exon	82733322	82733431	1000.00	+	.	Parent=MSTRG.3671.1
13	ensembl	transcript	84235900	84236838	.	-	.	ID=ENSBTAT00000030308;geneID=ENSBTAG00000035883
13	ensembl	exon	84235900	84236374	.	-	.	Parent=ENSBTAT00000030308
13	ensembl	exon	84236392	84236838	.	-	.	Parent=ENSBTAT00000030308
14	ensembl	transcript	253710	254630	.	+	.	ID=ENSBTAT00000054257;geneID=ENSBTAG00000046868
14	ensembl	exon	253710	254036	.	+	.	Parent=ENSBTAT00000054257
14	ensembl	exon	254048	254522	.	+	.	Parent=ENSBTAT00000054257
14	ensembl	exon	254541	254630	.	+	.	Parent=ENSBTAT00000054257
14	ensembl	transcript	949553	950464	.	-	.	ID=ENSBTAT00000056922;geneID=ENSBTAG00000045763
14	ensembl	exon	949553	949970	.	-	.	Parent=ENSBTAT00000056922
14	ensembl	exon	949983	950138	.	-	.	Parent=ENSBTAT00000056922
14	ensembl	exon	950144	950464	.	-	.	Parent=ENSBTAT00000056922
14	ensembl	transcript	1127007	1127948	.	-	.	ID=ENSBTAT00000037589;geneID=ENSBTAG00000045654
14	ensembl	exon	1127007	1127622	.	-	.	Parent=ENSBTAT00000037589
14	ensembl	exon	1127628	1127948	.	-	.	Parent=ENSBTAT00000037589
14	ensembl	transcript	1288668	1289627	.	-	.	ID=ENSBTAT00000008662;geneID=ENSBTAG00000006597
14	ensembl	exon	1288668	1288970	.	-	.	Parent=ENSBTAT00000008662
14	ensembl	exon	1288982	1289144	.	-	.	Parent=ENSBTAT00000008662
14	ensembl	exon	1289156	1289627	.	-	.	Parent=ENSBTAT00000008662
14	StringTie	transcript	1486729	1487464	.	-	.	ID=MSTRG.3681.1;geneID=MSTRG.3681
14	StringTie	exon	1486729	1486982	1000.00	-	.	Parent=MSTRG.3681.1
14	StringTie	exon	1487103	1487464	1000.00	-	.	Parent=MSTRG.3681.1
14	StringTie	transcript	1666675	1673670	.	-	.	ID=MSTRG.3700.1;geneID=MSTRG.3700
14	StringTie	exon	1666675	1666824	1000.00	-	.	Parent=MSTRG.3700.1
14	StringTie	exon	1673549	1673670	1000.00	-	.	Parent=MSTRG.3700.1
14	StringTie	transcript	2133425	2146844	.	+	.	ID=ENSBTAT00000065585;geneID=MSTRG.3728
14	StringTie	exon	2133425	2135120	1000.00	+	.	Parent=ENSBTAT00000065585
14	StringTie	exon	2135226	2146844	1000.00	+	.	Parent=ENSBTAT00000065585
14	StringTie	transcript	2201192	2202514	.	-	.	ID=MSTRG.3734.6;geneID=MSTRG.3734
14	StringTie	exon	2201192	2201826	1000.00	-	.	Parent=MSTRG.3734.6
14	StringTie	exon	2201900	2201993	1000.00	-	.	Parent=MSTRG.3734.6
14	StringTie	exon	2202250	2202514	1000.00	-	.	Parent=MSTRG.3734.6
14	StringTie	transcript	2201192	2202514	.	-	.	ID=MSTRG.3734.7;geneID=MSTRG.3734
14	StringTie	exon	2201192	2201607	1000.00	-	.	Parent=MSTRG.3734.7
14	StringTie	exon	2201692	2201826	1000.00	-	.	Parent=MSTRG.3734.7
14	StringTie	exon	2201900	2201993	1000.00	-	.	Parent=MSTRG.3734.7
14	StringTie	exon	2202250	2202514	1000.00	-	.	Parent=MSTRG.3734.7
14	StringTie	transcript	2201192	2202830	.	-	.	ID=MSTRG.3734.3;geneID=MSTRG.3734
14	StringTie	exon	2201192	2201607	1000.00	-	.	Parent=MSTRG.3734.3
14	StringTie	exon	2201692	2201826	1000.00	-	.	Parent=MSTRG.3734.3
14	StringTie	exon	2201900	2201993	1000.00	-	.	Parent=MSTRG.3734.3
14	StringTie	exon	2202366	2202458	1000.00	-	.	Parent=MSTRG.3734.3
14	StringTie	exon	2202571	2202830	1000.00	-	.	Parent=MSTRG.3734.3
14	StringTie	transcript	2201192	2208620	.	-	.	ID=MSTRG.3734.2;geneID=MSTRG.3734
14	StringTie	exon	2201192	2201607	1000.00	-	.	Parent=MSTRG.3734.2
14	StringTie	exon	2201692	2201826	1000.00	-	.	Parent=MSTRG.3734.2
14	StringTie	exon	2201900	2201993	1000.00	-	.	Parent=MSTRG.3734.2
14	StringTie	exon	2202087	2202195	1000.00	-	.	Parent=MSTRG.3734.2
14	StringTie	exon	2202366	2202458	1000.00	-	.	Parent=MSTRG.3734.2
14	StringTie	exon	2202571	2202828	1000.00	-	.	Parent=MSTRG.3734.2
14	StringTie	exon	2208229	2208354	1000.00	-	.	Parent=MSTRG.3734.2
14	StringTie	exon	2208431	2208620	1000.00	-	.	Parent=MSTRG.3734.2
14	StringTie	transcript	2201192	2208620	.	-	.	ID=MSTRG.3734.4;geneID=MSTRG.3734
14	StringTie	exon	2201192	2201607	1000.00	-	.	Parent=MSTRG.3734.4
14	StringTie	exon	2201692	2201826	1000.00	-	.	Parent=MSTRG.3734.4
14	StringTie	exon	2201900	2201993	1000.00	-	.	Parent=MSTRG.3734.4
14	StringTie	exon	2202087	2202290	1000.00	-	.	Parent=MSTRG.3734.4
14	StringTie	exon	2202366	2202458	1000.00	-	.	Parent=MSTRG.3734.4
14	StringTie	exon	2202571	2202625	1000.00	-	.	Parent=MSTRG.3734.4
14	StringTie	exon	2202689	2202828	1000.00	-	.	Parent=MSTRG.3734.4
14	StringTie	exon	2208229	2208354	1000.00	-	.	Parent=MSTRG.3734.4
14	StringTie	exon	2208431	2208620	1000.00	-	.	Parent=MSTRG.3734.4
14	StringTie	transcript	2201192	2208627	.	-	.	ID=MSTRG.3734.1;geneID=MSTRG.3734
14	StringTie	exon	2201192	2201607	1000.00	-	.	Parent=MSTRG.3734.1
14	StringTie	exon	2201692	2201795	1000.00	-	.	Parent=MSTRG.3734.1
14	StringTie	exon	2201900	2201993	1000.00	-	.	Parent=MSTRG.3734.1
14	StringTie	exon	2202087	2202195	1000.00	-	.	Parent=MSTRG.3734.1
14	StringTie	exon	2202366	2202458	1000.00	-	.	Parent=MSTRG.3734.1
14	StringTie	exon	2202571	2202625	1000.00	-	.	Parent=MSTRG.3734.1
14	StringTie	exon	2202703	2202828	1000.00	-	.	Parent=MSTRG.3734.1
14	StringTie	exon	2208229	2208354	1000.00	-	.	Parent=MSTRG.3734.1
14	StringTie	exon	2208431	2208627	1000.00	-	.	Parent=MSTRG.3734.1
14	StringTie	transcript	2201192	2218806	.	-	.	ID=MSTRG.3734.5;geneID=MSTRG.3734
14	StringTie	exon	2201192	2201607	1000.00	-	.	Parent=MSTRG.3734.5
14	StringTie	exon	2201692	2201826	1000.00	-	.	Parent=MSTRG.3734.5
14	StringTie	exon	2201900	2201993	1000.00	-	.	Parent=MSTRG.3734.5
14	StringTie	exon	2202087	2202458	1000.00	-	.	Parent=MSTRG.3734.5
14	StringTie	exon	2202571	2202625	1000.00	-	.	Parent=MSTRG.3734.5
14	StringTie	exon	2202703	2202828	1000.00	-	.	Parent=MSTRG.3734.5
14	StringTie	exon	2208229	2208354	1000.00	-	.	Parent=MSTRG.3734.5
14	StringTie	exon	2208431	2208854	1000.00	-	.	Parent=MSTRG.3734.5
14	StringTie	exon	2209017	2209160	1000.00	-	.	Parent=MSTRG.3734.5
14	StringTie	exon	2218654	2218806	1000.00	-	.	Parent=MSTRG.3734.5
14	StringTie	transcript	2201271	2202465	.	-	.	ID=MSTRG.3734.8;geneID=MSTRG.3734
14	StringTie	exon	2201271	2201607	1000.00	-	.	Parent=MSTRG.3734.8
14	StringTie	exon	2201692	2201993	1000.00	-	.	Parent=MSTRG.3734.8
14	StringTie	exon	2202250	2202465	1000.00	-	.	Parent=MSTRG.3734.8
14	StringTie	transcript	2201271	2218829	.	-	.	ID=MSTRG.3734.9;geneID=MSTRG.3734
14	StringTie	exon	2201271	2201607	1000.00	-	.	Parent=MSTRG.3734.9
14	StringTie	exon	2201692	2201826	1000.00	-	.	Parent=MSTRG.3734.9
14	StringTie	exon	2201900	2201993	1000.00	-	.	Parent=MSTRG.3734.9
14	StringTie	exon	2202087	2202195	1000.00	-	.	Parent=MSTRG.3734.9
14	StringTie	exon	2202366	2202458	1000.00	-	.	Parent=MSTRG.3734.9
14	StringTie	exon	2202571	2202625	1000.00	-	.	Parent=MSTRG.3734.9
14	StringTie	exon	2202703	2202828	1000.00	-	.	Parent=MSTRG.3734.9
14	StringTie	exon	2208229	2208354	1000.00	-	.	Parent=MSTRG.3734.9
14	StringTie	exon	2208431	2208622	1000.00	-	.	Parent=MSTRG.3734.9
14	StringTie	exon	2208690	2208854	1000.00	-	.	Parent=MSTRG.3734.9
14	StringTie	exon	2209027	2209318	1000.00	-	.	Parent=MSTRG.3734.9
14	StringTie	exon	2218654	2218829	1000.00	-	.	Parent=MSTRG.3734.9
14	StringTie	transcript	2201273	2202830	.	-	.	ID=MSTRG.3734.10;geneID=MSTRG.3734
14	StringTie	exon	2201273	2201607	1000.00	-	.	Parent=MSTRG.3734.10
14	StringTie	exon	2201692	2201826	1000.00	-	.	Parent=MSTRG.3734.10
14	StringTie	exon	2201900	2201993	1000.00	-	.	Parent=MSTRG.3734.10
14	StringTie	exon	2202087	2202216	1000.00	-	.	Parent=MSTRG.3734.10
14	StringTie	exon	2202366	2202458	1000.00	-	.	Parent=MSTRG.3734.10
14	StringTie	exon	2202571	2202830	1000.00	-	.	Parent=MSTRG.3734.10
14	StringTie	transcript	2536779	2537494	.	-	.	ID=MSTRG.3752.1;geneID=MSTRG.3752
14	StringTie	exon	2536779	2537394	1000.00	-	.	Parent=MSTRG.3752.1
14	StringTie	exon	2537463	2537494	1000.00	-	.	Parent=MSTRG.3752.1
14	StringTie	transcript	2871061	2877129	.	+	.	ID=MSTRG.3757.1;geneID=MSTRG.3757
14	StringTie	exon	2871061	2871104	1000.00	+	.	Parent=MSTRG.3757.1
14	StringTie	exon	2873234	2877129	1000.00	+	.	Parent=MSTRG.3757.1
14	ensembl	transcript	10787395	10788143	.	+	.	ID=ENSBTAT00000053056;geneID=ENSBTAG00000003838
14	ensembl	exon	10787395	10788099	.	+	.	Parent=ENSBTAT00000053056
14	ensembl	exon	10788105	10788143	.	+	.	Parent=ENSBTAT00000053056
14	StringTie	transcript	13495453	13509006	.	-	.	ID=MSTRG.3787.1;geneID=MSTRG.3787
14	StringTie	exon	13495453	13496048	1000.00	-	.	Parent=MSTRG.3787.1
14	StringTie	exon	13498225	13498406	1000.00	-	.	Parent=MSTRG.3787.1
14	StringTie	exon	13508988	13509006	1000.00	-	.	Parent=MSTRG.3787.1
14	StringTie	transcript	13509266	13522302	.	-	.	ID=MSTRG.3788.1;geneID=MSTRG.3788
14	StringTie	exon	13509266	13509405	1000.00	-	.	Parent=MSTRG.3788.1
14	StringTie	exon	13520048	13520195	1000.00	-	.	Parent=MSTRG.3788.1
14	StringTie	exon	13522266	13522302	1000.00	-	.	Parent=MSTRG.3788.1
14	StringTie	transcript	14648855	14660724	.	+	.	ID=MSTRG.3794.1;geneID=MSTRG.3794
14	StringTie	exon	14648855	14649318	1000.00	+	.	Parent=MSTRG.3794.1
14	StringTie	exon	14649905	14650029	1000.00	+	.	Parent=MSTRG.3794.1
14	StringTie	exon	14660490	14660724	1000.00	+	.	Parent=MSTRG.3794.1
14	StringTie	transcript	15645120	15648978	.	+	.	ID=MSTRG.3801.1;geneID=MSTRG.3801
14	StringTie	exon	15645120	15645317	1000.00	+	.	Parent=MSTRG.3801.1
14	StringTie	exon	15647192	15647367	1000.00	+	.	Parent=MSTRG.3801.1
14	StringTie	exon	15647479	15647576	1000.00	+	.	Parent=MSTRG.3801.1
14	StringTie	exon	15648474	15648978	1000.00	+	.	Parent=MSTRG.3801.1
14	StringTie	transcript	15647427	15648978	.	+	.	ID=MSTRG.3801.2;geneID=MSTRG.3801
14	StringTie	exon	15647427	15647633	1000.00	+	.	Parent=MSTRG.3801.2
14	StringTie	exon	15647900	15647992	1000.00	+	.	Parent=MSTRG.3801.2
14	StringTie	exon	15648474	15648978	1000.00	+	.	Parent=MSTRG.3801.2
14	StringTie	transcript	15648210	15648978	.	+	.	ID=MSTRG.3801.3;geneID=MSTRG.3801
14	StringTie	exon	15648210	15648718	1000.00	+	.	Parent=MSTRG.3801.3
14	StringTie	exon	15648923	15648978	1000.00	+	.	Parent=MSTRG.3801.3
14	StringTie	transcript	21391777	21409722	.	+	.	ID=MSTRG.3850.1;geneID=MSTRG.3850
14	StringTie	exon	21391777	21392113	1000.00	+	.	Parent=MSTRG.3850.1
14	StringTie	exon	21406948	21407040	1000.00	+	.	Parent=MSTRG.3850.1
14	StringTie	exon	21408971	21409049	1000.00	+	.	Parent=MSTRG.3850.1
14	StringTie	exon	21409415	21409722	1000.00	+	.	Parent=MSTRG.3850.1
14	StringTie	transcript	21406339	21409613	.	+	.	ID=MSTRG.3850.2;geneID=MSTRG.3850
14	StringTie	exon	21406339	21406626	1000.00	+	.	Parent=MSTRG.3850.2
14	StringTie	exon	21406948	21407040	1000.00	+	.	Parent=MSTRG.3850.2
14	StringTie	exon	21408971	21409049	1000.00	+	.	Parent=MSTRG.3850.2
14	StringTie	exon	21409415	21409613	1000.00	+	.	Parent=MSTRG.3850.2
14	ensembl	transcript	29679163	29679690	.	+	.	ID=ENSBTAT00000018665;geneID=ENSBTAG00000014045
14	ensembl	exon	29679163	29679396	.	+	.	Parent=ENSBTAT00000018665
14	ensembl	exon	29679603	29679690	.	+	.	Parent=ENSBTAT00000018665
14	StringTie	transcript	33115977	33120268	.	-	.	ID=MSTRG.3905.1;geneID=MSTRG.3905
14	StringTie	exon	33115977	33116194	1000.00	-	.	Parent=MSTRG.3905.1
14	StringTie	exon	33116372	33116437	1000.00	-	.	Parent=MSTRG.3905.1
14	StringTie	exon	33116688	33116795	1000.00	-	.	Parent=MSTRG.3905.1
14	StringTie	exon	33119863	33120268	1000.00	-	.	Parent=MSTRG.3905.1
14	StringTie	transcript	33116016	33116871	.	-	.	ID=MSTRG.3905.2;geneID=MSTRG.3905
14	StringTie	exon	33116016	33116194	1000.00	-	.	Parent=MSTRG.3905.2
14	StringTie	exon	33116372	33116440	1000.00	-	.	Parent=MSTRG.3905.2
14	StringTie	exon	33116688	33116871	1000.00	-	.	Parent=MSTRG.3905.2
14	StringTie	transcript	33116030	33120267	.	-	.	ID=MSTRG.3905.3;geneID=MSTRG.3905
14	StringTie	exon	33116030	33116192	1000.00	-	.	Parent=MSTRG.3905.3
14	StringTie	exon	33116372	33116440	1000.00	-	.	Parent=MSTRG.3905.3
14	StringTie	exon	33116688	33116795	1000.00	-	.	Parent=MSTRG.3905.3
14	StringTie	exon	33119846	33120267	1000.00	-	.	Parent=MSTRG.3905.3
14	StringTie	transcript	37944944	37990162	.	-	.	ID=MSTRG.3924.1;geneID=MSTRG.3924
14	StringTie	exon	37944944	37945318	1000.00	-	.	Parent=MSTRG.3924.1
14	StringTie	exon	37985152	37985256	1000.00	-	.	Parent=MSTRG.3924.1
14	StringTie	exon	37989959	37990031	1000.00	-	.	Parent=MSTRG.3924.1
14	StringTie	exon	37990138	37990162	1000.00	-	.	Parent=MSTRG.3924.1
14	StringTie	transcript	38706452	38717604	.	-	.	ID=MSTRG.3931.1;geneID=MSTRG.3931
14	StringTie	exon	38706452	38706733	1000.00	-	.	Parent=MSTRG.3931.1
14	StringTie	exon	38708734	38708772	1000.00	-	.	Parent=MSTRG.3931.1
14	StringTie	exon	38715425	38715480	1000.00	-	.	Parent=MSTRG.3931.1
14	StringTie	exon	38717464	38717604	1000.00	-	.	Parent=MSTRG.3931.1
14	StringTie	transcript	38717700	38736487	.	-	.	ID=MSTRG.3932.1;geneID=MSTRG.3932
14	StringTie	exon	38717700	38717847	1000.00	-	.	Parent=MSTRG.3932.1
14	StringTie	exon	38736365	38736487	1000.00	-	.	Parent=MSTRG.3932.1
14	StringTie	transcript	39136887	39185370	.	-	.	ID=MSTRG.3937.1;geneID=MSTRG.3937
14	StringTie	exon	39136887	39137049	1000.00	-	.	Parent=MSTRG.3937.1
14	StringTie	exon	39185303	39185370	1000.00	-	.	Parent=MSTRG.3937.1
14	ensembl	transcript	39523634	39524177	.	-	.	ID=ENSBTAT00000007307;geneID=ENSBTAG00000005559
14	ensembl	exon	39523634	39524102	.	-	.	Parent=ENSBTAT00000007307
14	ensembl	exon	39524120	39524177	.	-	.	Parent=ENSBTAT00000007307
14	ensembl	transcript	40529994	40530440	.	-	.	ID=ENSBTAT00000064955;geneID=ENSBTAG00000047574
14	ensembl	exon	40529994	40530298	.	-	.	Parent=ENSBTAT00000064955
14	ensembl	exon	40530314	40530440	.	-	.	Parent=ENSBTAT00000064955
14	StringTie	transcript	41989076	41989834	.	-	.	ID=MSTRG.3950.1;geneID=MSTRG.3950
14	StringTie	exon	41989076	41989338	1000.00	-	.	Parent=MSTRG.3950.1
14	StringTie	exon	41989588	41989834	1000.00	-	.	Parent=MSTRG.3950.1
14	ensembl	transcript	43781699	43783047	.	-	.	ID=ENSBTAT00000012548;geneID=ENSBTAG00000009539
14	ensembl	exon	43781699	43782209	.	-	.	Parent=ENSBTAT00000012548
14	ensembl	exon	43782414	43783047	.	-	.	Parent=ENSBTAT00000012548
14	StringTie	transcript	46434334	46486112	.	-	.	ID=MSTRG.3971.1;geneID=MSTRG.3971
14	StringTie	exon	46434334	46434539	1000.00	-	.	Parent=MSTRG.3971.1
14	StringTie	exon	46485609	46486112	1000.00	-	.	Parent=MSTRG.3971.1
14	StringTie	transcript	46584497	46596258	.	+	.	ID=MSTRG.3973.1;geneID=MSTRG.3973
14	StringTie	exon	46584497	46584650	1000.00	+	.	Parent=MSTRG.3973.1
14	StringTie	exon	46592299	46596258	1000.00	+	.	Parent=MSTRG.3973.1
14	StringTie	transcript	46592177	46596021	.	+	.	ID=MSTRG.3973.2;geneID=MSTRG.3973
14	StringTie	exon	46592177	46592774	1000.00	+	.	Parent=MSTRG.3973.2
14	StringTie	exon	46595525	46596021	1000.00	+	.	Parent=MSTRG.3973.2
14	StringTie	transcript	63233666	63235291	.	+	.	ID=MSTRG.4008.1;geneID=MSTRG.4008
14	StringTie	exon	63233666	63233851	1000.00	+	.	Parent=MSTRG.4008.1
14	StringTie	exon	63235127	63235291	1000.00	+	.	Parent=MSTRG.4008.1
14	StringTie	transcript	66413407	66415848	.	-	.	ID=MSTRG.4027.1;geneID=MSTRG.4027
14	StringTie	exon	66413407	66413697	1000.00	-	.	Parent=MSTRG.4027.1
14	StringTie	exon	66414047	66414115	1000.00	-	.	Parent=MSTRG.4027.1
14	StringTie	exon	66415756	66415848	1000.00	-	.	Parent=MSTRG.4027.1
14	StringTie	transcript	66648332	66665966	.	-	.	ID=MSTRG.4030.1;geneID=MSTRG.4030
14	StringTie	exon	66648332	66649863	1000.00	-	.	Parent=MSTRG.4030.1
14	StringTie	exon	66653354	66653603	1000.00	-	.	Parent=MSTRG.4030.1
14	StringTie	exon	66654077	66654179	1000.00	-	.	Parent=MSTRG.4030.1
14	StringTie	exon	66657098	66657274	1000.00	-	.	Parent=MSTRG.4030.1
14	StringTie	exon	66663587	66663757	1000.00	-	.	Parent=MSTRG.4030.1
14	StringTie	exon	66665787	66665966	1000.00	-	.	Parent=MSTRG.4030.1
14	StringTie	transcript	66669923	66675126	.	-	.	ID=MSTRG.4031.1;geneID=MSTRG.4031
14	StringTie	exon	66669923	66670711	1000.00	-	.	Parent=MSTRG.4031.1
14	StringTie	exon	66675003	66675126	1000.00	-	.	Parent=MSTRG.4031.1
14	StringTie	transcript	66706826	66748079	.	-	.	ID=MSTRG.4032.1;geneID=MSTRG.4032
14	StringTie	exon	66706826	66707001	1000.00	-	.	Parent=MSTRG.4032.1
14	StringTie	exon	66707179	66707262	1000.00	-	.	Parent=MSTRG.4032.1
14	StringTie	exon	66707944	66708207	1000.00	-	.	Parent=MSTRG.4032.1
14	StringTie	exon	66716336	66716491	1000.00	-	.	Parent=MSTRG.4032.1
14	StringTie	exon	66741753	66741914	1000.00	-	.	Parent=MSTRG.4032.1
14	StringTie	exon	66747726	66748079	1000.00	-	.	Parent=MSTRG.4032.1
14	StringTie	transcript	66816555	66835684	.	-	.	ID=MSTRG.4033.1;geneID=MSTRG.4033
14	StringTie	exon	66816555	66816759	1000.00	-	.	Parent=MSTRG.4033.1
14	StringTie	exon	66835653	66835684	1000.00	-	.	Parent=MSTRG.4033.1
14	StringTie	transcript	66893813	66946776	.	-	.	ID=MSTRG.4034.1;geneID=MSTRG.4034
14	StringTie	exon	66893813	66893986	1000.00	-	.	Parent=MSTRG.4034.1
14	StringTie	exon	66946632	66946776	1000.00	-	.	Parent=MSTRG.4034.1
14	StringTie	transcript	71795126	71808571	.	+	.	ID=MSTRG.4070.1;geneID=MSTRG.4070
14	StringTie	exon	71795126	71795407	1000.00	+	.	Parent=MSTRG.4070.1
14	StringTie	exon	71795795	71795828	1000.00	+	.	Parent=MSTRG.4070.1
14	StringTie	exon	71796601	71796657	1000.00	+	.	Parent=MSTRG.4070.1
14	StringTie	exon	71796747	71796808	1000.00	+	.	Parent=MSTRG.4070.1
14	StringTie	exon	71800040	71800158	1000.00	+	.	Parent=MSTRG.4070.1
14	StringTie	exon	71801424	71801527	1000.00	+	.	Parent=MSTRG.4070.1
14	StringTie	exon	71802273	71802323	1000.00	+	.	Parent=MSTRG.4070.1
14	StringTie	exon	71804579	71804652	1000.00	+	.	Parent=MSTRG.4070.1
14	StringTie	exon	71804727	71804791	1000.00	+	.	Parent=MSTRG.4070.1
14	StringTie	exon	71804962	71805005	1000.00	+	.	Parent=MSTRG.4070.1
14	StringTie	exon	71807623	71808571	1000.00	+	.	Parent=MSTRG.4070.1
14	StringTie	transcript	75673257	75675538	.	+	.	ID=MSTRG.4095.1;geneID=MSTRG.4095
14	StringTie	exon	75673257	75673340	1000.00	+	.	Parent=MSTRG.4095.1
14	StringTie	exon	75673449	75675538	1000.00	+	.	Parent=MSTRG.4095.1
14	StringTie	transcript	75797688	75834632	.	+	.	ID=MSTRG.4098.1;geneID=MSTRG.4098
14	StringTie	exon	75797688	75797836	1000.00	+	.	Parent=MSTRG.4098.1
14	StringTie	exon	75805391	75805489	1000.00	+	.	Parent=MSTRG.4098.1
14	StringTie	exon	75809164	75809237	1000.00	+	.	Parent=MSTRG.4098.1
14	StringTie	exon	75818052	75818124	1000.00	+	.	Parent=MSTRG.4098.1
14	StringTie	exon	75822632	75822738	1000.00	+	.	Parent=MSTRG.4098.1
14	StringTie	exon	75832519	75834632	1000.00	+	.	Parent=MSTRG.4098.1
14	ensembl	transcript	79936392	79937019	.	-	.	ID=ENSBTAT00000022423;geneID=ENSBTAG00000016859
14	ensembl	exon	79936392	79936452	.	-	.	Parent=ENSBTAT00000022423
14	ensembl	exon	79936468	79937019	.	-	.	Parent=ENSBTAT00000022423
14	StringTie	transcript	83495148	83496592	.	+	.	ID=MSTRG.4132.1;geneID=MSTRG.4132
14	StringTie	exon	83495148	83495282	1000.00	+	.	Parent=MSTRG.4132.1
14	StringTie	exon	83495818	83496592	1000.00	+	.	Parent=MSTRG.4132.1
15	ensembl	transcript	206552	207487	.	+	.	ID=ENSBTAT00000057465;geneID=ENSBTAG00000040016
15	ensembl	exon	206552	207043	.	+	.	Parent=ENSBTAT00000057465
15	ensembl	exon	207059	207487	.	+	.	Parent=ENSBTAT00000057465
15	StringTie	transcript	5508900	5511767	.	-	.	ID=MSTRG.4160.1;geneID=MSTRG.4160
15	StringTie	exon	5508900	5509026	1000.00	-	.	Parent=MSTRG.4160.1
15	StringTie	exon	5511657	5511767	1000.00	-	.	Parent=MSTRG.4160.1
15	StringTie	transcript	5565064	5576444	.	-	.	ID=MSTRG.4161.1;geneID=MSTRG.4161
15	StringTie	exon	5565064	5565112	1000.00	-	.	Parent=MSTRG.4161.1
15	StringTie	exon	5571080	5571222	1000.00	-	.	Parent=MSTRG.4161.1
15	StringTie	exon	5573085	5573198	1000.00	-	.	Parent=MSTRG.4161.1
15	StringTie	exon	5576368	5576444	1000.00	-	.	Parent=MSTRG.4161.1
15	StringTie	transcript	6472732	6504843	.	+	.	ID=MSTRG.4165.2;geneID=MSTRG.4165
15	StringTie	exon	6472732	6472791	1000.00	+	.	Parent=MSTRG.4165.2
15	StringTie	exon	6477621	6477677	1000.00	+	.	Parent=MSTRG.4165.2
15	StringTie	exon	6480944	6480997	1000.00	+	.	Parent=MSTRG.4165.2
15	StringTie	exon	6486286	6486345	1000.00	+	.	Parent=MSTRG.4165.2
15	StringTie	exon	6490390	6490446	1000.00	+	.	Parent=MSTRG.4165.2
15	StringTie	exon	6504786	6504843	1000.00	+	.	Parent=MSTRG.4165.2
15	StringTie	transcript	6472732	6553017	.	+	.	ID=MSTRG.4165.1;geneID=MSTRG.4165
15	StringTie	exon	6472732	6472791	1000.00	+	.	Parent=MSTRG.4165.1
15	StringTie	exon	6477621	6477677	1000.00	+	.	Parent=MSTRG.4165.1
15	StringTie	exon	6480944	6480997	1000.00	+	.	Parent=MSTRG.4165.1
15	StringTie	exon	6486286	6486345	1000.00	+	.	Parent=MSTRG.4165.1
15	StringTie	exon	6490390	6490446	1000.00	+	.	Parent=MSTRG.4165.1
15	StringTie	exon	6494268	6494324	1000.00	+	.	Parent=MSTRG.4165.1
15	StringTie	exon	6546073	6546414	1000.00	+	.	Parent=MSTRG.4165.1
15	StringTie	exon	6547529	6547682	1000.00	+	.	Parent=MSTRG.4165.1
15	StringTie	exon	6550501	6553017	1000.00	+	.	Parent=MSTRG.4165.1
15	StringTie	transcript	15445432	15449597	.	-	.	ID=MSTRG.4191.1;geneID=MSTRG.4191
15	StringTie	exon	15445432	15446343	1000.00	-	.	Parent=MSTRG.4191.1
15	StringTie	exon	15449383	15449597	1000.00	-	.	Parent=MSTRG.4191.1
15	ensembl	transcript	19867989	19869229	.	-	.	ID=ENSBTAT00000028998;geneID=ENSBTAG00000046342
15	ensembl	exon	19867989	19868290	.	-	.	Parent=ENSBTAT00000028998
15	ensembl	exon	19868701	19868821	.	-	.	Parent=ENSBTAT00000028998
15	ensembl	exon	19868837	19869229	.	-	.	Parent=ENSBTAT00000028998
15	StringTie	transcript	23174635	23176184	.	+	.	ID=MSTRG.4239.1;geneID=MSTRG.4239
15	StringTie	exon	23174635	23174860	1000.00	+	.	Parent=MSTRG.4239.1
15	StringTie	exon	23175918	23176184	1000.00	+	.	Parent=MSTRG.4239.1
15	ensembl	transcript	27883638	27884824	.	-	.	ID=ENSBTAT00000051901;geneID=ENSBTAG00000039673
15	ensembl	exon	27883638	27883872	.	-	.	Parent=ENSBTAT00000051901
15	ensembl	exon	27883890	27884824	.	-	.	Parent=ENSBTAT00000051901
15	StringTie	transcript	30581765	30602617	.	+	.	ID=MSTRG.4307.1;geneID=MSTRG.4307
15	StringTie	exon	30581765	30581827	1000.00	+	.	Parent=MSTRG.4307.1
15	StringTie	exon	30592631	30592782	1000.00	+	.	Parent=MSTRG.4307.1
15	StringTie	exon	30602379	30602467	1000.00	+	.	Parent=MSTRG.4307.1
15	StringTie	exon	30602562	30602617	1000.00	+	.	Parent=MSTRG.4307.1
15	StringTie	transcript	32032578	32036800	.	-	.	ID=MSTRG.4318.1;geneID=MSTRG.4318
15	StringTie	exon	32032578	32032600	1000.00	-	.	Parent=MSTRG.4318.1
15	StringTie	exon	32033285	32033478	1000.00	-	.	Parent=MSTRG.4318.1
15	StringTie	exon	32036609	32036800	1000.00	-	.	Parent=MSTRG.4318.1
15	StringTie	transcript	33288146	33299492	.	-	.	ID=MSTRG.4322.2;geneID=MSTRG.4322
15	StringTie	exon	33288146	33289155	1000.00	-	.	Parent=MSTRG.4322.2
15	StringTie	exon	33290600	33290813	1000.00	-	.	Parent=MSTRG.4322.2
15	StringTie	exon	33299418	33299492	1000.00	-	.	Parent=MSTRG.4322.2
15	StringTie	transcript	33288146	33300184	.	-	.	ID=MSTRG.4322.4;geneID=MSTRG.4322
15	StringTie	exon	33288146	33289155	1000.00	-	.	Parent=MSTRG.4322.4
15	StringTie	exon	33290600	33290792	1000.00	-	.	Parent=MSTRG.4322.4
15	StringTie	exon	33299418	33300184	1000.00	-	.	Parent=MSTRG.4322.4
15	StringTie	transcript	33288146	33300765	.	-	.	ID=MSTRG.4322.3;geneID=MSTRG.4322
15	StringTie	exon	33288146	33290792	1000.00	-	.	Parent=MSTRG.4322.3
15	StringTie	exon	33299418	33300090	1000.00	-	.	Parent=MSTRG.4322.3
15	StringTie	exon	33300549	33300765	1000.00	-	.	Parent=MSTRG.4322.3
15	StringTie	transcript	33288146	33300911	.	-	.	ID=MSTRG.4322.1;geneID=MSTRG.4322
15	StringTie	exon	33288146	33290813	1000.00	-	.	Parent=MSTRG.4322.1
15	StringTie	exon	33299418	33300090	1000.00	-	.	Parent=MSTRG.4322.1
15	StringTie	exon	33300549	33300911	1000.00	-	.	Parent=MSTRG.4322.1
15	StringTie	transcript	35916256	35924162	.	+	.	ID=MSTRG.4342.1;geneID=MSTRG.4342
15	StringTie	exon	35916256	35916352	1000.00	+	.	Parent=MSTRG.4342.1
15	StringTie	exon	35916709	35916889	1000.00	+	.	Parent=MSTRG.4342.1
15	StringTie	exon	35919474	35919578	1000.00	+	.	Parent=MSTRG.4342.1
15	StringTie	exon	35920420	35920512	1000.00	+	.	Parent=MSTRG.4342.1
15	StringTie	exon	35921932	35922061	1000.00	+	.	Parent=MSTRG.4342.1
15	StringTie	exon	35924025	35924162	1000.00	+	.	Parent=MSTRG.4342.1
15	StringTie	transcript	35927015	35928204	.	+	.	ID=MSTRG.4341.1;geneID=MSTRG.4341
15	StringTie	exon	35927015	35927186	1000.00	+	.	Parent=MSTRG.4341.1
15	StringTie	exon	35928017	35928204	1000.00	+	.	Parent=MSTRG.4341.1
15	StringTie	transcript	35930347	35937973	.	+	.	ID=MSTRG.4343.1;geneID=MSTRG.4343
15	StringTie	exon	35930347	35930568	1000.00	+	.	Parent=MSTRG.4343.1
15	StringTie	exon	35931753	35931877	1000.00	+	.	Parent=MSTRG.4343.1
15	StringTie	exon	35933063	35933342	1000.00	+	.	Parent=MSTRG.4343.1
15	StringTie	exon	35933570	35933679	1000.00	+	.	Parent=MSTRG.4343.1
15	StringTie	exon	35933767	35933892	1000.00	+	.	Parent=MSTRG.4343.1
15	StringTie	exon	35934830	35937973	1000.00	+	.	Parent=MSTRG.4343.1
15	StringTie	transcript	35930347	35938037	.	+	.	ID=MSTRG.4343.2;geneID=MSTRG.4343
15	StringTie	exon	35930347	35930568	1000.00	+	.	Parent=MSTRG.4343.2
15	StringTie	exon	35931753	35931877	1000.00	+	.	Parent=MSTRG.4343.2
15	StringTie	exon	35933063	35933180	1000.00	+	.	Parent=MSTRG.4343.2
15	StringTie	exon	35933270	35933679	1000.00	+	.	Parent=MSTRG.4343.2
15	StringTie	exon	35933767	35933892	1000.00	+	.	Parent=MSTRG.4343.2
15	StringTie	exon	35934830	35938037	1000.00	+	.	Parent=MSTRG.4343.2
15	StringTie	transcript	35933062	35938037	.	+	.	ID=MSTRG.4343.3;geneID=MSTRG.4343
15	StringTie	exon	35933062	35933180	1000.00	+	.	Parent=MSTRG.4343.3
15	StringTie	exon	35933270	35933342	1000.00	+	.	Parent=MSTRG.4343.3
15	StringTie	exon	35933570	35933679	1000.00	+	.	Parent=MSTRG.4343.3
15	StringTie	exon	35933767	35933892	1000.00	+	.	Parent=MSTRG.4343.3
15	StringTie	exon	35934830	35938037	1000.00	+	.	Parent=MSTRG.4343.3
15	ensembl	transcript	43948286	43949549	.	-	.	ID=ENSBTAT00000053317;geneID=ENSBTAG00000038968
15	ensembl	exon	43948286	43948865	.	-	.	Parent=ENSBTAT00000053317
15	ensembl	exon	43948883	43949549	.	-	.	Parent=ENSBTAT00000053317
15	ensembl	transcript	49890845	49891791	.	+	.	ID=ENSBTAT00000004865;geneID=ENSBTAG00000040139
15	ensembl	exon	49890845	49890946	.	+	.	Parent=ENSBTAT00000004865
15	ensembl	exon	49890952	49891791	.	+	.	Parent=ENSBTAT00000004865
15	StringTie	transcript	53039318	53041053	.	-	.	ID=MSTRG.4480.4;geneID=MSTRG.4480
15	StringTie	exon	53039318	53039449	1000.00	-	.	Parent=MSTRG.4480.4
15	StringTie	exon	53040613	53040787	1000.00	-	.	Parent=MSTRG.4480.4
15	StringTie	exon	53041016	53041053	1000.00	-	.	Parent=MSTRG.4480.4
15	StringTie	transcript	53047281	53047964	.	-	.	ID=MSTRG.4481.1;geneID=MSTRG.4481
15	StringTie	exon	53047281	53047403	1000.00	-	.	Parent=MSTRG.4481.1
15	StringTie	exon	53047820	53047964	1000.00	-	.	Parent=MSTRG.4481.1
15	StringTie	transcript	54128392	54130919	.	-	.	ID=MSTRG.4500.1;geneID=MSTRG.4500
15	StringTie	exon	54128392	54129081	1000.00	-	.	Parent=MSTRG.4500.1
15	StringTie	exon	54130786	54130919	1000.00	-	.	Parent=MSTRG.4500.1
15	ensembl	transcript	68996828	69000079	.	-	.	ID=ENSBTAT00000002126;geneID=ENSBTAG00000001623
15	ensembl	exon	68996828	68997070	.	-	.	Parent=ENSBTAT00000002126
15	ensembl	exon	68998547	69000079	.	-	.	Parent=ENSBTAT00000002126
15	StringTie	transcript	72384401	72386590	.	-	.	ID=MSTRG.4599.1;geneID=MSTRG.4599
15	StringTie	exon	72384401	72384589	1000.00	-	.	Parent=MSTRG.4599.1
15	StringTie	exon	72386565	72386590	1000.00	-	.	Parent=MSTRG.4599.1
15	StringTie	transcript	75858118	75866385	.	-	.	ID=MSTRG.4619.1;geneID=MSTRG.4619
15	StringTie	exon	75858118	75863708	1000.00	-	.	Parent=MSTRG.4619.1
15	StringTie	exon	75866227	75866385	1000.00	-	.	Parent=MSTRG.4619.1
15	StringTie	transcript	78671200	78672695	.	-	.	ID=MSTRG.4669.1;geneID=MSTRG.4669
15	StringTie	exon	78671200	78671716	1000.00	-	.	Parent=MSTRG.4669.1
15	StringTie	exon	78671991	78672120	1000.00	-	.	Parent=MSTRG.4669.1
15	StringTie	exon	78672252	78672695	1000.00	-	.	Parent=MSTRG.4669.1
15	StringTie	transcript	79013137	79097166	.	+	.	ID=MSTRG.4674.1;geneID=MSTRG.4674
15	StringTie	exon	79013137	79013263	1000.00	+	.	Parent=MSTRG.4674.1
15	StringTie	exon	79014410	79014556	1000.00	+	.	Parent=MSTRG.4674.1
15	StringTie	exon	79020444	79020644	1000.00	+	.	Parent=MSTRG.4674.1
15	StringTie	exon	79023214	79023456	1000.00	+	.	Parent=MSTRG.4674.1
15	StringTie	exon	79024373	79024591	1000.00	+	.	Parent=MSTRG.4674.1
15	StringTie	exon	79026274	79026540	1000.00	+	.	Parent=MSTRG.4674.1
15	StringTie	exon	79029741	79029998	1000.00	+	.	Parent=MSTRG.4674.1
15	StringTie	exon	79034289	79034546	1000.00	+	.	Parent=MSTRG.4674.1
15	StringTie	exon	79035308	79035583	1000.00	+	.	Parent=MSTRG.4674.1
15	StringTie	exon	79039184	79039474	1000.00	+	.	Parent=MSTRG.4674.1
15	StringTie	exon	79096950	79097166	1000.00	+	.	Parent=MSTRG.4674.1
15	StringTie	transcript	79099204	79099782	.	-	.	ID=MSTRG.4671.1;geneID=MSTRG.4671
15	StringTie	exon	79099204	79099461	1000.00	-	.	Parent=MSTRG.4671.1
15	StringTie	exon	79099571	79099782	1000.00	-	.	Parent=MSTRG.4671.1
15	ensembl	transcript	79293430	79294440	.	-	.	ID=ENSBTAT00000064136;geneID=ENSBTAG00000048031
15	ensembl	exon	79293430	79294366	.	-	.	Parent=ENSBTAT00000064136
15	ensembl	exon	79294372	79294440	.	-	.	Parent=ENSBTAT00000064136
15	ensembl	transcript	79972834	79974879	.	+	.	ID=ENSBTAT00000064782;geneID=ENSBTAG00000046251
15	ensembl	exon	79972834	79972903	.	+	.	Parent=ENSBTAT00000064782
15	ensembl	exon	79974040	79974879	.	+	.	Parent=ENSBTAT00000064782
15	ensembl	transcript	80162250	80163970	.	+	.	ID=ENSBTAT00000001819;geneID=ENSBTAG00000001383
15	ensembl	exon	80162250	80162796	.	+	.	Parent=ENSBTAT00000001819
15	ensembl	exon	80162802	80163163	.	+	.	Parent=ENSBTAT00000001819
15	ensembl	exon	80163194	80163203	.	+	.	Parent=ENSBTAT00000001819
15	ensembl	exon	80163953	80163970	.	+	.	Parent=ENSBTAT00000001819
15	StringTie	transcript	82052401	82057449	.	+	.	ID=MSTRG.4680.1;geneID=MSTRG.4680
15	StringTie	exon	82052401	82052439	1000.00	+	.	Parent=MSTRG.4680.1
15	StringTie	exon	82052529	82052564	1000.00	+	.	Parent=MSTRG.4680.1
15	StringTie	exon	82052958	82053075	1000.00	+	.	Parent=MSTRG.4680.1
15	StringTie	exon	82054100	82054241	1000.00	+	.	Parent=MSTRG.4680.1
15	StringTie	exon	82054675	82054748	1000.00	+	.	Parent=MSTRG.4680.1
15	StringTie	exon	82057322	82057449	1000.00	+	.	Parent=MSTRG.4680.1
15	StringTie	transcript	82053302	82057449	.	+	.	ID=MSTRG.4680.2;geneID=MSTRG.4680
15	StringTie	exon	82053302	82053439	1000.00	+	.	Parent=MSTRG.4680.2
15	StringTie	exon	82054100	82054241	1000.00	+	.	Parent=MSTRG.4680.2
15	StringTie	exon	82054675	82054748	1000.00	+	.	Parent=MSTRG.4680.2
15	StringTie	exon	82057322	82057449	1000.00	+	.	Parent=MSTRG.4680.2
15	StringTie	transcript	82054672	82057449	.	+	.	ID=MSTRG.4680.3;geneID=MSTRG.4680
15	StringTie	exon	82054672	82054748	1000.00	+	.	Parent=MSTRG.4680.3
15	StringTie	exon	82056932	82057023	1000.00	+	.	Parent=MSTRG.4680.3
15	StringTie	exon	82057322	82057449	1000.00	+	.	Parent=MSTRG.4680.3
15	StringTie	transcript	82060839	82081936	.	-	.	ID=MSTRG.4682.1;geneID=MSTRG.4682
15	StringTie	exon	82060839	82061068	1000.00	-	.	Parent=MSTRG.4682.1
15	StringTie	exon	82062407	82062540	1000.00	-	.	Parent=MSTRG.4682.1
15	StringTie	exon	82064577	82064669	1000.00	-	.	Parent=MSTRG.4682.1
15	StringTie	exon	82067971	82068047	1000.00	-	.	Parent=MSTRG.4682.1
15	StringTie	exon	82068211	82068266	1000.00	-	.	Parent=MSTRG.4682.1
15	StringTie	exon	82068378	82068555	1000.00	-	.	Parent=MSTRG.4682.1
15	StringTie	exon	82080276	82080442	1000.00	-	.	Parent=MSTRG.4682.1
15	StringTie	exon	82081692	82081936	1000.00	-	.	Parent=MSTRG.4682.1
15	StringTie	transcript	82200476	82202283	.	-	.	ID=MSTRG.4686.1;geneID=MSTRG.4686
15	StringTie	exon	82200476	82201640	1000.00	-	.	Parent=MSTRG.4686.1
15	StringTie	exon	82201792	82201900	1000.00	-	.	Parent=MSTRG.4686.1
15	StringTie	exon	82202238	82202283	1000.00	-	.	Parent=MSTRG.4686.1
15	StringTie	transcript	82205587	82208189	.	+	.	ID=MSTRG.4687.1;geneID=MSTRG.4687
15	StringTie	exon	82205587	82205760	1000.00	+	.	Parent=MSTRG.4687.1
15	StringTie	exon	82208017	82208189	1000.00	+	.	Parent=MSTRG.4687.1
15	StringTie	transcript	82373561	82375217	.	+	.	ID=MSTRG.4694.1;geneID=MSTRG.4694
15	StringTie	exon	82373561	82373849	1000.00	+	.	Parent=MSTRG.4694.1
15	StringTie	exon	82373927	82374072	1000.00	+	.	Parent=MSTRG.4694.1
15	StringTie	exon	82374182	82374311	1000.00	+	.	Parent=MSTRG.4694.1
15	StringTie	exon	82375033	82375217	1000.00	+	.	Parent=MSTRG.4694.1
16	ensembl	transcript	424692	425632	.	+	.	ID=ENSBTAT00000063950;geneID=ENSBTAG00000046445
16	ensembl	exon	424692	424996	.	+	.	Parent=ENSBTAT00000063950
16	ensembl	exon	425009	425632	.	+	.	Parent=ENSBTAT00000063950
16	StringTie	transcript	874685	878931	.	+	.	ID=MSTRG.4719.1;geneID=MSTRG.4719
16	StringTie	exon	874685	874926	1000.00	+	.	Parent=MSTRG.4719.1
16	StringTie	exon	878003	878931	1000.00	+	.	Parent=MSTRG.4719.1
16	StringTie	transcript	1453024	1456403	.	+	.	ID=MSTRG.4727.1;geneID=MSTRG.4727
16	StringTie	exon	1453024	1453126	1000.00	+	.	Parent=MSTRG.4727.1
16	StringTie	exon	1455356	1455418	1000.00	+	.	Parent=MSTRG.4727.1
16	StringTie	exon	1456325	1456403	1000.00	+	.	Parent=MSTRG.4727.1
16	StringTie	transcript	4245613	4274800	.	-	.	ID=MSTRG.4763.2;geneID=MSTRG.4763
16	StringTie	exon	4245613	4246072	1000.00	-	.	Parent=MSTRG.4763.2
16	StringTie	exon	4250777	4250916	1000.00	-	.	Parent=MSTRG.4763.2
16	StringTie	exon	4270467	4270603	1000.00	-	.	Parent=MSTRG.4763.2
16	StringTie	exon	4274731	4274800	1000.00	-	.	Parent=MSTRG.4763.2
16	StringTie	transcript	4245613	4274811	.	-	.	ID=MSTRG.4763.1;geneID=MSTRG.4763
16	StringTie	exon	4245613	4246072	1000.00	-	.	Parent=MSTRG.4763.1
16	StringTie	exon	4270467	4270603	1000.00	-	.	Parent=MSTRG.4763.1
16	StringTie	exon	4274731	4274811	1000.00	-	.	Parent=MSTRG.4763.1
16	StringTie	transcript	4245620	4248885	.	-	.	ID=MSTRG.4763.3;geneID=MSTRG.4763
16	StringTie	exon	4245620	4246072	1000.00	-	.	Parent=MSTRG.4763.3
16	StringTie	exon	4248857	4248885	1000.00	-	.	Parent=MSTRG.4763.3
16	StringTie	transcript	5902716	6172997	.	-	.	ID=MSTRG.4782.1;geneID=MSTRG.4782
16	StringTie	exon	5902716	5902892	1000.00	-	.	Parent=MSTRG.4782.1
16	StringTie	exon	5903318	5903506	1000.00	-	.	Parent=MSTRG.4782.1
16	StringTie	exon	5907230	5907403	1000.00	-	.	Parent=MSTRG.4782.1
16	StringTie	exon	6141362	6141532	1000.00	-	.	Parent=MSTRG.4782.1
16	StringTie	exon	6147077	6147268	1000.00	-	.	Parent=MSTRG.4782.1
16	StringTie	exon	6151931	6152007	1000.00	-	.	Parent=MSTRG.4782.1
16	StringTie	exon	6154927	6155032	1000.00	-	.	Parent=MSTRG.4782.1
16	StringTie	exon	6155372	6155557	1000.00	-	.	Parent=MSTRG.4782.1
16	StringTie	exon	6172463	6172997	1000.00	-	.	Parent=MSTRG.4782.1
16	StringTie	transcript	6154923	6172989	.	-	.	ID=MSTRG.4782.2;geneID=MSTRG.4782
16	StringTie	exon	6154923	6155032	1000.00	-	.	Parent=MSTRG.4782.2
16	StringTie	exon	6155372	6155557	1000.00	-	.	Parent=MSTRG.4782.2
16	StringTie	exon	6172463	6172686	1000.00	-	.	Parent=MSTRG.4782.2
16	StringTie	exon	6172963	6172989	1000.00	-	.	Parent=MSTRG.4782.2
16	StringTie	transcript	12657122	12657935	.	+	.	ID=ENSBTAT00000065304;geneID=MSTRG.4792
16	StringTie	exon	12657122	12657219	1000.00	+	.	Parent=ENSBTAT00000065304
16	StringTie	exon	12657232	12657559	1000.00	+	.	Parent=ENSBTAT00000065304
16	StringTie	exon	12657572	12657881	1000.00	+	.	Parent=ENSBTAT00000065304
16	StringTie	exon	12657894	12657935	1000.00	+	.	Parent=ENSBTAT00000065304
16	StringTie	transcript	24236495	24237324	.	+	.	ID=MSTRG.4821.1;geneID=MSTRG.4821
16	StringTie	exon	24236495	24236809	1000.00	+	.	Parent=MSTRG.4821.1
16	StringTie	exon	24237095	24237324	1000.00	+	.	Parent=MSTRG.4821.1
16	ensembl	transcript	31435845	31436558	.	-	.	ID=ENSBTAT00000028120;geneID=ENSBTAG00000021109
16	ensembl	exon	31435845	31436189	.	-	.	Parent=ENSBTAT00000028120
16	ensembl	exon	31436204	31436558	.	-	.	Parent=ENSBTAT00000028120
16	StringTie	transcript	33040839	33041352	.	+	.	ID=ENSBTAT00000064386;geneID=MSTRG.4883
16	StringTie	exon	33040839	33041087	1000.00	+	.	Parent=ENSBTAT00000064386
16	StringTie	exon	33041107	33041352	1000.00	+	.	Parent=ENSBTAT00000064386
16	ensembl	transcript	37865243	37865936	.	+	.	ID=ENSBTAT00000001380;geneID=ENSBTAG00000024548
16	ensembl	exon	37865243	37865703	.	+	.	Parent=ENSBTAT00000001380
16	ensembl	exon	37865716	37865936	.	+	.	Parent=ENSBTAT00000001380
16	StringTie	transcript	40796128	40810363	.	+	.	ID=MSTRG.4938.1;geneID=MSTRG.4938
16	StringTie	exon	40796128	40796164	1000.00	+	.	Parent=MSTRG.4938.1
16	StringTie	exon	40802080	40802154	1000.00	+	.	Parent=MSTRG.4938.1
16	StringTie	exon	40804365	40804432	1000.00	+	.	Parent=MSTRG.4938.1
16	StringTie	exon	40806962	40807029	1000.00	+	.	Parent=MSTRG.4938.1
16	StringTie	exon	40810020	40810363	1000.00	+	.	Parent=MSTRG.4938.1
16	StringTie	transcript	41997818	42002589	.	+	.	ID=MSTRG.4949.1;geneID=MSTRG.4949
16	StringTie	exon	41997818	41998025	1000.00	+	.	Parent=MSTRG.4949.1
16	StringTie	exon	42002052	42002589	1000.00	+	.	Parent=MSTRG.4949.1
16	StringTie	transcript	42249485	42257041	.	+	.	ID=MSTRG.4957.1;geneID=MSTRG.4957
16	StringTie	exon	42249485	42249563	1000.00	+	.	Parent=MSTRG.4957.1
16	StringTie	exon	42251688	42251777	1000.00	+	.	Parent=MSTRG.4957.1
16	StringTie	exon	42254365	42254505	1000.00	+	.	Parent=MSTRG.4957.1
16	StringTie	exon	42257013	42257041	1000.00	+	.	Parent=MSTRG.4957.1
16	StringTie	transcript	42617932	42618363	.	+	.	ID=MSTRG.4959.1;geneID=MSTRG.4959
16	StringTie	exon	42617932	42618003	1000.00	+	.	Parent=MSTRG.4959.1
16	StringTie	exon	42618164	42618363	1000.00	+	.	Parent=MSTRG.4959.1
16	StringTie	transcript	44481148	44486911	.	-	.	ID=MSTRG.4988.1;geneID=MSTRG.4988
16	StringTie	exon	44481148	44481284	1000.00	-	.	Parent=MSTRG.4988.1
16	StringTie	exon	44482824	44482932	1000.00	-	.	Parent=MSTRG.4988.1
16	StringTie	exon	44486070	44486228	1000.00	-	.	Parent=MSTRG.4988.1
16	StringTie	exon	44486846	44486911	1000.00	-	.	Parent=MSTRG.4988.1
16	StringTie	transcript	44491974	44494988	.	+	.	ID=MSTRG.4989.1;geneID=MSTRG.4989
16	StringTie	exon	44491974	44492071	1000.00	+	.	Parent=MSTRG.4989.1
16	StringTie	exon	44492370	44492451	1000.00	+	.	Parent=MSTRG.4989.1
16	StringTie	exon	44493654	44494988	1000.00	+	.	Parent=MSTRG.4989.1
16	StringTie	transcript	45170435	45173409	.	-	.	ID=MSTRG.5001.2;geneID=MSTRG.5001
16	StringTie	exon	45170435	45171519	1000.00	-	.	Parent=MSTRG.5001.2
16	StringTie	exon	45171644	45171759	1000.00	-	.	Parent=MSTRG.5001.2
16	StringTie	exon	45173055	45173123	1000.00	-	.	Parent=MSTRG.5001.2
16	StringTie	exon	45173368	45173409	1000.00	-	.	Parent=MSTRG.5001.2
16	StringTie	transcript	45170435	45176218	.	-	.	ID=MSTRG.5001.1;geneID=MSTRG.5001
16	StringTie	exon	45170435	45171519	1000.00	-	.	Parent=MSTRG.5001.1
16	StringTie	exon	45171644	45171759	1000.00	-	.	Parent=MSTRG.5001.1
16	StringTie	exon	45173055	45173123	1000.00	-	.	Parent=MSTRG.5001.1
16	StringTie	exon	45175006	45175064	1000.00	-	.	Parent=MSTRG.5001.1
16	StringTie	exon	45175908	45176218	1000.00	-	.	Parent=MSTRG.5001.1
16	StringTie	transcript	45170453	45175762	.	-	.	ID=MSTRG.5001.3;geneID=MSTRG.5001
16	StringTie	exon	45170453	45171519	1000.00	-	.	Parent=MSTRG.5001.3
16	StringTie	exon	45171644	45171759	1000.00	-	.	Parent=MSTRG.5001.3
16	StringTie	exon	45173055	45173123	1000.00	-	.	Parent=MSTRG.5001.3
16	StringTie	exon	45175006	45175064	1000.00	-	.	Parent=MSTRG.5001.3
16	StringTie	exon	45175523	45175762	1000.00	-	.	Parent=MSTRG.5001.3
16	StringTie	transcript	45425593	45466139	.	-	.	ID=MSTRG.5006.1;geneID=MSTRG.5006
16	StringTie	exon	45425593	45426792	1000.00	-	.	Parent=MSTRG.5006.1
16	StringTie	exon	45465876	45466139	1000.00	-	.	Parent=MSTRG.5006.1
16	StringTie	transcript	46378851	46398175	.	-	.	ID=MSTRG.5014.2;geneID=MSTRG.5014
16	StringTie	exon	46378851	46379130	1000.00	-	.	Parent=MSTRG.5014.2
16	StringTie	exon	46383708	46383770	1000.00	-	.	Parent=MSTRG.5014.2
16	StringTie	exon	46384774	46385110	1000.00	-	.	Parent=MSTRG.5014.2
16	StringTie	exon	46386556	46386706	1000.00	-	.	Parent=MSTRG.5014.2
16	StringTie	exon	46396001	46396109	1000.00	-	.	Parent=MSTRG.5014.2
16	StringTie	exon	46397516	46398175	1000.00	-	.	Parent=MSTRG.5014.2
16	StringTie	transcript	46381959	46398174	.	-	.	ID=MSTRG.5014.3;geneID=MSTRG.5014
16	StringTie	exon	46381959	46383494	1000.00	-	.	Parent=MSTRG.5014.3
16	StringTie	exon	46383708	46383770	1000.00	-	.	Parent=MSTRG.5014.3
16	StringTie	exon	46384774	46385133	1000.00	-	.	Parent=MSTRG.5014.3
16	StringTie	exon	46386556	46386706	1000.00	-	.	Parent=MSTRG.5014.3
16	StringTie	exon	46396001	46396112	1000.00	-	.	Parent=MSTRG.5014.3
16	StringTie	exon	46397516	46398174	1000.00	-	.	Parent=MSTRG.5014.3
16	StringTie	transcript	46399015	46405232	.	-	.	ID=MSTRG.5011.1;geneID=MSTRG.5011
16	StringTie	exon	46399015	46399112	1000.00	-	.	Parent=MSTRG.5011.1
16	StringTie	exon	46405041	46405232	1000.00	-	.	Parent=MSTRG.5011.1
16	StringTie	transcript	46406383	46416398	.	-	.	ID=MSTRG.5012.1;geneID=MSTRG.5012
16	StringTie	exon	46406383	46406507	1000.00	-	.	Parent=MSTRG.5012.1
16	StringTie	exon	46416307	46416398	1000.00	-	.	Parent=MSTRG.5012.1
16	StringTie	transcript	47372147	47427355	.	-	.	ID=MSTRG.5016.1;geneID=MSTRG.5016
16	StringTie	exon	47372147	47372440	1000.00	-	.	Parent=MSTRG.5016.1
16	StringTie	exon	47422343	47422461	1000.00	-	.	Parent=MSTRG.5016.1
16	StringTie	exon	47427284	47427355	1000.00	-	.	Parent=MSTRG.5016.1
16	StringTie	transcript	51232209	51241707	.	+	.	ID=MSTRG.5066.1;geneID=MSTRG.5066
16	StringTie	exon	51232199	51232364	1000.00	+	.	Parent=MSTRG.5066.1
16	StringTie	exon	51239350	51239403	1000.00	+	.	Parent=MSTRG.5066.1
16	StringTie	exon	51239556	51239655	1000.00	+	.	Parent=MSTRG.5066.1
16	StringTie	exon	51240598	51241708	1000.00	+	.	Parent=MSTRG.5066.1
16	StringTie	transcript	51232209	51241707	.	+	.	ID=MSTRG.5066.14;geneID=MSTRG.5066
16	StringTie	exon	51232209	51232364	1000	+	.	Parent=MSTRG.5066.14
16	StringTie	exon	51232849	51233240	1000	+	.	Parent=MSTRG.5066.14
16	StringTie	exon	51239556	51239655	1000	+	.	Parent=MSTRG.5066.14
16	StringTie	exon	51240598	51241707	1000	+	.	Parent=MSTRG.5066.14
16	StringTie	transcript	51232209	51241707	.	+	.	ID=MSTRG.5066.15;geneID=MSTRG.5066
16	StringTie	exon	51232209	51232364	1000	+	.	Parent=MSTRG.5066.15
16	StringTie	exon	51232849	51233240	1000	+	.	Parent=MSTRG.5066.15
16	StringTie	exon	51239350	51239403	1000	+	.	Parent=MSTRG.5066.15
16	StringTie	exon	51239559	51239655	1000	+	.	Parent=MSTRG.5066.15
16	StringTie	exon	51240598	51241707	1000	+	.	Parent=MSTRG.5066.15
16	StringTie	transcript	53543928	53593539	.	-	.	ID=MSTRG.5132.1;geneID=MSTRG.5132
16	StringTie	exon	53543928	53543991	1000.00	-	.	Parent=MSTRG.5132.1
16	StringTie	exon	53593318	53593539	1000.00	-	.	Parent=MSTRG.5132.1
16	StringTie	transcript	54096392	54097607	.	-	.	ID=MSTRG.5133.1;geneID=MSTRG.5133
16	StringTie	exon	54096392	54096632	1000.00	-	.	Parent=MSTRG.5133.1
16	StringTie	exon	54097503	54097607	1000.00	-	.	Parent=MSTRG.5133.1
16	StringTie	transcript	55516434	55517137	.	+	.	ID=MSTRG.5145.1;geneID=MSTRG.5145
16	StringTie	exon	55516434	55516577	1000.00	+	.	Parent=MSTRG.5145.1
16	StringTie	exon	55516677	55517137	1000.00	+	.	Parent=MSTRG.5145.1
16	StringTie	transcript	56690853	56694747	.	-	.	ID=MSTRG.5170.1;geneID=MSTRG.5170
16	StringTie	exon	56690853	56691202	1000.00	-	.	Parent=MSTRG.5170.1
16	StringTie	exon	56691383	56691412	1000.00	-	.	Parent=MSTRG.5170.1
16	StringTie	exon	56691598	56691628	1000.00	-	.	Parent=MSTRG.5170.1
16	StringTie	exon	56692355	56692410	1000.00	-	.	Parent=MSTRG.5170.1
16	StringTie	exon	56692691	56692731	1000.00	-	.	Parent=MSTRG.5170.1
16	StringTie	exon	56692994	56693037	1000.00	-	.	Parent=MSTRG.5170.1
16	StringTie	exon	56693345	56693376	1000.00	-	.	Parent=MSTRG.5170.1
16	StringTie	exon	56693673	56693714	1000.00	-	.	Parent=MSTRG.5170.1
16	StringTie	exon	56693916	56693948	1000.00	-	.	Parent=MSTRG.5170.1
16	StringTie	exon	56694136	56694188	1000.00	-	.	Parent=MSTRG.5170.1
16	StringTie	exon	56694711	56694747	1000.00	-	.	Parent=MSTRG.5170.1
16	StringTie	transcript	56758065	56760220	.	-	.	ID=MSTRG.5168.1;geneID=MSTRG.5168
16	StringTie	exon	56758065	56758222	1000.00	-	.	Parent=MSTRG.5168.1
16	StringTie	exon	56760092	56760220	1000.00	-	.	Parent=MSTRG.5168.1
16	StringTie	transcript	67149856	67162660	.	-	.	ID=MSTRG.5233.1;geneID=MSTRG.5233
16	StringTie	exon	67149856	67151454	1000.00	-	.	Parent=MSTRG.5233.1
16	StringTie	exon	67162585	67162660	1000.00	-	.	Parent=MSTRG.5233.1
16	StringTie	transcript	69076091	69229826	.	-	.	ID=MSTRG.5258.1;geneID=MSTRG.5258
16	StringTie	exon	69076091	69076335	1000.00	-	.	Parent=MSTRG.5258.1
16	StringTie	exon	69228799	69228870	1000.00	-	.	Parent=MSTRG.5258.1
16	StringTie	exon	69229524	69229725	1000.00	-	.	Parent=MSTRG.5258.1
16	StringTie	exon	69229812	69229826	1000.00	-	.	Parent=MSTRG.5258.1
16	StringTie	transcript	69133585	69229826	.	-	.	ID=MSTRG.5258.2;geneID=MSTRG.5258
16	StringTie	exon	69133585	69135371	1000.00	-	.	Parent=MSTRG.5258.2
16	StringTie	exon	69228799	69228870	1000.00	-	.	Parent=MSTRG.5258.2
16	StringTie	exon	69229524	69229725	1000.00	-	.	Parent=MSTRG.5258.2
16	StringTie	exon	69229812	69229826	1000.00	-	.	Parent=MSTRG.5258.2
16	StringTie	transcript	72422139	72422861	.	+	.	ID=ENSBTAT00000064663;geneID=MSTRG.5272
16	StringTie	exon	72422139	72422328	1000.00	+	.	Parent=ENSBTAT00000064663
16	StringTie	exon	72422343	72422552	1000.00	+	.	Parent=ENSBTAT00000064663
16	StringTie	exon	72422558	72422861	1000.00	+	.	Parent=ENSBTAT00000064663
16	StringTie	transcript	74009679	74014017	.	+	.	ID=MSTRG.5292.1;geneID=MSTRG.5292
16	StringTie	exon	74009679	74009905	1000.00	+	.	Parent=MSTRG.5292.1
16	StringTie	exon	74010217	74010348	1000.00	+	.	Parent=MSTRG.5292.1
16	StringTie	exon	74010688	74010815	1000.00	+	.	Parent=MSTRG.5292.1
16	StringTie	exon	74013640	74014017	1000.00	+	.	Parent=MSTRG.5292.1
16	StringTie	transcript	74009690	74029498	.	+	.	ID=MSTRG.5292.2;geneID=MSTRG.5292
16	StringTie	exon	74009690	74009905	1000.00	+	.	Parent=MSTRG.5292.2
16	StringTie	exon	74010217	74010348	1000.00	+	.	Parent=MSTRG.5292.2
16	StringTie	exon	74010688	74010815	1000.00	+	.	Parent=MSTRG.5292.2
16	StringTie	exon	74028849	74029498	1000.00	+	.	Parent=MSTRG.5292.2
16	StringTie	transcript	74009728	74030035	.	+	.	ID=MSTRG.5292.3;geneID=MSTRG.5292
16	StringTie	exon	74009728	74010348	1000.00	+	.	Parent=MSTRG.5292.3
16	StringTie	exon	74010688	74010815	1000.00	+	.	Parent=MSTRG.5292.3
16	StringTie	exon	74023458	74023529	1000.00	+	.	Parent=MSTRG.5292.3
16	StringTie	exon	74028849	74030035	1000.00	+	.	Parent=MSTRG.5292.3
16	StringTie	transcript	74009734	74014367	.	+	.	ID=MSTRG.5292.4;geneID=MSTRG.5292
16	StringTie	exon	74009734	74010348	1000.00	+	.	Parent=MSTRG.5292.4
16	StringTie	exon	74010688	74010815	1000.00	+	.	Parent=MSTRG.5292.4
16	StringTie	exon	74013640	74014367	1000.00	+	.	Parent=MSTRG.5292.4
16	StringTie	transcript	75003634	75007163	.	+	.	ID=MSTRG.5294.1;geneID=MSTRG.5294
16	StringTie	exon	75003634	75003790	1000.00	+	.	Parent=MSTRG.5294.1
16	StringTie	exon	75006334	75006490	1000.00	+	.	Parent=MSTRG.5294.1
16	StringTie	exon	75006849	75007163	1000.00	+	.	Parent=MSTRG.5294.1
16	StringTie	transcript	75711147	75723148	.	-	.	ID=MSTRG.5303.1;geneID=MSTRG.5303
16	StringTie	exon	75711147	75711502	1000.00	-	.	Parent=MSTRG.5303.1
16	StringTie	exon	75723052	75723148	1000.00	-	.	Parent=MSTRG.5303.1
16	StringTie	transcript	75713873	75723148	.	-	.	ID=MSTRG.5303.2;geneID=MSTRG.5303
16	StringTie	exon	75713873	75714613	1000.00	-	.	Parent=MSTRG.5303.2
16	StringTie	exon	75723052	75723148	1000.00	-	.	Parent=MSTRG.5303.2
16	StringTie	transcript	77395208	77409093	.	-	.	ID=MSTRG.5306.1;geneID=MSTRG.5306
16	StringTie	exon	77395208	77396338	1000.00	-	.	Parent=MSTRG.5306.1
16	StringTie	exon	77409051	77409093	1000.00	-	.	Parent=MSTRG.5306.1
16	StringTie	transcript	77395215	77409093	.	-	.	ID=MSTRG.5306.2;geneID=MSTRG.5306
16	StringTie	exon	77395215	77396338	1000.00	-	.	Parent=MSTRG.5306.2
16	StringTie	exon	77408980	77409093	1000.00	-	.	Parent=MSTRG.5306.2
16	StringTie	transcript	78772620	78779196	.	+	.	ID=MSTRG.5316.1;geneID=MSTRG.5316
16	StringTie	exon	78772620	78772785	1000.00	+	.	Parent=MSTRG.5316.1
16	StringTie	exon	78777672	78777773	1000.00	+	.	Parent=MSTRG.5316.1
16	StringTie	exon	78779053	78779196	1000.00	+	.	Parent=MSTRG.5316.1
16	StringTie	transcript	81574270	81577766	.	+	.	ID=MSTRG.5329.1;geneID=MSTRG.5329
16	StringTie	exon	81574270	81574657	1000.00	+	.	Parent=MSTRG.5329.1
16	StringTie	exon	81575081	81575184	1000.00	+	.	Parent=MSTRG.5329.1
16	StringTie	exon	81576188	81576279	1000.00	+	.	Parent=MSTRG.5329.1
16	StringTie	exon	81577711	81577766	1000.00	+	.	Parent=MSTRG.5329.1
17	ensembl	transcript	110945	111886	.	-	.	ID=ENSBTAT00000053848;geneID=ENSBTAG00000046698
17	ensembl	exon	110945	111223	.	-	.	Parent=ENSBTAT00000053848
17	ensembl	exon	111242	111771	.	-	.	Parent=ENSBTAT00000053848
17	ensembl	exon	111784	111886	.	-	.	Parent=ENSBTAT00000053848
17	StringTie	transcript	1935870	1936658	.	-	.	ID=MSTRG.5338.1;geneID=MSTRG.5338
17	StringTie	exon	1935870	1936006	1000.00	-	.	Parent=MSTRG.5338.1
17	StringTie	exon	1936183	1936329	1000.00	-	.	Parent=MSTRG.5338.1
17	StringTie	exon	1936449	1936658	1000.00	-	.	Parent=MSTRG.5338.1
17	StringTie	transcript	7050400	7050956	.	+	.	ID=ENSBTAT00000027238;geneID=MSTRG.5373
17	StringTie	exon	7050400	7050549	1000.00	+	.	Parent=ENSBTAT00000027238
17	StringTie	exon	7050565	7050956	1000.00	+	.	Parent=ENSBTAT00000027238
17	StringTie	transcript	10561494	10569858	.	-	.	ID=MSTRG.5375.1;geneID=MSTRG.5375
17	StringTie	exon	10561494	10561927	1000.00	-	.	Parent=MSTRG.5375.1
17	StringTie	exon	10566857	10567042	1000.00	-	.	Parent=MSTRG.5375.1
17	StringTie	exon	10569644	10569858	1000.00	-	.	Parent=MSTRG.5375.1
17	StringTie	transcript	13280167	13281644	.	-	.	ID=MSTRG.5395.1;geneID=MSTRG.5395
17	StringTie	exon	13280167	13280409	1000.00	-	.	Parent=MSTRG.5395.1
17	StringTie	exon	13281044	13281189	1000.00	-	.	Parent=MSTRG.5395.1
17	StringTie	exon	13281467	13281644	1000.00	-	.	Parent=MSTRG.5395.1
17	StringTie	transcript	15657216	15685646	.	+	.	ID=MSTRG.5410.1;geneID=MSTRG.5410
17	StringTie	exon	15657216	15657272	1000.00	+	.	Parent=MSTRG.5410.1
17	StringTie	exon	15685435	15685646	1000.00	+	.	Parent=MSTRG.5410.1
17	StringTie	transcript	16939481	17150913	.	+	.	ID=MSTRG.5415.2;geneID=MSTRG.5415
17	StringTie	exon	16939481	16939522	1000.00	+	.	Parent=MSTRG.5415.2
17	StringTie	exon	17111586	17111836	1000.00	+	.	Parent=MSTRG.5415.2
17	StringTie	exon	17129213	17129284	1000.00	+	.	Parent=MSTRG.5415.2
17	StringTie	exon	17131480	17131562	1000.00	+	.	Parent=MSTRG.5415.2
17	StringTie	exon	17150882	17150913	1000.00	+	.	Parent=MSTRG.5415.2
17	StringTie	transcript	16939481	17220481	.	+	.	ID=MSTRG.5415.1;geneID=MSTRG.5415
17	StringTie	exon	16939481	16939522	1000.00	+	.	Parent=MSTRG.5415.1
17	StringTie	exon	17111586	17111836	1000.00	+	.	Parent=MSTRG.5415.1
17	StringTie	exon	17129213	17129284	1000.00	+	.	Parent=MSTRG.5415.1
17	StringTie	exon	17131480	17131562	1000.00	+	.	Parent=MSTRG.5415.1
17	StringTie	exon	17161419	17161515	1000.00	+	.	Parent=MSTRG.5415.1
17	StringTie	exon	17168409	17168619	1000.00	+	.	Parent=MSTRG.5415.1
17	StringTie	exon	17211655	17220481	1000.00	+	.	Parent=MSTRG.5415.1
17	StringTie	transcript	17111579	17129288	.	+	.	ID=MSTRG.5415.4;geneID=MSTRG.5415
17	StringTie	exon	17111579	17111836	1000.00	+	.	Parent=MSTRG.5415.4
17	StringTie	exon	17129198	17129288	1000.00	+	.	Parent=MSTRG.5415.4
17	StringTie	transcript	17111579	17220477	.	+	.	ID=MSTRG.5415.3;geneID=MSTRG.5415
17	StringTie	exon	17111579	17111836	1000.00	+	.	Parent=MSTRG.5415.3
17	StringTie	exon	17129213	17129284	1000.00	+	.	Parent=MSTRG.5415.3
17	StringTie	exon	17131480	17131562	1000.00	+	.	Parent=MSTRG.5415.3
17	StringTie	exon	17161419	17161515	1000.00	+	.	Parent=MSTRG.5415.3
17	StringTie	exon	17168409	17168619	1000.00	+	.	Parent=MSTRG.5415.3
17	StringTie	exon	17211655	17219525	1000.00	+	.	Parent=MSTRG.5415.3
17	StringTie	exon	17220089	17220477	1000.00	+	.	Parent=MSTRG.5415.3
17	StringTie	transcript	17131644	17168624	.	+	.	ID=MSTRG.5415.5;geneID=MSTRG.5415
17	StringTie	exon	17131644	17131655	1000.00	+	.	Parent=MSTRG.5415.5
17	StringTie	exon	17161419	17161515	1000.00	+	.	Parent=MSTRG.5415.5
17	StringTie	exon	17168388	17168624	1000.00	+	.	Parent=MSTRG.5415.5
17	StringTie	transcript	18573882	18576395	.	+	.	ID=MSTRG.5426.1;geneID=MSTRG.5426
17	StringTie	exon	18573882	18575063	1000.00	+	.	Parent=MSTRG.5426.1
17	StringTie	exon	18575159	18575291	1000.00	+	.	Parent=MSTRG.5426.1
17	StringTie	exon	18575842	18576395	1000.00	+	.	Parent=MSTRG.5426.1
17	ensembl	transcript	25066971	25068298	.	-	.	ID=ENSBTAT00000055669;geneID=ENSBTAG00000036321
17	ensembl	exon	25066971	25067126	.	-	.	Parent=ENSBTAT00000055669
17	ensembl	exon	25067146	25067421	.	-	.	Parent=ENSBTAT00000055669
17	ensembl	exon	25067434	25067981	.	-	.	Parent=ENSBTAT00000055669
17	ensembl	exon	25067996	25068298	.	-	.	Parent=ENSBTAT00000055669
17	StringTie	transcript	30230901	30231381	.	+	.	ID=MSTRG.5463.1;geneID=MSTRG.5463
17	StringTie	exon	30230901	30231072	1000.00	+	.	Parent=MSTRG.5463.1
17	StringTie	exon	30231190	30231381	1000.00	+	.	Parent=MSTRG.5463.1
17	StringTie	transcript	35104575	35104944	.	+	.	ID=ENSBTAT00000037698;geneID=MSTRG.5475
17	StringTie	exon	35104575	35104893	1000.00	+	.	Parent=ENSBTAT00000037698
17	StringTie	exon	35104910	35104944	1000.00	+	.	Parent=ENSBTAT00000037698
17	StringTie	transcript	36134380	36157110	.	-	.	ID=MSTRG.5483.1;geneID=MSTRG.5483
17	StringTie	exon	36134380	36135132	1000.00	-	.	Parent=MSTRG.5483.1
17	StringTie	exon	36136837	36137002	1000.00	-	.	Parent=MSTRG.5483.1
17	StringTie	exon	36141919	36142053	1000.00	-	.	Parent=MSTRG.5483.1
17	StringTie	exon	36142481	36142675	1000.00	-	.	Parent=MSTRG.5483.1
17	StringTie	exon	36144424	36144627	1000.00	-	.	Parent=MSTRG.5483.1
17	StringTie	exon	36145304	36145555	1000.00	-	.	Parent=MSTRG.5483.1
17	StringTie	exon	36148441	36148658	1000.00	-	.	Parent=MSTRG.5483.1
17	StringTie	exon	36148878	36149070	1000.00	-	.	Parent=MSTRG.5483.1
17	StringTie	exon	36149183	36149340	1000.00	-	.	Parent=MSTRG.5483.1
17	StringTie	exon	36149747	36149897	1000.00	-	.	Parent=MSTRG.5483.1
17	StringTie	exon	36150363	36150620	1000.00	-	.	Parent=MSTRG.5483.1
17	StringTie	exon	36151292	36151429	1000.00	-	.	Parent=MSTRG.5483.1
17	StringTie	exon	36154044	36154223	1000.00	-	.	Parent=MSTRG.5483.1
17	StringTie	exon	36154979	36155179	1000.00	-	.	Parent=MSTRG.5483.1
17	StringTie	exon	36156904	36157110	1000.00	-	.	Parent=MSTRG.5483.1
17	StringTie	transcript	36159093	36169959	.	-	.	ID=MSTRG.5484.1;geneID=MSTRG.5484
17	StringTie	exon	36159093	36159232	1000.00	-	.	Parent=MSTRG.5484.1
17	StringTie	exon	36160026	36160187	1000.00	-	.	Parent=MSTRG.5484.1
17	StringTie	exon	36161965	36162061	1000.00	-	.	Parent=MSTRG.5484.1
17	StringTie	exon	36164442	36164622	1000.00	-	.	Parent=MSTRG.5484.1
17	StringTie	exon	36165791	36166006	1000.00	-	.	Parent=MSTRG.5484.1
17	StringTie	exon	36166789	36167042	1000.00	-	.	Parent=MSTRG.5484.1
17	StringTie	exon	36169867	36169959	1000.00	-	.	Parent=MSTRG.5484.1
17	StringTie	transcript	36200230	36204541	.	-	.	ID=MSTRG.5486.1;geneID=MSTRG.5486
17	StringTie	exon	36200230	36200416	1000.00	-	.	Parent=MSTRG.5486.1
17	StringTie	exon	36204504	36204541	1000.00	-	.	Parent=MSTRG.5486.1
17	StringTie	transcript	36238566	36239940	.	-	.	ID=MSTRG.5487.1;geneID=MSTRG.5487
17	StringTie	exon	36238566	36238717	1000.00	-	.	Parent=MSTRG.5487.1
17	StringTie	exon	36239817	36239940	1000.00	-	.	Parent=MSTRG.5487.1
17	StringTie	transcript	36271889	36273200	.	-	.	ID=MSTRG.5489.1;geneID=MSTRG.5489
17	StringTie	exon	36271889	36272092	1000.00	-	.	Parent=MSTRG.5489.1
17	StringTie	exon	36273083	36273200	1000.00	-	.	Parent=MSTRG.5489.1
17	StringTie	transcript	36273352	36317467	.	-	.	ID=MSTRG.5490.1;geneID=MSTRG.5490
17	StringTie	exon	36273352	36273531	1000.00	-	.	Parent=MSTRG.5490.1
17	StringTie	exon	36275758	36275855	1000.00	-	.	Parent=MSTRG.5490.1
17	StringTie	exon	36276116	36276271	1000.00	-	.	Parent=MSTRG.5490.1
17	StringTie	exon	36288510	36288627	1000.00	-	.	Parent=MSTRG.5490.1
17	StringTie	exon	36290019	36290110	1000.00	-	.	Parent=MSTRG.5490.1
17	StringTie	exon	36292684	36292762	1000.00	-	.	Parent=MSTRG.5490.1
17	StringTie	exon	36293782	36293938	1000.00	-	.	Parent=MSTRG.5490.1
17	StringTie	exon	36297720	36297870	1000.00	-	.	Parent=MSTRG.5490.1
17	StringTie	exon	36299646	36299725	1000.00	-	.	Parent=MSTRG.5490.1
17	StringTie	exon	36301679	36301872	1000.00	-	.	Parent=MSTRG.5490.1
17	StringTie	exon	36302654	36302735	1000.00	-	.	Parent=MSTRG.5490.1
17	StringTie	exon	36307662	36307848	1000.00	-	.	Parent=MSTRG.5490.1
17	StringTie	exon	36316209	36316273	1000.00	-	.	Parent=MSTRG.5490.1
17	StringTie	exon	36317388	36317467	1000.00	-	.	Parent=MSTRG.5490.1
17	StringTie	transcript	36318467	36338664	.	-	.	ID=MSTRG.5488.1;geneID=MSTRG.5488
17	StringTie	exon	36318467	36318582	1000.00	-	.	Parent=MSTRG.5488.1
17	StringTie	exon	36321856	36321986	1000.00	-	.	Parent=MSTRG.5488.1
17	StringTie	exon	36338606	36338664	1000.00	-	.	Parent=MSTRG.5488.1
17	StringTie	transcript	40608902	40670512	.	-	.	ID=MSTRG.5496.1;geneID=MSTRG.5496
17	StringTie	exon	40608902	40608971	1000.00	-	.	Parent=MSTRG.5496.1
17	StringTie	exon	40644265	40644348	1000.00	-	.	Parent=MSTRG.5496.1
17	StringTie	exon	40663064	40663120	1000.00	-	.	Parent=MSTRG.5496.1
17	StringTie	exon	40670482	40670512	1000.00	-	.	Parent=MSTRG.5496.1
17	StringTie	transcript	45020658	45024809	.	+	.	ID=MSTRG.5516.1;geneID=MSTRG.5516
17	StringTie	exon	45020658	45020733	1000.00	+	.	Parent=MSTRG.5516.1
17	StringTie	exon	45022879	45024809	1000.00	+	.	Parent=MSTRG.5516.1
17	StringTie	transcript	47280083	47282819	.	-	.	ID=MSTRG.5545.1;geneID=MSTRG.5545
17	StringTie	exon	47280083	47281994	1000.00	-	.	Parent=MSTRG.5545.1
17	StringTie	exon	47282084	47282254	1000.00	-	.	Parent=MSTRG.5545.1
17	StringTie	exon	47282383	47282819	1000.00	-	.	Parent=MSTRG.5545.1
17	StringTie	transcript	53176335	53181708	.	-	.	ID=MSTRG.5563.1;geneID=MSTRG.5563
17	StringTie	exon	53176335	53178391	1000.00	-	.	Parent=MSTRG.5563.1
17	StringTie	exon	53181487	53181708	1000.00	-	.	Parent=MSTRG.5563.1
17	StringTie	transcript	53522282	53558131	.	+	.	ID=MSTRG.5565.1;geneID=MSTRG.5565
17	StringTie	exon	53522282	53522530	1000.00	+	.	Parent=MSTRG.5565.1
17	StringTie	exon	53551007	53551224	1000.00	+	.	Parent=MSTRG.5565.1
17	StringTie	exon	53558002	53558131	1000.00	+	.	Parent=MSTRG.5565.1
17	StringTie	transcript	54885438	54904491	.	+	.	ID=MSTRG.5593.1;geneID=MSTRG.5593
17	StringTie	exon	54885438	54885588	1000.00	+	.	Parent=MSTRG.5593.1
17	StringTie	exon	54901859	54902030	1000.00	+	.	Parent=MSTRG.5593.1
17	StringTie	exon	54903600	54903682	1000.00	+	.	Parent=MSTRG.5593.1
17	StringTie	exon	54904382	54904491	1000.00	+	.	Parent=MSTRG.5593.1
17	StringTie	transcript	56084030	56084726	.	-	.	ID=ENSBTAT00000065477;geneID=MSTRG.5623
17	StringTie	exon	56084030	56084068	1000.00	-	.	Parent=ENSBTAT00000065477
17	StringTie	exon	56084081	56084619	1000.00	-	.	Parent=ENSBTAT00000065477
17	StringTie	exon	56084632	56084726	1000.00	-	.	Parent=ENSBTAT00000065477
17	StringTie	transcript	56457369	56458273	.	-	.	ID=MSTRG.5630.1;geneID=MSTRG.5630
17	StringTie	exon	56457369	56457921	1000.00	-	.	Parent=MSTRG.5630.1
17	StringTie	exon	56458137	56458273	1000.00	-	.	Parent=MSTRG.5630.1
17	StringTie	transcript	56541379	56544145	.	+	.	ID=MSTRG.5629.1;geneID=MSTRG.5629
17	StringTie	exon	56541379	56541999	1000.00	+	.	Parent=MSTRG.5629.1
17	StringTie	exon	56542678	56544145	1000.00	+	.	Parent=MSTRG.5629.1
17	StringTie	transcript	57355331	57356724	.	-	.	ID=MSTRG.5643.1;geneID=MSTRG.5643
17	StringTie	exon	57355331	57355560	1000.00	-	.	Parent=MSTRG.5643.1
17	StringTie	exon	57356642	57356724	1000.00	-	.	Parent=MSTRG.5643.1
17	StringTie	transcript	57629496	57629868	.	+	.	ID=MSTRG.5649.1;geneID=MSTRG.5649
17	StringTie	exon	57629496	57629659	1000.00	+	.	Parent=MSTRG.5649.1
17	StringTie	exon	57629785	57629868	1000.00	+	.	Parent=MSTRG.5649.1
17	StringTie	transcript	57633240	57636286	.	+	.	ID=MSTRG.5653.2;geneID=MSTRG.5653
17	StringTie	exon	57633240	57633576	1000.00	+	.	Parent=MSTRG.5653.2
17	StringTie	exon	57634552	57634629	1000.00	+	.	Parent=MSTRG.5653.2
17	StringTie	exon	57635225	57636286	1000.00	+	.	Parent=MSTRG.5653.2
17	StringTie	transcript	58194069	58216037	.	-	.	ID=MSTRG.5658.4;geneID=MSTRG.5658
17	StringTie	exon	58194069	58196499	1000.00	-	.	Parent=MSTRG.5658.4
17	StringTie	exon	58215955	58216037	1000.00	-	.	Parent=MSTRG.5658.4
17	StringTie	transcript	58219101	58294877	.	-	.	ID=MSTRG.5658.5;geneID=MSTRG.5658
17	StringTie	exon	58219101	58219193	1000.00	-	.	Parent=MSTRG.5658.5
17	StringTie	exon	58294333	58294877	1000.00	-	.	Parent=MSTRG.5658.5
17	StringTie	transcript	60239475	60249848	.	+	.	ID=MSTRG.5672.4;geneID=MSTRG.5672
17	StringTie	exon	60239475	60239659	1000.00	+	.	Parent=MSTRG.5672.4
17	StringTie	exon	60240161	60240318	1000.00	+	.	Parent=MSTRG.5672.4
17	StringTie	exon	60247283	60249848	1000.00	+	.	Parent=MSTRG.5672.4
17	StringTie	transcript	64286830	64288259	.	+	.	ID=MSTRG.5698.1;geneID=MSTRG.5698
17	StringTie	exon	64286830	64287031	1000.00	+	.	Parent=MSTRG.5698.1
17	StringTie	exon	64287661	64287791	1000.00	+	.	Parent=MSTRG.5698.1
17	StringTie	exon	64288056	64288259	1000.00	+	.	Parent=MSTRG.5698.1
17	StringTie	transcript	64937655	64940224	.	+	.	ID=MSTRG.5719.1;geneID=MSTRG.5719
17	StringTie	exon	64937655	64937757	1000.00	+	.	Parent=MSTRG.5719.1
17	StringTie	exon	64938498	64940224	1000.00	+	.	Parent=MSTRG.5719.1
17	StringTie	transcript	66617448	66684152	.	-	.	ID=MSTRG.5761.1;geneID=MSTRG.5761
17	StringTie	exon	66617448	66617457	1000.00	-	.	Parent=MSTRG.5761.1
17	StringTie	exon	66666991	66667115	1000.00	-	.	Parent=MSTRG.5761.1
17	StringTie	exon	66668337	66668388	1000.00	-	.	Parent=MSTRG.5761.1
17	StringTie	exon	66669672	66669856	1000.00	-	.	Parent=MSTRG.5761.1
17	StringTie	exon	66672069	66672173	1000.00	-	.	Parent=MSTRG.5761.1
17	StringTie	exon	66673267	66673393	1000.00	-	.	Parent=MSTRG.5761.1
17	StringTie	exon	66683795	66684152	1000.00	-	.	Parent=MSTRG.5761.1
17	StringTie	transcript	69588654	69652050	.	+	.	ID=MSTRG.5781.1;geneID=MSTRG.5781
17	StringTie	exon	69588654	69588741	1000.00	+	.	Parent=MSTRG.5781.1
17	StringTie	exon	69620430	69620859	1000.00	+	.	Parent=MSTRG.5781.1
17	StringTie	exon	69622792	69622932	1000.00	+	.	Parent=MSTRG.5781.1
17	StringTie	exon	69651999	69652050	1000.00	+	.	Parent=MSTRG.5781.1
17	StringTie	transcript	71963146	71972682	.	+	.	ID=MSTRG.5821.1;geneID=MSTRG.5821
17	StringTie	exon	71963146	71965272	1000.00	+	.	Parent=MSTRG.5821.1
17	StringTie	exon	71966379	71972682	1000.00	+	.	Parent=MSTRG.5821.1
17	StringTie	transcript	71963146	71972682	.	+	.	ID=MSTRG.5821.2;geneID=MSTRG.5821
17	StringTie	exon	71963146	71965272	1000.00	+	.	Parent=MSTRG.5821.2
17	StringTie	exon	71966379	71967097	1000.00	+	.	Parent=MSTRG.5821.2
17	StringTie	exon	71968751	71972682	1000.00	+	.	Parent=MSTRG.5821.2
17	StringTie	transcript	71963146	71972682	.	+	.	ID=MSTRG.5821.3;geneID=MSTRG.5821
17	StringTie	exon	71963146	71965272	1000.00	+	.	Parent=MSTRG.5821.3
17	StringTie	exon	71966445	71967008	1000.00	+	.	Parent=MSTRG.5821.3
17	StringTie	exon	71968751	71972682	1000.00	+	.	Parent=MSTRG.5821.3
17	StringTie	transcript	71963299	71972413	.	+	.	ID=MSTRG.5821.4;geneID=MSTRG.5821
17	StringTie	exon	71963299	71965272	1000.00	+	.	Parent=MSTRG.5821.4
17	StringTie	exon	71966445	71967097	1000.00	+	.	Parent=MSTRG.5821.4
17	StringTie	exon	71968751	71972413	1000.00	+	.	Parent=MSTRG.5821.4
17	StringTie	transcript	73198244	73200476	.	-	.	ID=MSTRG.5845.1;geneID=MSTRG.5845
17	StringTie	exon	73198244	73198749	1000.00	-	.	Parent=MSTRG.5845.1
17	StringTie	exon	73200347	73200476	1000.00	-	.	Parent=MSTRG.5845.1
17	StringTie	transcript	73198244	73200476	.	-	.	ID=MSTRG.5845.2;geneID=MSTRG.5845
17	StringTie	exon	73198244	73198749	1000.00	-	.	Parent=MSTRG.5845.2
17	StringTie	exon	73200187	73200476	1000.00	-	.	Parent=MSTRG.5845.2
17	StringTie	transcript	73208738	73212027	.	-	.	ID=MSTRG.5857.1;geneID=MSTRG.5857
17	StringTie	exon	73208738	73210496	1000.00	-	.	Parent=MSTRG.5857.1
17	StringTie	exon	73211582	73212027	1000.00	-	.	Parent=MSTRG.5857.1
17	StringTie	transcript	73782052	73783584	.	-	.	ID=MSTRG.5874.2;geneID=MSTRG.5874
17	StringTie	exon	73782052	73782324	1000.00	-	.	Parent=MSTRG.5874.2
17	StringTie	exon	73783295	73783584	1000.00	-	.	Parent=MSTRG.5874.2
17	StringTie	transcript	73782052	73784234	.	-	.	ID=MSTRG.5874.1;geneID=MSTRG.5874
17	StringTie	exon	73782052	73782566	1000.00	-	.	Parent=MSTRG.5874.1
17	StringTie	exon	73783295	73784234	1000.00	-	.	Parent=MSTRG.5874.1
17	StringTie	transcript	73938116	73951242	.	+	.	ID=MSTRG.5883.1;geneID=MSTRG.5883
17	StringTie	exon	73938116	73938149	1000.00	+	.	Parent=MSTRG.5883.1
17	StringTie	exon	73941084	73941238	1000.00	+	.	Parent=MSTRG.5883.1
17	StringTie	exon	73942122	73942253	1000.00	+	.	Parent=MSTRG.5883.1
17	StringTie	exon	73943021	73943127	1000.00	+	.	Parent=MSTRG.5883.1
17	StringTie	exon	73943897	73943971	1000.00	+	.	Parent=MSTRG.5883.1
17	StringTie	exon	73944866	73945062	1000.00	+	.	Parent=MSTRG.5883.1
17	StringTie	exon	73945197	73945353	1000.00	+	.	Parent=MSTRG.5883.1
17	StringTie	exon	73945894	73946007	1000.00	+	.	Parent=MSTRG.5883.1
17	StringTie	exon	73947242	73947332	1000.00	+	.	Parent=MSTRG.5883.1
17	StringTie	exon	73947588	73947742	1000.00	+	.	Parent=MSTRG.5883.1
17	StringTie	exon	73947840	73947945	1000.00	+	.	Parent=MSTRG.5883.1
17	StringTie	exon	73948333	73948479	1000.00	+	.	Parent=MSTRG.5883.1
17	StringTie	exon	73948553	73948726	1000.00	+	.	Parent=MSTRG.5883.1
17	StringTie	exon	73949579	73949707	1000.00	+	.	Parent=MSTRG.5883.1
17	StringTie	exon	73950161	73950310	1000.00	+	.	Parent=MSTRG.5883.1
17	StringTie	exon	73950584	73950684	1000.00	+	.	Parent=MSTRG.5883.1
17	StringTie	exon	73951094	73951242	1000.00	+	.	Parent=MSTRG.5883.1
17	StringTie	transcript	74341755	74343937	.	+	.	ID=MSTRG.5904.1;geneID=MSTRG.5904
17	StringTie	exon	74341755	74341810	1000.00	+	.	Parent=MSTRG.5904.1
17	StringTie	exon	74343333	74343937	1000.00	+	.	Parent=MSTRG.5904.1
17	StringTie	transcript	74676730	74677594	.	-	.	ID=ENSBTAT00000064245;geneID=MSTRG.5925
17	StringTie	exon	74676730	74677064	1000.00	-	.	Parent=ENSBTAT00000064245
17	StringTie	exon	74677259	74677594	1000.00	-	.	Parent=ENSBTAT00000064245
17	StringTie	transcript	74849484	74850886	.	-	.	ID=MSTRG.5930.1;geneID=MSTRG.5930
17	StringTie	exon	74849484	74849919	1000.00	-	.	Parent=MSTRG.5930.1
17	StringTie	exon	74850117	74850886	1000.00	-	.	Parent=MSTRG.5930.1
18	StringTie	transcript	1573210	1574133	.	+	.	ID=ENSBTAT00000065903;geneID=MSTRG.5952
18	StringTie	exon	1573210	1574047	1000.00	+	.	Parent=ENSBTAT00000065903
18	StringTie	exon	1574053	1574133	1000.00	+	.	Parent=ENSBTAT00000065903
18	StringTie	transcript	2792560	2792900	.	+	.	ID=MSTRG.5986.1;geneID=MSTRG.5986
18	StringTie	exon	2792560	2792707	1000.00	+	.	Parent=MSTRG.5986.1
18	StringTie	exon	2792780	2792900	1000.00	+	.	Parent=MSTRG.5986.1
18	StringTie	transcript	8608661	8637844	.	-	.	ID=MSTRG.6022.1;geneID=MSTRG.6022
18	StringTie	exon	8608661	8610054	1000.00	-	.	Parent=MSTRG.6022.1
18	StringTie	exon	8611074	8611202	1000.00	-	.	Parent=MSTRG.6022.1
18	StringTie	exon	8636767	8637844	1000.00	-	.	Parent=MSTRG.6022.1
18	StringTie	transcript	10557959	10587119	.	+	.	ID=MSTRG.6038.1;geneID=MSTRG.6038
18	StringTie	exon	10557959	10558268	1000.00	+	.	Parent=MSTRG.6038.1
18	StringTie	exon	10570422	10570605	1000.00	+	.	Parent=MSTRG.6038.1
18	StringTie	exon	10575118	10575201	1000.00	+	.	Parent=MSTRG.6038.1
18	StringTie	exon	10576171	10576311	1000.00	+	.	Parent=MSTRG.6038.1
18	StringTie	exon	10582462	10582503	1000.00	+	.	Parent=MSTRG.6038.1
18	StringTie	exon	10584995	10585067	1000.00	+	.	Parent=MSTRG.6038.1
18	StringTie	exon	10586702	10587119	1000.00	+	.	Parent=MSTRG.6038.1
18	StringTie	transcript	10557968	10587119	.	+	.	ID=MSTRG.6038.2;geneID=MSTRG.6038
18	StringTie	exon	10557968	10558268	1000.00	+	.	Parent=MSTRG.6038.2
18	StringTie	exon	10570422	10570605	1000.00	+	.	Parent=MSTRG.6038.2
18	StringTie	exon	10575118	10575201	1000.00	+	.	Parent=MSTRG.6038.2
18	StringTie	exon	10576171	10576311	1000.00	+	.	Parent=MSTRG.6038.2
18	StringTie	exon	10582462	10582503	1000.00	+	.	Parent=MSTRG.6038.2
18	StringTie	exon	10584995	10585063	1000.00	+	.	Parent=MSTRG.6038.2
18	StringTie	exon	10586702	10587119	1000.00	+	.	Parent=MSTRG.6038.2
18	StringTie	transcript	10682649	10685225	.	-	.	ID=MSTRG.6040.1;geneID=MSTRG.6040
18	StringTie	exon	10682649	10684557	1000.00	-	.	Parent=MSTRG.6040.1
18	StringTie	exon	10684754	10685225	1000.00	-	.	Parent=MSTRG.6040.1
18	StringTie	transcript	11730926	11759393	.	-	.	ID=MSTRG.6054.1;geneID=MSTRG.6054
18	StringTie	exon	11730926	11731454	1000.00	-	.	Parent=MSTRG.6054.1
18	StringTie	exon	11733690	11733830	1000.00	-	.	Parent=MSTRG.6054.1
18	StringTie	exon	11752822	11752866	1000.00	-	.	Parent=MSTRG.6054.1
18	StringTie	exon	11759334	11759393	1000.00	-	.	Parent=MSTRG.6054.1
18	StringTie	transcript	11730926	11760902	.	-	.	ID=MSTRG.6054.2;geneID=MSTRG.6054
18	StringTie	exon	11730926	11731454	1000.00	-	.	Parent=MSTRG.6054.2
18	StringTie	exon	11733690	11733830	1000.00	-	.	Parent=MSTRG.6054.2
18	StringTie	exon	11752822	11752866	1000.00	-	.	Parent=MSTRG.6054.2
18	StringTie	exon	11760743	11760902	1000.00	-	.	Parent=MSTRG.6054.2
18	StringTie	transcript	11778983	11780463	.	+	.	ID=MSTRG.6056.1;geneID=MSTRG.6056
18	StringTie	exon	11778983	11779223	1000.00	+	.	Parent=MSTRG.6056.1
18	StringTie	exon	11779915	11780463	1000.00	+	.	Parent=MSTRG.6056.1
18	StringTie	transcript	13009449	13012474	.	+	.	ID=MSTRG.6071.1;geneID=MSTRG.6071
18	StringTie	exon	13009449	13009711	1000.00	+	.	Parent=MSTRG.6071.1
18	StringTie	exon	13011188	13012474	1000.00	+	.	Parent=MSTRG.6071.1
18	StringTie	transcript	14003951	14005432	.	+	.	ID=MSTRG.6085.1;geneID=MSTRG.6085
18	StringTie	exon	14003951	14004075	1000.00	+	.	Parent=MSTRG.6085.1
18	StringTie	exon	14005085	14005142	1000.00	+	.	Parent=MSTRG.6085.1
18	StringTie	exon	14005264	14005432	1000.00	+	.	Parent=MSTRG.6085.1
18	StringTie	transcript	14847013	14849148	.	-	.	ID=MSTRG.6116.2;geneID=MSTRG.6116
18	StringTie	exon	14847013	14847042	1000.00	-	.	Parent=MSTRG.6116.2
18	StringTie	exon	14848334	14848473	1000.00	-	.	Parent=MSTRG.6116.2
18	StringTie	exon	14849119	14849148	1000.00	-	.	Parent=MSTRG.6116.2
18	StringTie	transcript	14847013	14849167	.	-	.	ID=MSTRG.6116.1;geneID=MSTRG.6116
18	StringTie	exon	14847013	14847042	1000.00	-	.	Parent=MSTRG.6116.1
18	StringTie	exon	14848334	14848547	1000.00	-	.	Parent=MSTRG.6116.1
18	StringTie	exon	14849119	14849167	1000.00	-	.	Parent=MSTRG.6116.1
18	ensembl	transcript	18468648	18470478	.	+	.	ID=ENSBTAT00000007284;geneID=ENSBTAG00000005535
18	ensembl	exon	18468648	18468738	.	+	.	Parent=ENSBTAT00000007284
18	ensembl	exon	18468751	18470172	.	+	.	Parent=ENSBTAT00000007284
18	ensembl	exon	18470187	18470478	.	+	.	Parent=ENSBTAT00000007284
18	StringTie	transcript	23253762	23256118	.	-	.	ID=MSTRG.6151.1;geneID=MSTRG.6151
18	StringTie	exon	23253762	23254669	1000.00	-	.	Parent=MSTRG.6151.1
18	StringTie	exon	23256082	23256118	1000.00	-	.	Parent=MSTRG.6151.1
18	StringTie	transcript	23297355	23302162	.	-	.	ID=MSTRG.6152.1;geneID=MSTRG.6152
18	StringTie	exon	23297355	23297516	1000.00	-	.	Parent=MSTRG.6152.1
18	StringTie	exon	23302097	23302162	1000.00	-	.	Parent=MSTRG.6152.1
18	ensembl	transcript	23592718	23593060	.	+	.	ID=ENSBTAT00000000196;geneID=ENSBTAG00000000171
18	ensembl	exon	23592718	23592960	.	+	.	Parent=ENSBTAT00000000196
18	ensembl	exon	23592973	23593060	.	+	.	Parent=ENSBTAT00000000196
18	StringTie	transcript	25064276	25066392	.	+	.	ID=MSTRG.6174.1;geneID=MSTRG.6174
18	StringTie	exon	25064276	25064304	1000.00	+	.	Parent=MSTRG.6174.1
18	StringTie	exon	25065624	25066392	1000.00	+	.	Parent=MSTRG.6174.1
18	StringTie	transcript	35505004	35507383	.	+	.	ID=MSTRG.6264.2;geneID=MSTRG.6264
18	StringTie	exon	35505004	35505147	1000.00	+	.	Parent=MSTRG.6264.2
18	StringTie	exon	35505825	35505976	1000.00	+	.	Parent=MSTRG.6264.2
18	StringTie	exon	35506086	35507383	1000.00	+	.	Parent=MSTRG.6264.2
18	StringTie	transcript	35505004	35507388	.	+	.	ID=MSTRG.6264.1;geneID=MSTRG.6264
18	StringTie	exon	35505004	35505147	1000.00	+	.	Parent=MSTRG.6264.1
18	StringTie	exon	35505844	35505976	1000.00	+	.	Parent=MSTRG.6264.1
18	StringTie	exon	35506086	35507388	1000.00	+	.	Parent=MSTRG.6264.1
18	StringTie	transcript	36041645	36044142	.	+	.	ID=MSTRG.6280.1;geneID=MSTRG.6280
18	StringTie	exon	36041645	36041883	1000.00	+	.	Parent=MSTRG.6280.1
18	StringTie	exon	36043078	36044142	1000.00	+	.	Parent=MSTRG.6280.1
18	StringTie	transcript	36041692	36044134	.	+	.	ID=MSTRG.6280.2;geneID=MSTRG.6280
18	StringTie	exon	36041692	36041883	1000.00	+	.	Parent=MSTRG.6280.2
18	StringTie	exon	36043146	36044134	1000.00	+	.	Parent=MSTRG.6280.2
18	ensembl	transcript	42749252	42750804	.	-	.	ID=ENSBTAT00000005031;geneID=ENSBTAG00000003856
18	ensembl	exon	42749252	42749837	.	-	.	Parent=ENSBTAT00000005031
18	ensembl	exon	42750121	42750804	.	-	.	Parent=ENSBTAT00000005031
18	ensembl	transcript	43927222	43929798	.	-	.	ID=ENSBTAT00000006571;geneID=ENSBTAG00000004994
18	ensembl	exon	43927222	43928879	.	-	.	Parent=ENSBTAT00000006571
18	ensembl	exon	43929333	43929798	.	-	.	Parent=ENSBTAT00000006571
18	ensembl	transcript	45161780	45162954	.	+	.	ID=ENSBTAT00000024070;geneID=ENSBTAG00000018080
18	ensembl	exon	45161780	45162600	.	+	.	Parent=ENSBTAT00000024070
18	ensembl	exon	45162613	45162954	.	+	.	Parent=ENSBTAT00000024070
18	ensembl	transcript	45830184	45831279	.	-	.	ID=ENSBTAT00000003079;geneID=ENSBTAG00000002380
18	ensembl	exon	45830184	45830525	.	-	.	Parent=ENSBTAT00000003079
18	ensembl	exon	45830539	45831279	.	-	.	Parent=ENSBTAT00000003079
18	StringTie	transcript	46200942	46202870	.	+	.	ID=MSTRG.6401.1;geneID=MSTRG.6401
18	StringTie	exon	46200942	46201339	1000.00	+	.	Parent=MSTRG.6401.1
18	StringTie	exon	46202526	46202870	1000.00	+	.	Parent=MSTRG.6401.1
18	StringTie	transcript	46432032	46433358	.	-	.	ID=MSTRG.6402.1;geneID=MSTRG.6402
18	StringTie	exon	46432032	46432328	1000.00	-	.	Parent=MSTRG.6402.1
18	StringTie	exon	46432704	46432960	1000.00	-	.	Parent=MSTRG.6402.1
18	StringTie	exon	46433304	46433358	1000.00	-	.	Parent=MSTRG.6402.1
18	ensembl	transcript	46468398	46469045	.	-	.	ID=ENSBTAT00000064090;geneID=ENSBTAG00000045997
18	ensembl	exon	46468398	46468757	.	-	.	Parent=ENSBTAT00000064090
18	ensembl	exon	46468772	46469045	.	-	.	Parent=ENSBTAT00000064090
18	StringTie	transcript	47044913	47052769	.	+	.	ID=MSTRG.6432.1;geneID=MSTRG.6432
[truncated: 3,850 more rows]
