# Supplementary material for: Volatile Evolution of Long Non-Coding RNA Repertoire in Retinal Pigment Epithelium: Insights from Comparison of Bovine and Human RNA Expression Profiles
Source: Genes (Basel). 2019 Mar 8;10(3):205. doi: 10.3390/genes10030205 (PMC6471466; doi:10.3390/genes10030205)
Supplement: Supplementary file 1 [file genes-10-00205-s001.zip › Supplementary_file2.gff3]

1	CLUSTALW	transcript	3064072	3067769	.	-	.	ID=MSTRG.5066.1;geneID=MSTRG.5066
1	CLUSTALW	exon	3064072	3064302	1000	-	.	Parent=MSTRG.5066.1
1	CLUSTALW	exon	3067337	3067769	1000	-	.	Parent=MSTRG.5066.1
1	CLUSTALW	transcript	3067337	3059737	.	-	.	ID=MSTRG.5066.2;geneID=MSTRG.5066
1	CLUSTALW	exon	3067337	3067480	1000	-	.	Parent=MSTRG.5066.2
1	CLUSTALW	exon	3061107	3061331	1000	-	.	Parent=MSTRG.5066.2
1	CLUSTALW	exon	3060501	3060604	1000	-	.	Parent=MSTRG.5066.2
1	CLUSTALW	exon	3060230	3060283	1000	-	.	Parent=MSTRG.5066.2
1	CLUSTALW	exon	3059288	3059737	1000	-	.	Parent=MSTRG.5066.2
1	CLUSTALW	transcript	6820179	6872047	.	-	.	ID=MSTRG.5016.1;geneID=MSTRG.5016
1	CLUSTALW	exon	6820179	6820249	1000.00	-	.	Parent=MSTRG.5016.1
1	CLUSTALW	exon	6825092	6825209	1000.00	-	.	Parent=MSTRG.5016.1
1	CLUSTALW	exon	6871757	6872047	1000.00	-	.	Parent=MSTRG.5016.1
1	CLUSTALW	transcript	7810473	7819411	.	-	.	ID=MSTRG.5012.1;geneID=MSTRG.5012
1	CLUSTALW	exon	7810473	7810566	1000.00	-	.	Parent=MSTRG.5012.1
1	CLUSTALW	exon	7819285	7819411	1000.00	-	.	Parent=MSTRG.5012.1
1	CLUSTALW	transcript	7820433	7826561	.	-	.	ID=MSTRG.5011.1;geneID=MSTRG.5011
1	CLUSTALW	exon	7820433	7820639	1000.00	-	.	Parent=MSTRG.5011.1
1	CLUSTALW	exon	7826465	7826561	1000.00	-	.	Parent=MSTRG.5011.1
1	CLUSTALW	transcript	7827116	7843720	.	-	.	ID=MSTRG.5014.2;geneID=MSTRG.5014
1	CLUSTALW	exon	7827116	7827814	1000.00	-	.	Parent=MSTRG.5014.2
1	CLUSTALW	exon	7836999	7837148	1000.00	-	.	Parent=MSTRG.5014.2
1	CLUSTALW	exon	7842695	7843019	1000.00	-	.	Parent=MSTRG.5014.2
1	CLUSTALW	exon	7843661	7843720	1000.00	-	.	Parent=MSTRG.5014.2
1	CLUSTALW	transcript	7827117	7843720	.	-	.	ID=MSTRG.5014.3;geneID=MSTRG.5014
1	CLUSTALW	exon	7827117	7827814	1000.00	-	.	Parent=MSTRG.5014.3
1	CLUSTALW	exon	7836999	7837148	1000.00	-	.	Parent=MSTRG.5014.3
1	CLUSTALW	exon	7842672	7843019	1000.00	-	.	Parent=MSTRG.5014.3
1	CLUSTALW	exon	7843661	7843720	1000.00	-	.	Parent=MSTRG.5014.3
1	CLUSTALW	transcript	8816913	8817189	.	-	.	ID=MSTRG.5006.1;geneID=MSTRG.5006
1	CLUSTALW	exon	8816913	8817189	1000.00	-	.	Parent=MSTRG.5006.1
1	CLUSTALW	transcript	9182010	9186879	.	-	.	ID=MSTRG.5001.1;geneID=MSTRG.5001
1	CLUSTALW	exon	9182010	9182315	1000.00	-	.	Parent=MSTRG.5001.1
1	CLUSTALW	exon	9183222	9183294	1000.00	-	.	Parent=MSTRG.5001.1
1	CLUSTALW	exon	9185177	9185242	1000.00	-	.	Parent=MSTRG.5001.1
1	CLUSTALW	exon	9186647	9186879	1000.00	-	.	Parent=MSTRG.5001.1
1	CLUSTALW	transcript	9184832	9186879	.	-	.	ID=MSTRG.5001.2;geneID=MSTRG.5001
1	CLUSTALW	exon	9184832	9184875	1000.00	-	.	Parent=MSTRG.5001.2
1	CLUSTALW	exon	9185177	9185242	1000.00	-	.	Parent=MSTRG.5001.2
1	CLUSTALW	exon	9186647	9186879	1000.00	-	.	Parent=MSTRG.5001.2
1	CLUSTALW	transcript	9929201	9932899	.	-	.	ID=MSTRG.4989.1;geneID=MSTRG.4989
1	CLUSTALW	exon	9929201	9930456	1000.00	-	.	Parent=MSTRG.4989.1
1	CLUSTALW	exon	9931891	9931971	1000.00	-	.	Parent=MSTRG.4989.1
1	CLUSTALW	exon	9932803	9932899	1000.00	-	.	Parent=MSTRG.4989.1
1	CLUSTALW	transcript	9935492	9943413	.	+	.	ID=MSTRG.4988.1;geneID=MSTRG.4988
1	CLUSTALW	exon	9935492	9935627	1000.00	+	.	Parent=MSTRG.4988.1
1	CLUSTALW	exon	9936520	9936627	1000.00	+	.	Parent=MSTRG.4988.1
1	CLUSTALW	exon	9942625	9942782	1000.00	+	.	Parent=MSTRG.4988.1
1	CLUSTALW	exon	9943350	9943413	1000.00	+	.	Parent=MSTRG.4988.1
1	CLUSTALW	transcript	12567895	12572907	.	-	.	ID=MSTRG.4949.1;geneID=MSTRG.4949
1	CLUSTALW	exon	12567895	12568423	1000.00	-	.	Parent=MSTRG.4949.1
1	CLUSTALW	exon	12572728	12572907	1000.00	-	.	Parent=MSTRG.4949.1
1	CLUSTALW	transcript	14660162	14661417	.	-	.	ID=MSTRG.5133.1;geneID=MSTRG.5133
1	CLUSTALW	exon	14660162	14660267	1000.00	-	.	Parent=MSTRG.5133.1
1	CLUSTALW	exon	14661151	14661417	1000.00	-	.	Parent=MSTRG.5133.1
1	CLUSTALW	transcript	15153730	15210561	.	-	.	ID=MSTRG.5132.1;geneID=MSTRG.5132
1	CLUSTALW	exon	15153730	15153953	1000.00	-	.	Parent=MSTRG.5132.1
1	CLUSTALW	exon	15210492	15210561	1000.00	-	.	Parent=MSTRG.5132.1
1	CLUSTALW	transcript	15973039	15973126	.	-	.	ID=MSTRG.8941.1;geneID=MSTRG.8941
1	CLUSTALW	exon	15973039	15973126	1000.00	-	.	Parent=MSTRG.8941.1
1	CLUSTALW	transcript	16225029	16226120	.	-	.	ID=MSTRG.8936.3;geneID=MSTRG.8936
1	CLUSTALW	exon	16225029	16225671	1000.00	-	.	Parent=MSTRG.8936.3
1	CLUSTALW	exon	16226092	16226120	1000.00	-	.	Parent=MSTRG.8936.3
1	CLUSTALW	transcript	16225590	16226346	.	-	.	ID=MSTRG.8936.1;geneID=MSTRG.8936
1	CLUSTALW	exon	16225590	16226346	1000.00	-	.	Parent=MSTRG.8936.1
1	CLUSTALW	transcript	16225590	16226346	.	-	.	ID=MSTRG.8936.2;geneID=MSTRG.8936
1	CLUSTALW	exon	16225590	16225671	1000.00	-	.	Parent=MSTRG.8936.2
1	CLUSTALW	exon	16225970	16226346	1000.00	-	.	Parent=MSTRG.8936.2
1	CLUSTALW	transcript	19596990	19623583	.	-	.	ID=MSTRG.8894.2;geneID=MSTRG.8894
1	CLUSTALW	exon	19596990	19597108	1000.00	-	.	Parent=MSTRG.8894.2
1	CLUSTALW	exon	19622106	19622150	1000.00	-	.	Parent=MSTRG.8894.2
1	CLUSTALW	exon	19623478	19623583	1000.00	-	.	Parent=MSTRG.8894.2
1	CLUSTALW	transcript	19596990	19626634	.	-	.	ID=MSTRG.8894.1;geneID=MSTRG.8894
1	CLUSTALW	exon	19596990	19597108	1000.00	-	.	Parent=MSTRG.8894.1
1	CLUSTALW	exon	19622106	19622146	1000.00	-	.	Parent=MSTRG.8894.1
1	CLUSTALW	exon	19623474	19623582	1000.00	-	.	Parent=MSTRG.8894.1
1	CLUSTALW	exon	19626387	19626634	1000.00	-	.	Parent=MSTRG.8894.1
1	CLUSTALW	transcript	19597005	19623583	.	-	.	ID=MSTRG.8894.3;geneID=MSTRG.8894
1	CLUSTALW	exon	19597005	19597108	1000.00	-	.	Parent=MSTRG.8894.3
1	CLUSTALW	exon	19622106	19622146	1000.00	-	.	Parent=MSTRG.8894.3
1	CLUSTALW	exon	19623439	19623583	1000.00	-	.	Parent=MSTRG.8894.3
1	CLUSTALW	transcript	21973365	21974080	.	-	.	ID=MSTRG.8872.1;geneID=MSTRG.8872
1	CLUSTALW	exon	21973365	21973741	1000.00	-	.	Parent=MSTRG.8872.1
1	CLUSTALW	exon	21973898	21974080	1000.00	-	.	Parent=MSTRG.8872.1
1	CLUSTALW	transcript	26994402	27000753	.	-	.	ID=MSTRG.8797.1;geneID=MSTRG.8797
1	CLUSTALW	exon	26994402	26994611	1000.00	-	.	Parent=MSTRG.8797.1
1	CLUSTALW	exon	26999847	27000753	1000.00	-	.	Parent=MSTRG.8797.1
1	CLUSTALW	transcript	27649545	27649760	.	-	.	ID=MSTRG.8490.1;geneID=MSTRG.8490
1	CLUSTALW	exon	27649545	27649760	1000.00	-	.	Parent=MSTRG.8490.1
1	CLUSTALW	transcript	28508128	28508159	.	-	.	ID=MSTRG.8765.1;geneID=MSTRG.8765
1	CLUSTALW	exon	28508128	28508159	1000.00	-	.	Parent=MSTRG.8765.1
1	CLUSTALW	transcript	28993366	28997318	.	-	.	ID=MSTRG.8756.1;geneID=MSTRG.8756
1	CLUSTALW	exon	28993366	28993535	1000.00	-	.	Parent=MSTRG.8756.1
1	CLUSTALW	exon	28997215	28997318	1000.00	-	.	Parent=MSTRG.8756.1
1	CLUSTALW	transcript	36678155	36678613	.	-	.	ID=MSTRG.14255.1;geneID=MSTRG.14255
1	CLUSTALW	exon	36678155	36678613	1000.00	-	.	Parent=MSTRG.14255.1
1	CLUSTALW	transcript	36687430	36687643	.	-	.	ID=MSTRG.14256.1;geneID=MSTRG.14256
1	CLUSTALW	exon	36687430	36687643	1000.00	-	.	Parent=MSTRG.14256.1
1	CLUSTALW	transcript	36706997	36710588	.	-	.	ID=MSTRG.14254.1;geneID=MSTRG.14254
1	CLUSTALW	exon	36706997	36707474	1000.00	-	.	Parent=MSTRG.14254.1
1	CLUSTALW	exon	36710374	36710588	1000.00	-	.	Parent=MSTRG.14254.1
1	CLUSTALW	transcript	43736240	43814936	.	-	.	ID=MSTRG.14155.1;geneID=MSTRG.14155
1	CLUSTALW	exon	43736240	43736379	1000.00	-	.	Parent=MSTRG.14155.1
1	CLUSTALW	exon	43792107	43792148	1000.00	-	.	Parent=MSTRG.14155.1
1	CLUSTALW	exon	43814891	43814936	1000.00	-	.	Parent=MSTRG.14155.1
1	CLUSTALW	transcript	45688193	45691109	.	-	.	ID=MSTRG.14116.1;geneID=MSTRG.14116
1	CLUSTALW	exon	45688193	45688256	1000.00	-	.	Parent=MSTRG.14116.1
1	CLUSTALW	exon	45690984	45691109	1000.00	-	.	Parent=MSTRG.14116.1
1	CLUSTALW	transcript	46288957	46295950	.	-	.	ID=MSTRG.14109.1;geneID=MSTRG.14109
1	CLUSTALW	exon	46288957	46289246	1000.00	-	.	Parent=MSTRG.14109.1
1	CLUSTALW	exon	46295794	46295950	1000.00	-	.	Parent=MSTRG.14109.1
1	CLUSTALW	transcript	47419128	47421691	.	-	.	ID=MSTRG.14085.1;geneID=MSTRG.14085
1	CLUSTALW	exon	47419128	47420063	1000.00	-	.	Parent=MSTRG.14085.1
1	CLUSTALW	exon	47421655	47421691	1000.00	-	.	Parent=MSTRG.14085.1
1	CLUSTALW	transcript	53038917	53051402	.	-	.	ID=MSTRG.14057.1;geneID=MSTRG.14057
1	CLUSTALW	exon	53038917	53039044	1000.00	-	.	Parent=MSTRG.14057.1
1	CLUSTALW	exon	53050609	53051402	1000.00	-	.	Parent=MSTRG.14057.1
1	CLUSTALW	transcript	60957108	61000485	.	-	.	ID=MSTRG.14005.3;geneID=MSTRG.14005
1	CLUSTALW	exon	60957108	60957268	1000.00	-	.	Parent=MSTRG.14005.3
1	CLUSTALW	exon	60969931	60970134	1000.00	-	.	Parent=MSTRG.14005.3
1	CLUSTALW	exon	60987438	60987606	1000.00	-	.	Parent=MSTRG.14005.3
1	CLUSTALW	exon	61000417	61000485	1000.00	-	.	Parent=MSTRG.14005.3
1	CLUSTALW	transcript	60983207	61000490	.	-	.	ID=MSTRG.14005.1;geneID=MSTRG.14005
1	CLUSTALW	exon	60983207	60983297	1000.00	-	.	Parent=MSTRG.14005.1
1	CLUSTALW	exon	60987438	60987606	1000.00	-	.	Parent=MSTRG.14005.1
1	CLUSTALW	exon	61000417	61000490	1000.00	-	.	Parent=MSTRG.14005.1
1	CLUSTALW	transcript	60987438	61000485	.	-	.	ID=MSTRG.14005.2;geneID=MSTRG.14005
1	CLUSTALW	exon	60987438	60987606	1000.00	-	.	Parent=MSTRG.14005.2
1	CLUSTALW	exon	61000445	61000485	1000.00	-	.	Parent=MSTRG.14005.2
1	CLUSTALW	transcript	61056370	61056715	.	-	.	ID=MSTRG.14004.1;geneID=MSTRG.14004
1	CLUSTALW	exon	61056370	61056530	1000.00	-	.	Parent=MSTRG.14004.1
1	CLUSTALW	exon	61056632	61056715	1000.00	-	.	Parent=MSTRG.14004.1
1	CLUSTALW	transcript	84085741	84086232	.	-	.	ID=ENSBTAT00000033224;geneID=ENSBTAT00000033224
1	CLUSTALW	exon	84085741	84086059	1000.00	-	.	Parent=ENSBTAT00000033224
1	CLUSTALW	exon	84086078	84086109	1000.00	-	.	Parent=ENSBTAT00000033224
1	CLUSTALW	exon	84086126	84086232	1000.00	-	.	Parent=ENSBTAT00000033224
1	CLUSTALW	transcript	85543132	85553073	.	-	.	ID=MSTRG.13896.5;geneID=MSTRG.13896
1	CLUSTALW	exon	85543132	85543548	1000.00	-	.	Parent=MSTRG.13896.5
1	CLUSTALW	exon	85552934	85553073	1000.00	-	.	Parent=MSTRG.13896.5
1	CLUSTALW	transcript	85552934	85580408	.	-	.	ID=MSTRG.13896.1;geneID=MSTRG.13896
1	CLUSTALW	exon	85552934	85553071	1000.00	-	.	Parent=MSTRG.13896.1
1	CLUSTALW	exon	85569610	85569757	1000.00	-	.	Parent=MSTRG.13896.1
1	CLUSTALW	exon	85571184	85571339	1000.00	-	.	Parent=MSTRG.13896.1
1	CLUSTALW	exon	85573096	85573195	1000.00	-	.	Parent=MSTRG.13896.1
1	CLUSTALW	exon	85580193	85580408	1000.00	-	.	Parent=MSTRG.13896.1
1	CLUSTALW	transcript	85569609	85573195	.	-	.	ID=MSTRG.13896.4;geneID=MSTRG.13896
1	CLUSTALW	exon	85569609	85569757	1000.00	-	.	Parent=MSTRG.13896.4
1	CLUSTALW	exon	85573096	85573195	1000.00	-	.	Parent=MSTRG.13896.4
1	CLUSTALW	transcript	85569610	85580308	.	-	.	ID=MSTRG.13896.2;geneID=MSTRG.13896
1	CLUSTALW	exon	85569610	85569757	1000.00	-	.	Parent=MSTRG.13896.2
1	CLUSTALW	exon	85573096	85573195	1000.00	-	.	Parent=MSTRG.13896.2
1	CLUSTALW	exon	85580193	85580308	1000.00	-	.	Parent=MSTRG.13896.2
1	CLUSTALW	transcript	85571105	85578238	.	-	.	ID=MSTRG.13896.3;geneID=MSTRG.13896
1	CLUSTALW	exon	85571105	85571339	1000.00	-	.	Parent=MSTRG.13896.3
1	CLUSTALW	exon	85573096	85573195	1000.00	-	.	Parent=MSTRG.13896.3
1	CLUSTALW	exon	85577987	85578238	1000.00	-	.	Parent=MSTRG.13896.3
1	CLUSTALW	transcript	85626805	85627807	.	-	.	ID=MSTRG.13887.1;geneID=MSTRG.13887
1	CLUSTALW	exon	85626805	85626972	1000.00	-	.	Parent=MSTRG.13887.1
1	CLUSTALW	exon	85627621	85627807	1000.00	-	.	Parent=MSTRG.13887.1
1	CLUSTALW	transcript	85628820	85628915	.	-	.	ID=MSTRG.13886.1;geneID=MSTRG.13886
1	CLUSTALW	exon	85628820	85628915	1000.00	-	.	Parent=MSTRG.13886.1
1	CLUSTALW	transcript	85744663	85745506	.	+	.	ID=MSTRG.13879.1;geneID=MSTRG.13879
1	CLUSTALW	exon	85744663	85744834	1000.00	+	.	Parent=MSTRG.13879.1
1	CLUSTALW	exon	85745442	85745506	1000.00	+	.	Parent=MSTRG.13879.1
1	CLUSTALW	transcript	85842067	85868627	.	-	.	ID=MSTRG.13878.1;geneID=MSTRG.13878
1	CLUSTALW	exon	85842067	85842120	1000.00	-	.	Parent=MSTRG.13878.1
1	CLUSTALW	exon	85842340	85842392	1000.00	-	.	Parent=MSTRG.13878.1
1	CLUSTALW	exon	85847665	85847770	1000.00	-	.	Parent=MSTRG.13878.1
1	CLUSTALW	exon	85849353	85849405	1000.00	-	.	Parent=MSTRG.13878.1
1	CLUSTALW	exon	85868519	85868627	1000.00	-	.	Parent=MSTRG.13878.1
1	CLUSTALW	transcript	86862721	86903453	.	-	.	ID=MSTRG.13871.1;geneID=MSTRG.13871
1	CLUSTALW	exon	86862721	86863604	1000.00	-	.	Parent=MSTRG.13871.1
1	CLUSTALW	exon	86868053	86868101	1000.00	-	.	Parent=MSTRG.13871.1
1	CLUSTALW	exon	86880662	86880724	1000.00	-	.	Parent=MSTRG.13871.1
1	CLUSTALW	exon	86903281	86903453	1000.00	-	.	Parent=MSTRG.13871.1
1	CLUSTALW	transcript	94541923	94635983	.	-	.	ID=MSTRG.13816.2;geneID=MSTRG.13816
1	CLUSTALW	exon	94541923	94542103	1000.00	-	.	Parent=MSTRG.13816.2
1	CLUSTALW	exon	94564936	94565001	1000.00	-	.	Parent=MSTRG.13816.2
1	CLUSTALW	exon	94635651	94635983	1000.00	-	.	Parent=MSTRG.13816.2
1	CLUSTALW	transcript	94541924	94658598	.	-	.	ID=MSTRG.13816.1;geneID=MSTRG.13816
1	CLUSTALW	exon	94541924	94542103	1000.00	-	.	Parent=MSTRG.13816.1
1	CLUSTALW	exon	94564936	94565001	1000.00	-	.	Parent=MSTRG.13816.1
1	CLUSTALW	exon	94653729	94653877	1000.00	-	.	Parent=MSTRG.13816.1
1	CLUSTALW	exon	94658491	94658598	1000.00	-	.	Parent=MSTRG.13816.1
1	CLUSTALW	transcript	94541925	94565001	.	-	.	ID=MSTRG.13816.4;geneID=MSTRG.13816
1	CLUSTALW	exon	94541925	94542103	1000.00	-	.	Parent=MSTRG.13816.4
1	CLUSTALW	exon	94564936	94565001	1000.00	-	.	Parent=MSTRG.13816.4
1	CLUSTALW	transcript	94541925	94635983	.	-	.	ID=MSTRG.13816.3;geneID=MSTRG.13816
1	CLUSTALW	exon	94541925	94541996	1000.00	-	.	Parent=MSTRG.13816.3
1	CLUSTALW	exon	94564936	94565001	1000.00	-	.	Parent=MSTRG.13816.3
1	CLUSTALW	exon	94635651	94635983	1000.00	-	.	Parent=MSTRG.13816.3
1	CLUSTALW	transcript	107416406	107420152	.	-	.	ID=MSTRG.13770.1;geneID=MSTRG.13770
1	CLUSTALW	exon	107416406	107416550	1000.00	-	.	Parent=MSTRG.13770.1
1	CLUSTALW	exon	107417993	107418063	1000.00	-	.	Parent=MSTRG.13770.1
1	CLUSTALW	exon	107419956	107420152	1000.00	-	.	Parent=MSTRG.13770.1
1	CLUSTALW	transcript	107416406	107420152	.	-	.	ID=MSTRG.13770.2;geneID=MSTRG.13770
1	CLUSTALW	exon	107416406	107416550	1000.00	-	.	Parent=MSTRG.13770.2
1	CLUSTALW	exon	107417993	107418063	1000.00	-	.	Parent=MSTRG.13770.2
1	CLUSTALW	exon	107419956	107420152	1000.00	-	.	Parent=MSTRG.13770.2
1	CLUSTALW	transcript	112878639	112878720	.	-	.	ID=MSTRG.13692.2;geneID=MSTRG.13692
1	CLUSTALW	exon	112878639	112878720	1000.00	-	.	Parent=MSTRG.13692.2
1	CLUSTALW	transcript	112878639	112879341	.	-	.	ID=MSTRG.13692.1;geneID=MSTRG.13692
1	CLUSTALW	exon	112878639	112878712	1000.00	-	.	Parent=MSTRG.13692.1
1	CLUSTALW	exon	112879133	112879341	1000.00	-	.	Parent=MSTRG.13692.1
1	CLUSTALW	transcript	113759577	113759743	.	-	.	ID=MSTRG.13688.1;geneID=MSTRG.13688
1	CLUSTALW	exon	113759577	113759743	1000.00	-	.	Parent=MSTRG.13688.1
1	CLUSTALW	transcript	113924157	113924243	.	-	.	ID=MSTRG.13677.1;geneID=MSTRG.13677
1	CLUSTALW	exon	113924157	113924243	1000.00	-	.	Parent=MSTRG.13677.1
1	CLUSTALW	transcript	147153773	149842757	.	-	.	ID=MSTRG.13628.1;geneID=MSTRG.13628
1	CLUSTALW	exon	147153773	147153865	1000.00	-	.	Parent=MSTRG.13628.1
1	CLUSTALW	exon	147213401	147213510	1000.00	-	.	Parent=MSTRG.13628.1
1	CLUSTALW	exon	149842235	149842757	1000.00	-	.	Parent=MSTRG.13628.1
1	CLUSTALW	transcript	147213401	149842757	.	-	.	ID=MSTRG.13628.2;geneID=MSTRG.13628
1	CLUSTALW	exon	147213401	147213510	1000.00	-	.	Parent=MSTRG.13628.2
1	CLUSTALW	exon	149842235	149842757	1000.00	-	.	Parent=MSTRG.13628.2
1	CLUSTALW	transcript	148345206	148345785	.	+	.	ID=MSTRG.13628.1;geneID=MSTRG.13628
1	CLUSTALW	exon	148345206	148345785	1000.00	+	.	Parent=MSTRG.13628.1
1	CLUSTALW	transcript	148345206	148345785	.	+	.	ID=MSTRG.13628.2;geneID=MSTRG.13628
1	CLUSTALW	exon	148345206	148345785	1000.00	+	.	Parent=MSTRG.13628.2
1	CLUSTALW	transcript	153039817	153041180	.	-	.	ID=MSTRG.13516.1;geneID=MSTRG.13516
1	CLUSTALW	exon	153039817	153040364	1000.00	-	.	Parent=MSTRG.13516.1
1	CLUSTALW	exon	153041078	153041180	1000.00	-	.	Parent=MSTRG.13516.1
1	CLUSTALW	transcript	153534633	153536042	.	-	.	ID=MSTRG.13514.2;geneID=MSTRG.13514
1	CLUSTALW	exon	153534633	153535561	1000.00	-	.	Parent=MSTRG.13514.2
1	CLUSTALW	exon	153535949	153536042	1000.00	-	.	Parent=MSTRG.13514.2
1	CLUSTALW	transcript	153942570	153943131	.	+	.	ID=MSTRG.13496.1;geneID=MSTRG.13496
1	CLUSTALW	exon	153942570	153942625	1000.00	+	.	Parent=MSTRG.13496.1
1	CLUSTALW	exon	153942879	153943131	1000.00	+	.	Parent=MSTRG.13496.1
1	CLUSTALW	transcript	154266210	154271297	.	-	.	ID=MSTRG.13480.1;geneID=MSTRG.13480
1	CLUSTALW	exon	154266210	154266567	1000.00	-	.	Parent=MSTRG.13480.1
1	CLUSTALW	exon	154268760	154268953	1000.00	-	.	Parent=MSTRG.13480.1
1	CLUSTALW	exon	154270200	154271297	1000.00	-	.	Parent=MSTRG.13480.1
1	CLUSTALW	transcript	154266456	154270967	.	-	.	ID=MSTRG.13480.2;geneID=MSTRG.13480
1	CLUSTALW	exon	154266456	154266567	1000.00	-	.	Parent=MSTRG.13480.2
1	CLUSTALW	exon	154268760	154268953	1000.00	-	.	Parent=MSTRG.13480.2
1	CLUSTALW	exon	154270881	154270967	1000.00	-	.	Parent=MSTRG.13480.2
1	CLUSTALW	transcript	155135150	155135755	.	-	.	ID=MSTRG.13457.1;geneID=MSTRG.13457
1	CLUSTALW	exon	155135150	155135755	1000.00	-	.	Parent=MSTRG.13457.1
1	CLUSTALW	transcript	155859513	155859794	.	-	.	ID=MSTRG.13430.1;geneID=MSTRG.13430
1	CLUSTALW	exon	155859513	155859794	1000.00	-	.	Parent=MSTRG.13430.1
1	CLUSTALW	transcript	156404174	156420321	.	-	.	ID=MSTRG.13409.5;geneID=MSTRG.13409
1	CLUSTALW	exon	156404174	156404600	1000.00	-	.	Parent=MSTRG.13409.5
1	CLUSTALW	exon	156405626	156405684	1000.00	-	.	Parent=MSTRG.13409.5
1	CLUSTALW	exon	156407080	156407196	1000.00	-	.	Parent=MSTRG.13409.5
1	CLUSTALW	exon	156420171	156420321	1000.00	-	.	Parent=MSTRG.13409.5
1	CLUSTALW	transcript	156404174	156420332	.	-	.	ID=MSTRG.13409.2;geneID=MSTRG.13409
1	CLUSTALW	exon	156404174	156404600	1000.00	-	.	Parent=MSTRG.13409.2
1	CLUSTALW	exon	156405626	156405684	1000.00	-	.	Parent=MSTRG.13409.2
1	CLUSTALW	exon	156420171	156420332	1000.00	-	.	Parent=MSTRG.13409.2
1	CLUSTALW	transcript	156404174	156420532	.	-	.	ID=MSTRG.13409.1;geneID=MSTRG.13409
1	CLUSTALW	exon	156404174	156404600	1000.00	-	.	Parent=MSTRG.13409.1
1	CLUSTALW	exon	156405626	156405684	1000.00	-	.	Parent=MSTRG.13409.1
1	CLUSTALW	exon	156407080	156407196	1000.00	-	.	Parent=MSTRG.13409.1
1	CLUSTALW	exon	156408445	156408521	1000.00	-	.	Parent=MSTRG.13409.1
1	CLUSTALW	exon	156420171	156420532	1000.00	-	.	Parent=MSTRG.13409.1
1	CLUSTALW	transcript	156404258	156408092	.	-	.	ID=MSTRG.13409.6;geneID=MSTRG.13409
1	CLUSTALW	exon	156404258	156404600	1000.00	-	.	Parent=MSTRG.13409.6
1	CLUSTALW	exon	156405244	156405342	1000.00	-	.	Parent=MSTRG.13409.6
1	CLUSTALW	exon	156405626	156405684	1000.00	-	.	Parent=MSTRG.13409.6
1	CLUSTALW	exon	156407080	156408092	1000.00	-	.	Parent=MSTRG.13409.6
1	CLUSTALW	transcript	156404297	156420332	.	-	.	ID=MSTRG.13409.3;geneID=MSTRG.13409
1	CLUSTALW	exon	156404297	156404600	1000.00	-	.	Parent=MSTRG.13409.3
1	CLUSTALW	exon	156405244	156405684	1000.00	-	.	Parent=MSTRG.13409.3
1	CLUSTALW	exon	156407080	156407196	1000.00	-	.	Parent=MSTRG.13409.3
1	CLUSTALW	exon	156420171	156420332	1000.00	-	.	Parent=MSTRG.13409.3
1	CLUSTALW	transcript	156404297	156420332	.	-	.	ID=MSTRG.13409.4;geneID=MSTRG.13409
1	CLUSTALW	exon	156404297	156404600	1000.00	-	.	Parent=MSTRG.13409.4
1	CLUSTALW	exon	156405244	156405684	1000.00	-	.	Parent=MSTRG.13409.4
1	CLUSTALW	exon	156420171	156420332	1000.00	-	.	Parent=MSTRG.13409.4
1	CLUSTALW	transcript	157400886	157403260	.	-	.	ID=MSTRG.13392.4;geneID=MSTRG.13392
1	CLUSTALW	exon	157400886	157400998	1000.00	-	.	Parent=MSTRG.13392.4
1	CLUSTALW	exon	157403186	157403260	1000.00	-	.	Parent=MSTRG.13392.4
1	CLUSTALW	transcript	157400886	157414788	.	-	.	ID=MSTRG.13392.2;geneID=MSTRG.13392
1	CLUSTALW	exon	157400886	157400998	1000.00	-	.	Parent=MSTRG.13392.2
1	CLUSTALW	exon	157414493	157414788	1000.00	-	.	Parent=MSTRG.13392.2
1	CLUSTALW	transcript	157416439	157416540	.	-	.	ID=MSTRG.13392.3;geneID=MSTRG.13392
1	CLUSTALW	exon	157416439	157416540	1000.00	-	.	Parent=MSTRG.13392.3
1	CLUSTALW	transcript	157416974	157417604	.	-	.	ID=MSTRG.13391.8;geneID=MSTRG.13391
1	CLUSTALW	exon	157416974	157417604	1000.00	-	.	Parent=MSTRG.13391.8
1	CLUSTALW	transcript	160032021	160053565	.	-	.	ID=MSTRG.13366.1;geneID=MSTRG.13366
1	CLUSTALW	exon	160032021	160032294	1000.00	-	.	Parent=MSTRG.13366.1
1	CLUSTALW	exon	160053278	160053565	1000.00	-	.	Parent=MSTRG.13366.1
1	CLUSTALW	transcript	163317003	163321782	.	-	.	ID=MSTRG.13314.1;geneID=MSTRG.13314
1	CLUSTALW	exon	163317003	163317145	1000.00	-	.	Parent=MSTRG.13314.1
1	CLUSTALW	exon	163319178	163319290	1000.00	-	.	Parent=MSTRG.13314.1
1	CLUSTALW	exon	163321603	163321782	1000.00	-	.	Parent=MSTRG.13314.1
1	CLUSTALW	transcript	173865230	173867965	.	+	.	ID=MSTRG.5170.1;geneID=MSTRG.5170
1	CLUSTALW	exon	173865230	173865282	1000.00	+	.	Parent=MSTRG.5170.1
1	CLUSTALW	exon	173866762	173866796	1000.00	+	.	Parent=MSTRG.5170.1
1	CLUSTALW	exon	173867934	173867965	1000.00	+	.	Parent=MSTRG.5170.1
1	CLUSTALW	transcript	173943432	173946604	.	+	.	ID=MSTRG.5168.1;geneID=MSTRG.5168
1	CLUSTALW	exon	173943432	173943588	1000.00	+	.	Parent=MSTRG.5168.1
1	CLUSTALW	exon	173946477	173946604	1000.00	+	.	Parent=MSTRG.5168.1
1	CLUSTALW	transcript	184627689	184629318	.	+	.	ID=MSTRG.5233.1;geneID=MSTRG.5233
1	CLUSTALW	exon	184627689	184629318	1000.00	+	.	Parent=MSTRG.5233.1
1	CLUSTALW	transcript	186495892	186651406	.	+	.	ID=MSTRG.5258.1;geneID=MSTRG.5258
1	CLUSTALW	exon	186495892	186496088	1000.00	+	.	Parent=MSTRG.5258.1
1	CLUSTALW	exon	186650989	186651060	1000.00	+	.	Parent=MSTRG.5258.1
1	CLUSTALW	exon	186651195	186651406	1000.00	+	.	Parent=MSTRG.5258.1
1	CLUSTALW	transcript	186650989	186651406	.	+	.	ID=MSTRG.5258.2;geneID=MSTRG.5258
1	CLUSTALW	exon	186650989	186651060	1000.00	+	.	Parent=MSTRG.5258.2
1	CLUSTALW	exon	186651195	186651406	1000.00	+	.	Parent=MSTRG.5258.2
1	CLUSTALW	transcript	192716158	192716511	.	+	.	ID=MSTRG.18317.2;geneID=MSTRG.18317
1	CLUSTALW	exon	192716158	192716230	1000.00	+	.	Parent=MSTRG.18317.2
1	CLUSTALW	exon	192716293	192716511	1000.00	+	.	Parent=MSTRG.18317.2
1	CLUSTALW	transcript	196651977	196673965	.	-	.	ID=MSTRG.4782.2;geneID=MSTRG.4782
1	CLUSTALW	exon	196651977	196652174	1000.00	-	.	Parent=MSTRG.4782.2
1	CLUSTALW	exon	196672978	196673162	1000.00	-	.	Parent=MSTRG.4782.2
1	CLUSTALW	exon	196673857	196673965	1000.00	-	.	Parent=MSTRG.4782.2
1	CLUSTALW	transcript	201150361	201154830	.	-	.	ID=MSTRG.5329.1;geneID=MSTRG.5329
1	CLUSTALW	exon	201150361	201150416	1000.00	-	.	Parent=MSTRG.5329.1
1	CLUSTALW	exon	201151761	201151851	1000.00	-	.	Parent=MSTRG.5329.1
1	CLUSTALW	exon	201153858	201153958	1000.00	-	.	Parent=MSTRG.5329.1
1	CLUSTALW	exon	201154445	201154830	1000.00	-	.	Parent=MSTRG.5329.1
1	CLUSTALW	transcript	203290571	203293703	.	+	.	ID=MSTRG.4719.1;geneID=MSTRG.4719
1	CLUSTALW	exon	203290571	203290803	1000.00	+	.	Parent=MSTRG.4719.1
1	CLUSTALW	exon	203293367	203293703	1000.00	+	.	Parent=MSTRG.4719.1
1	CLUSTALW	transcript	203861598	203861695	.	+	.	ID=MSTRG.4727.1;geneID=MSTRG.4727
1	CLUSTALW	exon	203861598	203861695	1000.00	+	.	Parent=MSTRG.4727.1
1	CLUSTALW	transcript	206628825	206628852	.	+	.	ID=MSTRG.4763.3;geneID=MSTRG.4763
1	CLUSTALW	exon	206628825	206628852	1000.00	+	.	Parent=MSTRG.4763.3
1	CLUSTALW	transcript	206631123	206635433	.	+	.	ID=MSTRG.4763.2;geneID=MSTRG.4763
1	CLUSTALW	exon	206631123	206631270	1000.00	+	.	Parent=MSTRG.4763.2
1	CLUSTALW	exon	206635373	206635433	1000.00	+	.	Parent=MSTRG.4763.2
1	CLUSTALW	transcript	206635373	206635444	.	+	.	ID=MSTRG.4763.1;geneID=MSTRG.4763
1	CLUSTALW	exon	206635373	206635444	1000.00	+	.	Parent=MSTRG.4763.1
1	CLUSTALW	transcript	207869385	207883057	.	-	.	ID=MSTRG.5306.2;geneID=MSTRG.5306
1	CLUSTALW	exon	207869385	207869497	1000.00	-	.	Parent=MSTRG.5306.2
1	CLUSTALW	exon	207881892	207883057	1000.00	-	.	Parent=MSTRG.5306.2
1	CLUSTALW	transcript	207869385	207883064	.	-	.	ID=MSTRG.5306.1;geneID=MSTRG.5306
1	CLUSTALW	exon	207869385	207869426	1000.00	-	.	Parent=MSTRG.5306.1
1	CLUSTALW	exon	207881892	207883064	1000.00	-	.	Parent=MSTRG.5306.1
1	CLUSTALW	transcript	209522138	209531702	.	-	.	ID=MSTRG.5303.2;geneID=MSTRG.5303
1	CLUSTALW	exon	209522138	209522221	1000.00	-	.	Parent=MSTRG.5303.2
1	CLUSTALW	exon	209530891	209531702	1000.00	-	.	Parent=MSTRG.5303.2
1	CLUSTALW	transcript	209522138	209534406	.	-	.	ID=MSTRG.5303.1;geneID=MSTRG.5303
1	CLUSTALW	exon	209522138	209522221	1000.00	-	.	Parent=MSTRG.5303.1
1	CLUSTALW	exon	209534051	209534406	1000.00	-	.	Parent=MSTRG.5303.1
1	CLUSTALW	transcript	210231456	210233767	.	-	.	ID=MSTRG.5294.1;geneID=MSTRG.5294
1	CLUSTALW	exon	210231456	210231770	1000.00	-	.	Parent=MSTRG.5294.1
1	CLUSTALW	exon	210232121	210232277	1000.00	-	.	Parent=MSTRG.5294.1
1	CLUSTALW	exon	210233635	210233767	1000.00	-	.	Parent=MSTRG.5294.1
1	CLUSTALW	transcript	211234011	211259047	.	-	.	ID=MSTRG.5292.3;geneID=MSTRG.5292
1	CLUSTALW	exon	211234011	211234324	1000.00	-	.	Parent=MSTRG.5292.3
1	CLUSTALW	exon	211239343	211239413	1000.00	-	.	Parent=MSTRG.5292.3
1	CLUSTALW	exon	211257988	211258108	1000.00	-	.	Parent=MSTRG.5292.3
1	CLUSTALW	exon	211258439	211259047	1000.00	-	.	Parent=MSTRG.5292.3
1	CLUSTALW	transcript	211234036	211259070	.	-	.	ID=MSTRG.5292.2;geneID=MSTRG.5292
1	CLUSTALW	exon	211234036	211234324	1000.00	-	.	Parent=MSTRG.5292.2
1	CLUSTALW	exon	211257988	211258108	1000.00	-	.	Parent=MSTRG.5292.2
1	CLUSTALW	exon	211258439	211258571	1000.00	-	.	Parent=MSTRG.5292.2
1	CLUSTALW	exon	211258874	211259070	1000.00	-	.	Parent=MSTRG.5292.2
1	CLUSTALW	transcript	211250505	211259041	.	-	.	ID=MSTRG.5292.4;geneID=MSTRG.5292
1	CLUSTALW	exon	211250505	211250997	1000.00	-	.	Parent=MSTRG.5292.4
1	CLUSTALW	exon	211257988	211258108	1000.00	-	.	Parent=MSTRG.5292.4
1	CLUSTALW	exon	211258439	211259041	1000.00	-	.	Parent=MSTRG.5292.4
1	CLUSTALW	transcript	211257988	211259081	.	-	.	ID=MSTRG.5292.1;geneID=MSTRG.5292
1	CLUSTALW	exon	211257988	211258108	1000.00	-	.	Parent=MSTRG.5292.1
1	CLUSTALW	exon	211258439	211258571	1000.00	-	.	Parent=MSTRG.5292.1
1	CLUSTALW	exon	211258874	211259081	1000.00	-	.	Parent=MSTRG.5292.1
1	CLUSTALW	transcript	228411084	228411121	.	-	.	ID=MSTRG.16632.1;geneID=MSTRG.16632
1	CLUSTALW	exon	228411084	228411121	1000.00	-	.	Parent=MSTRG.16632.1
1	CLUSTALW	transcript	234373438	234374389	.	+	.	ID=MSTRG.12536.1;geneID=MSTRG.12536
1	CLUSTALW	exon	234373438	234373678	1000.00	+	.	Parent=MSTRG.12536.1
1	CLUSTALW	exon	234374231	234374389	1000.00	+	.	Parent=MSTRG.12536.1
1	CLUSTALW	transcript	235337005	235337045	.	+	.	ID=ENSBTAT00000063034;geneID=ENSBTAT00000063034
1	CLUSTALW	exon	235337005	235337045	1000.00	+	.	Parent=ENSBTAT00000063034
1	CLUSTALW	transcript	236041817	236045684	.	-	.	ID=MSTRG.12552.1;geneID=MSTRG.12552
1	CLUSTALW	exon	236041817	236042291	1000.00	-	.	Parent=MSTRG.12552.1
1	CLUSTALW	exon	236045457	236045684	1000.00	-	.	Parent=MSTRG.12552.1
1	CLUSTALW	transcript	248399904	248400024	.	+	.	ID=MSTRG.17195.1;geneID=MSTRG.17195
1	CLUSTALW	exon	248399904	248400024	1000.00	+	.	Parent=MSTRG.17195.1
10	CLUSTALW	transcript	3065571	3068961	.	-	.	ID=MSTRG.3237.1;geneID=MSTRG.3237
10	CLUSTALW	exon	3065571	3066034	1000.00	-	.	Parent=MSTRG.3237.1
10	CLUSTALW	exon	3068894	3068961	1000.00	-	.	Parent=MSTRG.3237.1
10	CLUSTALW	transcript	5915390	5915621	.	-	.	ID=MSTRG.3224.1;geneID=MSTRG.3224
10	CLUSTALW	exon	5915390	5915621	1000.00	-	.	Parent=MSTRG.3224.1
10	CLUSTALW	transcript	6588571	6591277	.	-	.	ID=MSTRG.3044.2;geneID=MSTRG.3044
10	CLUSTALW	exon	6588571	6588712	1000.00	-	.	Parent=MSTRG.3044.2
10	CLUSTALW	exon	6591201	6591277	1000.00	-	.	Parent=MSTRG.3044.2
10	CLUSTALW	transcript	6588583	6591277	.	-	.	ID=MSTRG.3044.1;geneID=MSTRG.3044
10	CLUSTALW	exon	6588583	6588712	1000.00	-	.	Parent=MSTRG.3044.1
10	CLUSTALW	exon	6591201	6591277	1000.00	-	.	Parent=MSTRG.3044.1
10	CLUSTALW	transcript	23623021	23623118	.	+	.	ID=MSTRG.3092.1;geneID=MSTRG.3092
10	CLUSTALW	exon	23623021	23623118	1000.00	+	.	Parent=MSTRG.3092.1
10	CLUSTALW	transcript	27014507	27033274	.	-	.	ID=MSTRG.3009.1;geneID=MSTRG.3009
10	CLUSTALW	exon	27014507	27014710	1000.00	-	.	Parent=MSTRG.3009.1
10	CLUSTALW	exon	27033225	27033274	1000.00	-	.	Parent=MSTRG.3009.1
10	CLUSTALW	transcript	28138011	28138058	.	-	.	ID=MSTRG.3164.1;geneID=MSTRG.3164
10	CLUSTALW	exon	28138011	28138058	1000.00	-	.	Parent=MSTRG.3164.1
10	CLUSTALW	transcript	38094345	38117660	.	+	.	ID=MSTRG.12559.1;geneID=MSTRG.12559
10	CLUSTALW	exon	38094345	38094645	1000.00	+	.	Parent=MSTRG.12559.1
10	CLUSTALW	exon	38096575	38096629	1000.00	+	.	Parent=MSTRG.12559.1
10	CLUSTALW	exon	38117391	38117660	1000.00	+	.	Parent=MSTRG.12559.1
10	CLUSTALW	transcript	71974883	71986638	.	+	.	ID=MSTRG.12651.2;geneID=MSTRG.12651
10	CLUSTALW	exon	71974883	71974985	1000.00	+	.	Parent=MSTRG.12651.2
10	CLUSTALW	exon	71986494	71986638	1000.00	+	.	Parent=MSTRG.12651.2
10	CLUSTALW	transcript	73253796	73254055	.	+	.	ID=MSTRG.12669.1;geneID=MSTRG.12669
10	CLUSTALW	exon	73253796	73254055	1000.00	+	.	Parent=MSTRG.12669.1
10	CLUSTALW	transcript	75431629	75438496	.	+	.	ID=MSTRG.12698.1;geneID=MSTRG.12698
10	CLUSTALW	exon	75431629	75431753	1000.00	+	.	Parent=MSTRG.12698.1
10	CLUSTALW	exon	75438395	75438496	1000.00	+	.	Parent=MSTRG.12698.1
10	CLUSTALW	transcript	96814796	96831981	.	+	.	ID=MSTRG.11978.1;geneID=MSTRG.11978
10	CLUSTALW	exon	96814796	96814948	1000.00	+	.	Parent=MSTRG.11978.1
10	CLUSTALW	exon	96831751	96831981	1000.00	+	.	Parent=MSTRG.11978.1
10	CLUSTALW	transcript	107908911	107915062	.	+	.	ID=MSTRG.12109.1;geneID=MSTRG.12109
10	CLUSTALW	exon	107908911	107909043	1000.00	+	.	Parent=MSTRG.12109.1
10	CLUSTALW	exon	107910006	107910081	1000.00	+	.	Parent=MSTRG.12109.1
10	CLUSTALW	exon	107914480	107915062	1000.00	+	.	Parent=MSTRG.12109.1
10	CLUSTALW	transcript	112538249	112669001	.	+	.	ID=MSTRG.12131.1;geneID=MSTRG.12131
10	CLUSTALW	exon	112538249	112538330	1000.00	+	.	Parent=MSTRG.12131.1
10	CLUSTALW	exon	112668219	112668287	1000.00	+	.	Parent=MSTRG.12131.1
10	CLUSTALW	exon	112668938	112669001	1000.00	+	.	Parent=MSTRG.12131.1
10	CLUSTALW	transcript	114240476	114240680	.	-	.	ID=MSTRG.12357.1;geneID=MSTRG.12357
10	CLUSTALW	exon	114240476	114240680	1000.00	-	.	Parent=MSTRG.12357.1
10	CLUSTALW	transcript	114240518	114240685	.	+	.	ID=MSTRG.12403.1;geneID=MSTRG.12403
10	CLUSTALW	exon	114240518	114240685	1000.00	+	.	Parent=MSTRG.12403.1
10	CLUSTALW	transcript	114240536	114240688	.	+	.	ID=MSTRG.12403.2;geneID=MSTRG.12403
10	CLUSTALW	exon	114240536	114240688	1000.00	+	.	Parent=MSTRG.12403.2
10	CLUSTALW	transcript	114240568	114240847	.	+	.	ID=MSTRG.12356.1;geneID=MSTRG.12356
10	CLUSTALW	exon	114240568	114240847	1000.00	+	.	Parent=MSTRG.12356.1
10	CLUSTALW	transcript	114240702	114240853	.	-	.	ID=MSTRG.12356.1;geneID=MSTRG.12356
10	CLUSTALW	exon	114240702	114240853	1000.00	-	.	Parent=MSTRG.12356.1
10	CLUSTALW	transcript	119726307	119781771	.	+	.	ID=MSTRG.12174.1;geneID=MSTRG.12174
10	CLUSTALW	exon	119726307	119726359	1000.00	+	.	Parent=MSTRG.12174.1
10	CLUSTALW	exon	119751077	119751156	1000.00	+	.	Parent=MSTRG.12174.1
10	CLUSTALW	exon	119781636	119781771	1000.00	+	.	Parent=MSTRG.12174.1
10	CLUSTALW	transcript	119791517	119792037	.	-	.	ID=MSTRG.12173.1;geneID=MSTRG.12173
10	CLUSTALW	exon	119791517	119791644	1000.00	-	.	Parent=MSTRG.12173.1
10	CLUSTALW	exon	119791869	119792037	1000.00	-	.	Parent=MSTRG.12173.1
10	CLUSTALW	transcript	123906958	123913181	.	+	.	ID=MSTRG.12205.1;geneID=MSTRG.12205
10	CLUSTALW	exon	123906958	123907078	1000.00	+	.	Parent=MSTRG.12205.1
10	CLUSTALW	exon	123912937	123913181	1000.00	+	.	Parent=MSTRG.12205.1
10	CLUSTALW	transcript	130063798	130079629	.	+	.	ID=MSTRG.12230.2;geneID=MSTRG.12230
10	CLUSTALW	exon	130063798	130064383	1000.00	+	.	Parent=MSTRG.12230.2
10	CLUSTALW	exon	130070285	130070571	1000.00	+	.	Parent=MSTRG.12230.2
10	CLUSTALW	exon	130079567	130079629	1000.00	+	.	Parent=MSTRG.12230.2
11	CLUSTALW	transcript	236906	239076	.	+	.	ID=MSTRG.2589.1;geneID=MSTRG.2589
11	CLUSTALW	exon	236906	237144	1000.00	+	.	Parent=MSTRG.2589.1
11	CLUSTALW	exon	238999	239076	1000.00	+	.	Parent=MSTRG.2589.1
11	CLUSTALW	transcript	684898	688458	.	-	.	ID=MSTRG.13296.2;geneID=MSTRG.13296
11	CLUSTALW	exon	684898	684962	1000.00	-	.	Parent=MSTRG.13296.2
11	CLUSTALW	exon	686858	686996	1000.00	-	.	Parent=MSTRG.13296.2
11	CLUSTALW	exon	687911	688056	1000.00	-	.	Parent=MSTRG.13296.2
11	CLUSTALW	exon	688331	688458	1000.00	-	.	Parent=MSTRG.13296.2
11	CLUSTALW	transcript	719522	719737	.	-	.	ID=MSTRG.13289.2;geneID=MSTRG.13289
11	CLUSTALW	exon	719522	719737	1000.00	-	.	Parent=MSTRG.13289.2
11	CLUSTALW	transcript	1995176	1996650	.	-	.	ID=MSTRG.13227.1;geneID=MSTRG.13227
11	CLUSTALW	exon	1995176	1995793	1000.00	-	.	Parent=MSTRG.13227.1
11	CLUSTALW	exon	1995876	1995997	1000.00	-	.	Parent=MSTRG.13227.1
11	CLUSTALW	exon	1996079	1996190	1000.00	-	.	Parent=MSTRG.13227.1
11	CLUSTALW	exon	1996287	1996420	1000.00	-	.	Parent=MSTRG.13227.1
11	CLUSTALW	exon	1996518	1996650	1000.00	-	.	Parent=MSTRG.13227.1
11	CLUSTALW	transcript	2141040	2146675	.	-	.	ID=MSTRG.13229.1;geneID=MSTRG.13229
11	CLUSTALW	exon	2141040	2141322	1000.00	-	.	Parent=MSTRG.13229.1
11	CLUSTALW	exon	2145569	2145633	1000.00	-	.	Parent=MSTRG.13229.1
11	CLUSTALW	exon	2146347	2146675	1000.00	-	.	Parent=MSTRG.13229.1
11	CLUSTALW	transcript	2777977	2848998	.	-	.	ID=MSTRG.13215.1;geneID=MSTRG.13215
11	CLUSTALW	exon	2777977	2778036	1000.00	-	.	Parent=MSTRG.13215.1
11	CLUSTALW	exon	2847767	2848998	1000.00	-	.	Parent=MSTRG.13215.1
11	CLUSTALW	transcript	16974783	16975012	.	-	.	ID=ENSBTAT00000018665;geneID=ENSBTAT00000018665
11	CLUSTALW	exon	16974783	16975012	1000.00	-	.	Parent=ENSBTAT00000018665
11	CLUSTALW	transcript	17088948	17097283	.	-	.	ID=MSTRG.4343.1;geneID=MSTRG.4343
11	CLUSTALW	exon	17088948	17089919	1000.00	-	.	Parent=MSTRG.4343.1
11	CLUSTALW	exon	17091334	17091458	1000.00	-	.	Parent=MSTRG.4343.1
11	CLUSTALW	exon	17091547	17091655	1000.00	-	.	Parent=MSTRG.4343.1
11	CLUSTALW	exon	17091996	17092275	1000.00	-	.	Parent=MSTRG.4343.1
11	CLUSTALW	exon	17094261	17094384	1000.00	-	.	Parent=MSTRG.4343.1
11	CLUSTALW	exon	17097060	17097283	1000.00	-	.	Parent=MSTRG.4343.1
11	CLUSTALW	transcript	17088948	17097283	.	-	.	ID=MSTRG.4343.2;geneID=MSTRG.4343
11	CLUSTALW	exon	17088948	17089919	1000.00	-	.	Parent=MSTRG.4343.2
11	CLUSTALW	exon	17091334	17091458	1000.00	-	.	Parent=MSTRG.4343.2
11	CLUSTALW	exon	17092159	17092275	1000.00	-	.	Parent=MSTRG.4343.2
11	CLUSTALW	exon	17094261	17094384	1000.00	-	.	Parent=MSTRG.4343.2
11	CLUSTALW	exon	17097060	17097283	1000.00	-	.	Parent=MSTRG.4343.2
11	CLUSTALW	transcript	18137335	18138101	.	-	.	ID=ENSBTAT00000056355;geneID=ENSBTAT00000056355
11	CLUSTALW	exon	18137335	18137742	1000.00	-	.	Parent=ENSBTAT00000056355
11	CLUSTALW	exon	18137767	18137952	1000.00	-	.	Parent=ENSBTAT00000056355
11	CLUSTALW	exon	18137965	18138101	1000.00	-	.	Parent=ENSBTAT00000056355
11	CLUSTALW	transcript	22821181	22829838	.	-	.	ID=MSTRG.12867.1;geneID=MSTRG.12867
11	CLUSTALW	exon	22821181	22823132	1000.00	-	.	Parent=MSTRG.12867.1
11	CLUSTALW	exon	22827207	22827319	1000.00	-	.	Parent=MSTRG.12867.1
11	CLUSTALW	exon	22827824	22827873	1000.00	-	.	Parent=MSTRG.12867.1
11	CLUSTALW	exon	22829695	22829838	1000.00	-	.	Parent=MSTRG.12867.1
11	CLUSTALW	transcript	41222798	41223008	.	+	.	ID=MSTRG.4599.1;geneID=MSTRG.4599
11	CLUSTALW	exon	41222798	41223008	1000.00	+	.	Parent=MSTRG.4599.1
11	CLUSTALW	transcript	44926594	44935084	.	-	.	ID=MSTRG.4619.1;geneID=MSTRG.4619
11	CLUSTALW	exon	44926594	44926756	1000.00	-	.	Parent=MSTRG.4619.1
11	CLUSTALW	exon	44929131	44935084	1000.00	-	.	Parent=MSTRG.4619.1
11	CLUSTALW	transcript	47713889	47715314	.	+	.	ID=MSTRG.4669.1;geneID=MSTRG.4669
11	CLUSTALW	exon	47713889	47714347	1000.00	+	.	Parent=MSTRG.4669.1
11	CLUSTALW	exon	47714619	47714750	1000.00	+	.	Parent=MSTRG.4669.1
11	CLUSTALW	exon	47714894	47715314	1000.00	+	.	Parent=MSTRG.4669.1
11	CLUSTALW	transcript	55638358	55639295	.	-	.	ID=ENSBTAT00000064664;geneID=ENSBTAT00000064664
11	CLUSTALW	exon	55638358	55638677	1000.00	-	.	Parent=ENSBTAT00000064664
11	CLUSTALW	exon	55638682	55639295	1000.00	-	.	Parent=ENSBTAT00000064664
11	CLUSTALW	transcript	55638359	55639266	.	+	.	ID=ENSBTAT00000054257;geneID=ENSBTAT00000054257
11	CLUSTALW	exon	55638359	55638678	1000.00	+	.	Parent=ENSBTAT00000054257
11	CLUSTALW	exon	55638686	55639158	1000.00	+	.	Parent=ENSBTAT00000054257
11	CLUSTALW	exon	55639178	55639266	1000.00	+	.	Parent=ENSBTAT00000054257
11	CLUSTALW	transcript	55755008	55755948	.	+	.	ID=ENSBTAT00000063950;geneID=ENSBTAT00000063950
11	CLUSTALW	exon	55755008	55755311	1000.00	+	.	Parent=ENSBTAT00000063950
11	CLUSTALW	exon	55755325	55755948	1000.00	+	.	Parent=ENSBTAT00000063950
11	CLUSTALW	transcript	55838752	55839164	.	-	.	ID=ENSBTAT00000066257;geneID=ENSBTAT00000066257
11	CLUSTALW	exon	55838752	55839164	1000.00	-	.	Parent=ENSBTAT00000066257
11	CLUSTALW	transcript	55967568	55968528	.	+	.	ID=ENSBTAT00000050775;geneID=ENSBTAT00000050775
11	CLUSTALW	exon	55967568	55967795	1000.00	+	.	Parent=ENSBTAT00000050775
11	CLUSTALW	exon	55967809	55968528	1000.00	+	.	Parent=ENSBTAT00000050775
11	CLUSTALW	transcript	56030420	56031338	.	+	.	ID=ENSBTAT00000064782;geneID=ENSBTAT00000064782
11	CLUSTALW	exon	56030420	56030488	1000.00	+	.	Parent=ENSBTAT00000064782
11	CLUSTALW	exon	56030499	56031338	1000.00	+	.	Parent=ENSBTAT00000064782
11	CLUSTALW	transcript	56290188	56291065	.	+	.	ID=ENSBTAT00000033317;geneID=ENSBTAT00000033317
11	CLUSTALW	exon	56290188	56290537	1000.00	+	.	Parent=ENSBTAT00000033317
11	CLUSTALW	exon	56290551	56290615	1000.00	+	.	Parent=ENSBTAT00000033317
11	CLUSTALW	exon	56290629	56291065	1000.00	+	.	Parent=ENSBTAT00000033317
11	CLUSTALW	transcript	56462509	56463395	.	+	.	ID=ENSBTAT00000030308;geneID=ENSBTAT00000030308
11	CLUSTALW	exon	56462509	56462941	1000.00	+	.	Parent=ENSBTAT00000030308
11	CLUSTALW	exon	56462960	56463395	1000.00	+	.	Parent=ENSBTAT00000030308
11	CLUSTALW	transcript	57487091	57488991	.	-	.	ID=MSTRG.4680.3;geneID=MSTRG.4680
11	CLUSTALW	exon	57487091	57487219	1000.00	-	.	Parent=MSTRG.4680.3
11	CLUSTALW	exon	57488916	57488991	1000.00	-	.	Parent=MSTRG.4680.3
11	CLUSTALW	transcript	57487091	57490969	.	-	.	ID=MSTRG.4680.2;geneID=MSTRG.4680
11	CLUSTALW	exon	57487091	57487217	1000.00	-	.	Parent=MSTRG.4680.2
11	CLUSTALW	exon	57488916	57488988	1000.00	-	.	Parent=MSTRG.4680.2
11	CLUSTALW	exon	57489251	57489391	1000.00	-	.	Parent=MSTRG.4680.2
11	CLUSTALW	exon	57490825	57490969	1000.00	-	.	Parent=MSTRG.4680.2
11	CLUSTALW	transcript	57644994	57646796	.	+	.	ID=MSTRG.4686.1;geneID=MSTRG.4686
11	CLUSTALW	exon	57644994	57646070	1000.00	+	.	Parent=MSTRG.4686.1
11	CLUSTALW	exon	57646298	57646405	1000.00	+	.	Parent=MSTRG.4686.1
11	CLUSTALW	exon	57646752	57646796	1000.00	+	.	Parent=MSTRG.4686.1
11	CLUSTALW	transcript	57647119	57647290	.	-	.	ID=MSTRG.4687.1;geneID=MSTRG.4687
11	CLUSTALW	exon	57647119	57647290	1000.00	-	.	Parent=MSTRG.4687.1
11	CLUSTALW	transcript	61402717	61404273	.	+	.	ID=MSTRG.12958.4;geneID=MSTRG.12958
11	CLUSTALW	exon	61402717	61403567	1000.00	+	.	Parent=MSTRG.12958.4
11	CLUSTALW	exon	61403666	61404273	1000.00	+	.	Parent=MSTRG.12958.4
11	CLUSTALW	transcript	62130426	62138960	.	+	.	ID=MSTRG.12970.1;geneID=MSTRG.12970
11	CLUSTALW	exon	62130426	62130590	1000.00	+	.	Parent=MSTRG.12970.1
11	CLUSTALW	exon	62137833	62137882	1000.00	+	.	Parent=MSTRG.12970.1
11	CLUSTALW	exon	62138714	62138770	1000.00	+	.	Parent=MSTRG.12970.1
11	CLUSTALW	exon	62138891	62138960	1000.00	+	.	Parent=MSTRG.12970.1
11	CLUSTALW	transcript	62852812	62855944	.	+	.	ID=MSTRG.13005.1;geneID=MSTRG.13005
11	CLUSTALW	exon	62852812	62852839	1000.00	+	.	Parent=MSTRG.13005.1
11	CLUSTALW	exon	62853553	62853590	1000.00	+	.	Parent=MSTRG.13005.1
11	CLUSTALW	exon	62853802	62853833	1000.00	+	.	Parent=MSTRG.13005.1
11	CLUSTALW	exon	62854019	62854064	1000.00	+	.	Parent=MSTRG.13005.1
11	CLUSTALW	exon	62854520	62854551	1000.00	+	.	Parent=MSTRG.13005.1
11	CLUSTALW	exon	62854889	62854938	1000.00	+	.	Parent=MSTRG.13005.1
11	CLUSTALW	exon	62855134	62855216	1000.00	+	.	Parent=MSTRG.13005.1
11	CLUSTALW	exon	62855425	62855463	1000.00	+	.	Parent=MSTRG.13005.1
11	CLUSTALW	exon	62855866	62855944	1000.00	+	.	Parent=MSTRG.13005.1
11	CLUSTALW	transcript	64894544	64895441	.	-	.	ID=MSTRG.13063.2;geneID=MSTRG.13063
11	CLUSTALW	exon	64894544	64895441	1000.00	-	.	Parent=MSTRG.13063.2
11	CLUSTALW	transcript	64901962	64902385	.	-	.	ID=MSTRG.13058.1;geneID=MSTRG.13058
11	CLUSTALW	exon	64901962	64902175	1000.00	-	.	Parent=MSTRG.13058.1
11	CLUSTALW	exon	64902260	64902385	1000.00	-	.	Parent=MSTRG.13058.1
11	CLUSTALW	transcript	64906340	64906816	.	-	.	ID=MSTRG.13056.1;geneID=MSTRG.13056
11	CLUSTALW	exon	64906340	64906532	1000.00	-	.	Parent=MSTRG.13056.1
11	CLUSTALW	exon	64906665	64906816	1000.00	-	.	Parent=MSTRG.13056.1
11	CLUSTALW	transcript	64907784	64907890	.	+	.	ID=MSTRG.13060.1;geneID=MSTRG.13060
11	CLUSTALW	exon	64907784	64907890	1000.00	+	.	Parent=MSTRG.13060.1
11	CLUSTALW	transcript	64909685	64910705	.	+	.	ID=MSTRG.13061.1;geneID=MSTRG.13061
11	CLUSTALW	exon	64909685	64909924	1000.00	+	.	Parent=MSTRG.13061.1
11	CLUSTALW	exon	64910041	64910195	1000.00	+	.	Parent=MSTRG.13061.1
11	CLUSTALW	exon	64910617	64910705	1000.00	+	.	Parent=MSTRG.13061.1
11	CLUSTALW	transcript	65422798	65424891	.	+	.	ID=MSTRG.13090.4;geneID=MSTRG.13090
11	CLUSTALW	exon	65422798	65423209	1000	+	.	Parent=MSTRG.13090.4
11	CLUSTALW	exon	65423809	65424891	1000	+	.	Parent=MSTRG.13090.4
11	CLUSTALW	transcript	65422841	65424857	.	+	.	ID=MSTRG.13090.1;geneID=MSTRG.13090
11	CLUSTALW	exon	65422841	65423387	1000.00	+	.	Parent=MSTRG.13090.1
11	CLUSTALW	exon	65423628	65424857	1000.00	+	.	Parent=MSTRG.13090.1
11	CLUSTALW	transcript	65423317	65425938	.	+	.	ID=MSTRG.13090.2;geneID=MSTRG.13090
11	CLUSTALW	exon	65423317	65425938	1000	+	.	Parent=MSTRG.13090.2
11	CLUSTALW	transcript	65424960	65426457	.	+	.	ID=MSTRG.13090.3;geneID=MSTRG.13090
11	CLUSTALW	exon	65424960	65424981	1000	+	.	Parent=MSTRG.13090.3
11	CLUSTALW	exon	65426061	65426457	1000	+	.	Parent=MSTRG.13090.3
11	CLUSTALW	transcript	65443867	65445530	.	+	.	ID=MSTRG.13096.1;geneID=MSTRG.13096
11	CLUSTALW	exon	65443867	65444063	1000.00	+	.	Parent=MSTRG.13096.1
11	CLUSTALW	exon	65444743	65444880	1000.00	+	.	Parent=MSTRG.13096.1
11	CLUSTALW	exon	65445094	65445530	1000.00	+	.	Parent=MSTRG.13096.1
11	CLUSTALW	transcript	65499043	65506469	.	+	.	ID=MSTRG.13098.1;geneID=MSTRG.13098
11	CLUSTALW	exon	65499043	65502393	1000.00	+	.	Parent=MSTRG.13098.1
11	CLUSTALW	exon	65502638	65505662	1000.00	+	.	Parent=MSTRG.13098.1
11	CLUSTALW	exon	65506387	65506469	1000.00	+	.	Parent=MSTRG.13098.1
11	CLUSTALW	transcript	70698697	70820655	.	+	.	ID=MSTRG.13206.1;geneID=MSTRG.13206
11	CLUSTALW	exon	70698697	70698762	1000.00	+	.	Parent=MSTRG.13206.1
11	CLUSTALW	exon	70798445	70798556	1000.00	+	.	Parent=MSTRG.13206.1
11	CLUSTALW	exon	70807003	70807171	1000.00	+	.	Parent=MSTRG.13206.1
11	CLUSTALW	exon	70820365	70820655	1000.00	+	.	Parent=MSTRG.13206.1
11	CLUSTALW	transcript	72192175	72195417	.	+	.	ID=ENSBTAT00000064041;geneID=ENSBTAT00000064041
11	CLUSTALW	exon	72192175	72192347	1000.00	+	.	Parent=ENSBTAT00000064041
11	CLUSTALW	exon	72195337	72195417	1000.00	+	.	Parent=ENSBTAT00000064041
11	CLUSTALW	transcript	72701653	72703363	.	+	.	ID=MSTRG.4480.4;geneID=MSTRG.4480
11	CLUSTALW	exon	72701653	72701783	1000.00	+	.	Parent=MSTRG.4480.4
11	CLUSTALW	exon	72702906	72703079	1000.00	+	.	Parent=MSTRG.4480.4
11	CLUSTALW	exon	72703327	72703363	1000.00	+	.	Parent=MSTRG.4480.4
11	CLUSTALW	transcript	72710467	72711165	.	+	.	ID=MSTRG.4481.1;geneID=MSTRG.4481
11	CLUSTALW	exon	72710467	72710587	1000.00	+	.	Parent=MSTRG.4481.1
11	CLUSTALW	exon	72711022	72711165	1000.00	+	.	Parent=MSTRG.4481.1
11	CLUSTALW	transcript	93730356	93733138	.	-	.	ID=MSTRG.12790.1;geneID=MSTRG.12790
11	CLUSTALW	exon	93730356	93730446	1000.00	-	.	Parent=MSTRG.12790.1
11	CLUSTALW	exon	93730677	93730706	1000.00	-	.	Parent=MSTRG.12790.1
11	CLUSTALW	exon	93731167	93731248	1000.00	-	.	Parent=MSTRG.12790.1
11	CLUSTALW	exon	93732244	93732276	1000.00	-	.	Parent=MSTRG.12790.1
11	CLUSTALW	exon	93733089	93733138	1000.00	-	.	Parent=MSTRG.12790.1
11	CLUSTALW	transcript	102349918	102378181	.	-	.	ID=ENSBTAT00000064288;geneID=ENSBTAT00000064288
11	CLUSTALW	exon	102349918	102350334	1000.00	-	.	Parent=ENSBTAT00000064288
11	CLUSTALW	exon	102377856	102378181	1000.00	-	.	Parent=ENSBTAT00000064288
11	CLUSTALW	transcript	102448811	102452582	.	-	.	ID=MSTRG.4165.2;geneID=MSTRG.4165
11	CLUSTALW	exon	102448811	102448867	1000.00	-	.	Parent=MSTRG.4165.2
11	CLUSTALW	exon	102452524	102452582	1000.00	-	.	Parent=MSTRG.4165.2
11	CLUSTALW	transcript	103256130	103257733	.	-	.	ID=MSTRG.4160.1;geneID=MSTRG.4160
11	CLUSTALW	exon	103256130	103256239	1000.00	-	.	Parent=MSTRG.4160.1
11	CLUSTALW	exon	103257608	103257733	1000.00	-	.	Parent=MSTRG.4160.1
11	CLUSTALW	transcript	107635631	107635764	.	-	.	ID=MSTRG.1880.1;geneID=MSTRG.1880
11	CLUSTALW	exon	107635631	107635764	1000.00	-	.	Parent=MSTRG.1880.1
11	CLUSTALW	transcript	119503841	119516867	.	+	.	ID=MSTRG.4307.1;geneID=MSTRG.4307
11	CLUSTALW	exon	119503841	119503989	1000.00	+	.	Parent=MSTRG.4307.1
11	CLUSTALW	exon	119516639	119516726	1000.00	+	.	Parent=MSTRG.4307.1
11	CLUSTALW	exon	119516814	119516867	1000.00	+	.	Parent=MSTRG.4307.1
11	CLUSTALW	transcript	120815945	120819344	.	+	.	ID=MSTRG.4318.1;geneID=MSTRG.4318
11	CLUSTALW	exon	120815945	120816023	1000.00	+	.	Parent=MSTRG.4318.1
11	CLUSTALW	exon	120819125	120819344	1000.00	+	.	Parent=MSTRG.4318.1
11	CLUSTALW	transcript	122089104	122100454	.	+	.	ID=MSTRG.4322.2;geneID=MSTRG.4322
11	CLUSTALW	exon	122089104	122090113	1000.00	+	.	Parent=MSTRG.4322.2
11	CLUSTALW	exon	122091527	122091740	1000.00	+	.	Parent=MSTRG.4322.2
11	CLUSTALW	exon	122100375	122100454	1000.00	+	.	Parent=MSTRG.4322.2
11	CLUSTALW	transcript	122089104	122101115	.	+	.	ID=MSTRG.4322.4;geneID=MSTRG.4322
11	CLUSTALW	exon	122089104	122090113	1000.00	+	.	Parent=MSTRG.4322.4
11	CLUSTALW	exon	122091527	122091719	1000.00	+	.	Parent=MSTRG.4322.4
11	CLUSTALW	exon	122100375	122101115	1000.00	+	.	Parent=MSTRG.4322.4
11	CLUSTALW	transcript	122089104	122101672	.	+	.	ID=MSTRG.4322.3;geneID=MSTRG.4322
11	CLUSTALW	exon	122089104	122091719	1000.00	+	.	Parent=MSTRG.4322.3
11	CLUSTALW	exon	122100375	122101038	1000.00	+	.	Parent=MSTRG.4322.3
11	CLUSTALW	exon	122101448	122101672	1000.00	+	.	Parent=MSTRG.4322.3
11	CLUSTALW	transcript	122089104	122101807	.	+	.	ID=MSTRG.4322.1;geneID=MSTRG.4322
11	CLUSTALW	exon	122089104	122091740	1000.00	+	.	Parent=MSTRG.4322.1
11	CLUSTALW	exon	122100375	122101038	1000.00	+	.	Parent=MSTRG.4322.1
11	CLUSTALW	exon	122101448	122101807	1000.00	+	.	Parent=MSTRG.4322.1
11	CLUSTALW	transcript	128691598	128693296	.	+	.	ID=MSTRG.12923.1;geneID=MSTRG.12923
11	CLUSTALW	exon	128691598	128692121	1000.00	+	.	Parent=MSTRG.12923.1
11	CLUSTALW	exon	128692657	128693296	1000.00	+	.	Parent=MSTRG.12923.1
11	CLUSTALW	transcript	130858928	130863063	.	+	.	ID=MSTRG.12939.1;geneID=MSTRG.12939
11	CLUSTALW	exon	130858928	130859076	1000.00	+	.	Parent=MSTRG.12939.1
11	CLUSTALW	exon	130862808	130863063	1000.00	+	.	Parent=MSTRG.12939.1
11	CLUSTALW	transcript	134059424	134059651	.	-	.	ID=MSTRG.12929.1;geneID=MSTRG.12929
11	CLUSTALW	exon	134059424	134059651	1000.00	-	.	Parent=MSTRG.12929.1
12	CLUSTALW	transcript	4850738	4851139	.	-	.	ID=MSTRG.15782.2;geneID=MSTRG.15782
12	CLUSTALW	exon	4850738	4851139	1000.00	-	.	Parent=MSTRG.15782.2
12	CLUSTALW	transcript	8776903	8783390	.	-	.	ID=MSTRG.15718.2;geneID=MSTRG.15718
12	CLUSTALW	exon	8776903	8777076	1000.00	-	.	Parent=MSTRG.15718.2
12	CLUSTALW	exon	8777590	8777801	1000.00	-	.	Parent=MSTRG.15718.2
12	CLUSTALW	exon	8780581	8780731	1000.00	-	.	Parent=MSTRG.15718.2
12	CLUSTALW	exon	8782912	8783390	1000.00	-	.	Parent=MSTRG.15718.2
12	CLUSTALW	transcript	8777526	8783390	.	-	.	ID=MSTRG.15718.3;geneID=MSTRG.15718
12	CLUSTALW	exon	8777526	8777801	1000.00	-	.	Parent=MSTRG.15718.3
12	CLUSTALW	exon	8780035	8780111	1000.00	-	.	Parent=MSTRG.15718.3
12	CLUSTALW	exon	8780581	8780731	1000.00	-	.	Parent=MSTRG.15718.3
12	CLUSTALW	exon	8782912	8783390	1000.00	-	.	Parent=MSTRG.15718.3
12	CLUSTALW	transcript	27524204	27524364	.	-	.	ID=MSTRG.15611.5;geneID=MSTRG.15611
12	CLUSTALW	exon	27524204	27524364	1000.00	-	.	Parent=MSTRG.15611.5
12	CLUSTALW	transcript	30170110	30170461	.	-	.	ID=MSTRG.15591.1;geneID=MSTRG.15591
12	CLUSTALW	exon	30170110	30170461	1000.00	-	.	Parent=MSTRG.15591.1
12	CLUSTALW	transcript	55697789	55698750	.	+	.	ID=MSTRG.15461.2;geneID=MSTRG.15461
12	CLUSTALW	exon	55697789	55697822	1000.00	+	.	Parent=MSTRG.15461.2
12	CLUSTALW	exon	55697939	55698026	1000.00	+	.	Parent=MSTRG.15461.2
12	CLUSTALW	exon	55698512	55698576	1000.00	+	.	Parent=MSTRG.15461.2
12	CLUSTALW	exon	55698711	55698750	1000.00	+	.	Parent=MSTRG.15461.2
12	CLUSTALW	transcript	55699871	55700442	.	+	.	ID=MSTRG.15462.1;geneID=MSTRG.15462
12	CLUSTALW	exon	55699871	55700442	1000.00	+	.	Parent=MSTRG.15462.1
12	CLUSTALW	transcript	56116616	56117847	.	-	.	ID=MSTRG.15437.1;geneID=MSTRG.15437
12	CLUSTALW	exon	56116616	56116798	1000.00	-	.	Parent=MSTRG.15437.1
12	CLUSTALW	exon	56117189	56117847	1000.00	-	.	Parent=MSTRG.15437.1
12	CLUSTALW	transcript	56116616	56117847	.	-	.	ID=MSTRG.15437.2;geneID=MSTRG.15437
12	CLUSTALW	exon	56116616	56116798	1000.00	-	.	Parent=MSTRG.15437.2
12	CLUSTALW	exon	56117482	56117847	1000.00	-	.	Parent=MSTRG.15437.2
12	CLUSTALW	transcript	56117482	56117847	.	-	.	ID=MSTRG.15437.3;geneID=MSTRG.15437
12	CLUSTALW	exon	56117482	56117847	1000.00	-	.	Parent=MSTRG.15437.3
12	CLUSTALW	transcript	57625407	57626154	.	-	.	ID=MSTRG.15383.1;geneID=MSTRG.15383
12	CLUSTALW	exon	57625407	57625463	1000.00	-	.	Parent=MSTRG.15383.1
12	CLUSTALW	exon	57625582	57625687	1000.00	-	.	Parent=MSTRG.15383.1
12	CLUSTALW	exon	57625998	57626154	1000.00	-	.	Parent=MSTRG.15383.1
12	CLUSTALW	transcript	65589115	65590341	.	-	.	ID=MSTRG.15338.1;geneID=MSTRG.15338
12	CLUSTALW	exon	65589115	65589545	1000.00	-	.	Parent=MSTRG.15338.1
12	CLUSTALW	exon	65590180	65590341	1000.00	-	.	Parent=MSTRG.15338.1
12	CLUSTALW	transcript	67243617	67269134	.	-	.	ID=MSTRG.15333.1;geneID=MSTRG.15333
12	CLUSTALW	exon	67243617	67244287	1000.00	-	.	Parent=MSTRG.15333.1
12	CLUSTALW	exon	67269067	67269134	1000.00	-	.	Parent=MSTRG.15333.1
12	CLUSTALW	transcript	67243698	67244287	.	-	.	ID=MSTRG.15333.2;geneID=MSTRG.15333
12	CLUSTALW	exon	67243698	67244287	1000.00	-	.	Parent=MSTRG.15333.2
12	CLUSTALW	transcript	70241878	70243440	.	-	.	ID=MSTRG.15309.1;geneID=MSTRG.15309
12	CLUSTALW	exon	70241878	70242021	1000.00	-	.	Parent=MSTRG.15309.1
12	CLUSTALW	exon	70242824	70242892	1000.00	-	.	Parent=MSTRG.15309.1
12	CLUSTALW	exon	70243308	70243440	1000.00	-	.	Parent=MSTRG.15309.1
12	CLUSTALW	transcript	71773927	71782659	.	+	.	ID=MSTRG.15024.1;geneID=MSTRG.15024
12	CLUSTALW	exon	71773927	71774028	1000.00	+	.	Parent=MSTRG.15024.1
12	CLUSTALW	exon	71782041	71782085	1000.00	+	.	Parent=MSTRG.15024.1
12	CLUSTALW	exon	71782571	71782659	1000.00	+	.	Parent=MSTRG.15024.1
12	CLUSTALW	transcript	75656082	75776626	.	+	.	ID=MSTRG.15034.1;geneID=MSTRG.15034
12	CLUSTALW	exon	75656082	75656167	1000.00	+	.	Parent=MSTRG.15034.1
12	CLUSTALW	exon	75659045	75659175	1000.00	+	.	Parent=MSTRG.15034.1
12	CLUSTALW	exon	75702873	75702950	1000.00	+	.	Parent=MSTRG.15034.1
12	CLUSTALW	exon	75751492	75751581	1000.00	+	.	Parent=MSTRG.15034.1
12	CLUSTALW	exon	75776031	75776626	1000.00	+	.	Parent=MSTRG.15034.1
12	CLUSTALW	transcript	75702876	75776434	.	+	.	ID=MSTRG.15034.2;geneID=MSTRG.15034
12	CLUSTALW	exon	75702876	75702950	1000.00	+	.	Parent=MSTRG.15034.2
12	CLUSTALW	exon	75776031	75776434	1000.00	+	.	Parent=MSTRG.15034.2
12	CLUSTALW	transcript	75773220	75774479	.	-	.	ID=MSTRG.15035.1;geneID=MSTRG.15035
12	CLUSTALW	exon	75773220	75773421	1000.00	-	.	Parent=MSTRG.15035.1
12	CLUSTALW	exon	75774248	75774479	1000.00	-	.	Parent=MSTRG.15035.1
12	CLUSTALW	transcript	79690242	79691080	.	+	.	ID=MSTRG.15049.1;geneID=MSTRG.15049
12	CLUSTALW	exon	79690242	79690391	1000.00	+	.	Parent=MSTRG.15049.1
12	CLUSTALW	exon	79690873	79691080	1000.00	+	.	Parent=MSTRG.15049.1
12	CLUSTALW	transcript	89353596	89395121	.	+	.	ID=MSTRG.15073.1;geneID=MSTRG.15073
12	CLUSTALW	exon	89353596	89353920	1000.00	+	.	Parent=MSTRG.15073.1
12	CLUSTALW	exon	89378989	89379111	1000.00	+	.	Parent=MSTRG.15073.1
12	CLUSTALW	exon	89391411	89391589	1000.00	+	.	Parent=MSTRG.15073.1
12	CLUSTALW	exon	89394505	89395121	1000.00	+	.	Parent=MSTRG.15073.1
12	CLUSTALW	transcript	89406005	89406740	.	+	.	ID=MSTRG.15072.1;geneID=MSTRG.15072
12	CLUSTALW	exon	89406005	89406172	1000.00	+	.	Parent=MSTRG.15072.1
12	CLUSTALW	exon	89406608	89406740	1000.00	+	.	Parent=MSTRG.15072.1
12	CLUSTALW	transcript	104137076	104172000	.	+	.	ID=MSTRG.15510.1;geneID=MSTRG.15510
12	CLUSTALW	exon	104137076	104137477	1000.00	+	.	Parent=MSTRG.15510.1
12	CLUSTALW	exon	104171830	104172000	1000.00	+	.	Parent=MSTRG.15510.1
12	CLUSTALW	transcript	110280354	110281035	.	+	.	ID=MSTRG.5630.1;geneID=MSTRG.5630
12	CLUSTALW	exon	110280354	110280765	1000.00	+	.	Parent=MSTRG.5630.1
12	CLUSTALW	exon	110280939	110281035	1000.00	+	.	Parent=MSTRG.5630.1
12	CLUSTALW	transcript	111366029	111367396	.	+	.	ID=MSTRG.5643.1;geneID=MSTRG.5643
12	CLUSTALW	exon	111366029	111366257	1000.00	+	.	Parent=MSTRG.5643.1
12	CLUSTALW	exon	111367322	111367396	1000.00	+	.	Parent=MSTRG.5643.1
12	CLUSTALW	transcript	112192562	112193667	.	-	.	ID=MSTRG.5698.1;geneID=MSTRG.5698
12	CLUSTALW	exon	112192562	112192764	1000.00	-	.	Parent=MSTRG.5698.1
12	CLUSTALW	exon	112193064	112193190	1000.00	-	.	Parent=MSTRG.5698.1
12	CLUSTALW	exon	112193469	112193667	1000.00	-	.	Parent=MSTRG.5698.1
12	CLUSTALW	transcript	118246122	118246964	.	-	.	ID=ENSBTAT00000020473;geneID=ENSBTAT00000020473
12	CLUSTALW	exon	118246122	118246488	1000.00	-	.	Parent=ENSBTAT00000020473
12	CLUSTALW	exon	118246519	118246964	1000.00	-	.	Parent=ENSBTAT00000020473
12	CLUSTALW	transcript	119334704	119426151	.	-	.	ID=MSTRG.5658.5;geneID=MSTRG.5658
12	CLUSTALW	exon	119334704	119335262	1000.00	-	.	Parent=MSTRG.5658.5
12	CLUSTALW	exon	119426069	119426151	1000.00	-	.	Parent=MSTRG.5658.5
12	CLUSTALW	transcript	119428680	119428761	.	-	.	ID=MSTRG.5658.4;geneID=MSTRG.5658
12	CLUSTALW	exon	119428680	119428761	1000.00	-	.	Parent=MSTRG.5658.4
12	CLUSTALW	transcript	120369440	120371688	.	+	.	ID=MSTRG.5719.1;geneID=MSTRG.5719
12	CLUSTALW	exon	120369440	120369525	1000	+	.	Parent=MSTRG.5719.1
12	CLUSTALW	exon	120371079	120371189	1000	+	.	Parent=MSTRG.5719.1
12	CLUSTALW	exon	120371402	120371688	1000	+	.	Parent=MSTRG.5719.1
12	CLUSTALW	transcript	124863075	124867246	.	-	.	ID=MSTRG.5563.1;geneID=MSTRG.5563
12	CLUSTALW	exon	124863075	124863302	1000.00	-	.	Parent=MSTRG.5563.1
12	CLUSTALW	exon	124866598	124867246	1000.00	-	.	Parent=MSTRG.5563.1
12	CLUSTALW	transcript	133007437	133057183	.	+	.	ID=MSTRG.6795.1;geneID=MSTRG.6795
12	CLUSTALW	exon	133007437	133007532	1000.00	+	.	Parent=MSTRG.6795.1
12	CLUSTALW	exon	133056955	133057183	1000.00	+	.	Parent=MSTRG.6795.1
13	CLUSTALW	transcript	19181900	19181953	.	+	.	ID=MSTRG.5904.1;geneID=MSTRG.5904
13	CLUSTALW	exon	19181900	19181953	1000.00	+	.	Parent=MSTRG.5904.1
13	CLUSTALW	transcript	19676533	19677819	.	-	.	ID=MSTRG.2829.1;geneID=MSTRG.2829
13	CLUSTALW	exon	19676533	19676695	1000.00	-	.	Parent=MSTRG.2829.1
13	CLUSTALW	exon	19677724	19677819	1000.00	-	.	Parent=MSTRG.2829.1
13	CLUSTALW	transcript	19677724	19677886	.	-	.	ID=MSTRG.2829.2;geneID=MSTRG.2829
13	CLUSTALW	exon	19677724	19677886	1000.00	-	.	Parent=MSTRG.2829.2
13	CLUSTALW	transcript	23410969	23433664	.	-	.	ID=MSTRG.2804.1;geneID=MSTRG.2804
13	CLUSTALW	exon	23410969	23411739	1000.00	-	.	Parent=MSTRG.2804.1
13	CLUSTALW	exon	23433617	23433664	1000.00	-	.	Parent=MSTRG.2804.1
13	CLUSTALW	transcript	27445087	27450585	.	-	.	ID=MSTRG.2787.1;geneID=MSTRG.2787
13	CLUSTALW	exon	27445087	27445162	1000.00	-	.	Parent=MSTRG.2787.1
13	CLUSTALW	exon	27450509	27450585	1000.00	-	.	Parent=MSTRG.2787.1
13	CLUSTALW	transcript	28174272	28176544	.	-	.	ID=MSTRG.2781.1;geneID=MSTRG.2781
13	CLUSTALW	exon	28174272	28174392	1000.00	-	.	Parent=MSTRG.2781.1
13	CLUSTALW	exon	28176493	28176544	1000.00	-	.	Parent=MSTRG.2781.1
13	CLUSTALW	transcript	28639350	28642620	.	-	.	ID=MSTRG.2780.2;geneID=MSTRG.2780
13	CLUSTALW	exon	28639350	28639579	1000.00	-	.	Parent=MSTRG.2780.2
13	CLUSTALW	exon	28640986	28641191	1000.00	-	.	Parent=MSTRG.2780.2
13	CLUSTALW	exon	28642258	28642620	1000.00	-	.	Parent=MSTRG.2780.2
13	CLUSTALW	transcript	32254396	32265452	.	-	.	ID=MSTRG.2760.2;geneID=MSTRG.2760
13	CLUSTALW	exon	32254396	32254465	1000.00	-	.	Parent=MSTRG.2760.2
13	CLUSTALW	exon	32255388	32255696	1000.00	-	.	Parent=MSTRG.2760.2
13	CLUSTALW	exon	32265071	32265243	1000.00	-	.	Parent=MSTRG.2760.2
13	CLUSTALW	exon	32265414	32265452	1000.00	-	.	Parent=MSTRG.2760.2
13	CLUSTALW	transcript	32254411	32255696	.	-	.	ID=MSTRG.2760.4;geneID=MSTRG.2760
13	CLUSTALW	exon	32254411	32254465	1000.00	-	.	Parent=MSTRG.2760.4
13	CLUSTALW	exon	32255388	32255696	1000.00	-	.	Parent=MSTRG.2760.4
13	CLUSTALW	transcript	32258627	32265452	.	-	.	ID=MSTRG.2760.1;geneID=MSTRG.2760
13	CLUSTALW	exon	32258627	32259846	1000.00	-	.	Parent=MSTRG.2760.1
13	CLUSTALW	exon	32265071	32265243	1000.00	-	.	Parent=MSTRG.2760.1
13	CLUSTALW	exon	32265414	32265452	1000.00	-	.	Parent=MSTRG.2760.1
13	CLUSTALW	transcript	34255290	34338410	.	-	.	ID=MSTRG.2745.1;geneID=MSTRG.2745
13	CLUSTALW	exon	34255290	34255435	1000.00	-	.	Parent=MSTRG.2745.1
13	CLUSTALW	exon	34336819	34336884	1000.00	-	.	Parent=MSTRG.2745.1
13	CLUSTALW	exon	34338208	34338410	1000.00	-	.	Parent=MSTRG.2745.1
13	CLUSTALW	transcript	38354239	38361263	.	-	.	ID=MSTRG.2728.1;geneID=MSTRG.2728
13	CLUSTALW	exon	38354239	38354295	1000.00	-	.	Parent=MSTRG.2728.1
13	CLUSTALW	exon	38358093	38358131	1000.00	-	.	Parent=MSTRG.2728.1
13	CLUSTALW	exon	38360711	38361263	1000.00	-	.	Parent=MSTRG.2728.1
13	CLUSTALW	transcript	44379641	44397700	.	+	.	ID=MSTRG.2633.1;geneID=MSTRG.2633
13	CLUSTALW	exon	44379641	44379713	1000.00	+	.	Parent=MSTRG.2633.1
13	CLUSTALW	exon	44390358	44390576	1000.00	+	.	Parent=MSTRG.2633.1
13	CLUSTALW	exon	44397273	44397700	1000.00	+	.	Parent=MSTRG.2633.1
13	CLUSTALW	transcript	49991550	49991968	.	+	.	ID=MSTRG.2691.1;geneID=MSTRG.2691
13	CLUSTALW	exon	49991550	49991631	1000.00	+	.	Parent=MSTRG.2691.1
13	CLUSTALW	exon	49991757	49991968	1000.00	+	.	Parent=MSTRG.2691.1
13	CLUSTALW	transcript	95075464	95083292	.	-	.	ID=MSTRG.428.1;geneID=MSTRG.428
13	CLUSTALW	exon	95075464	95075550	1000.00	-	.	Parent=MSTRG.428.1
13	CLUSTALW	exon	95083140	95083292	1000.00	-	.	Parent=MSTRG.428.1
13	CLUSTALW	transcript	100583713	100588819	.	+	.	ID=MSTRG.2921.1;geneID=MSTRG.2921
13	CLUSTALW	exon	100583713	100583997	1000.00	+	.	Parent=MSTRG.2921.1
13	CLUSTALW	exon	100588742	100588819	1000.00	+	.	Parent=MSTRG.2921.1
13	CLUSTALW	transcript	100583825	100588819	.	+	.	ID=MSTRG.2921.2;geneID=MSTRG.2921
13	CLUSTALW	exon	100583825	100583996	1000.00	+	.	Parent=MSTRG.2921.2
13	CLUSTALW	exon	100588742	100588819	1000.00	+	.	Parent=MSTRG.2921.2
13	CLUSTALW	transcript	106568230	106593772	.	+	.	ID=MSTRG.2929.1;geneID=MSTRG.2929
13	CLUSTALW	exon	106568230	106568340	1000.00	+	.	Parent=MSTRG.2929.1
13	CLUSTALW	exon	106578328	106578477	1000.00	+	.	Parent=MSTRG.2929.1
13	CLUSTALW	exon	106593262	106593772	1000.00	+	.	Parent=MSTRG.2929.1
14	CLUSTALW	transcript	22589385	22589442	.	-	.	ID=MSTRG.1024.1;geneID=MSTRG.1024
14	CLUSTALW	exon	22589385	22589442	1000.00	-	.	Parent=MSTRG.1024.1
14	CLUSTALW	transcript	49585951	49586479	.	+	.	ID=MSTRG.1173.1;geneID=MSTRG.1173
14	CLUSTALW	exon	49585951	49586049	1000.00	+	.	Parent=MSTRG.1173.1
14	CLUSTALW	exon	49586286	49586479	1000.00	+	.	Parent=MSTRG.1173.1
14	CLUSTALW	transcript	49893090	49893428	.	+	.	ID=MSTRG.1182.1;geneID=MSTRG.1182
14	CLUSTALW	exon	49893090	49893157	1000.00	+	.	Parent=MSTRG.1182.1
14	CLUSTALW	exon	49893257	49893428	1000.00	+	.	Parent=MSTRG.1182.1
14	CLUSTALW	transcript	53472053	53472274	.	+	.	ID=MSTRG.1370.1;geneID=MSTRG.1370
14	CLUSTALW	exon	53472053	53472274	1000.00	+	.	Parent=MSTRG.1370.1
14	CLUSTALW	transcript	54567497	54568693	.	+	.	ID=MSTRG.1377.1;geneID=MSTRG.1377
14	CLUSTALW	exon	54567497	54568693	1000.00	+	.	Parent=MSTRG.1377.1
14	CLUSTALW	transcript	56813082	56813469	.	+	.	ID=MSTRG.1397.1;geneID=MSTRG.1397
14	CLUSTALW	exon	56813082	56813469	1000.00	+	.	Parent=MSTRG.1397.1
14	CLUSTALW	transcript	56813142	56951521	.	+	.	ID=MSTRG.1397.3;geneID=MSTRG.1397
14	CLUSTALW	exon	56813142	56813469	1000.00	+	.	Parent=MSTRG.1397.3
14	CLUSTALW	exon	56912228	56912463	1000.00	+	.	Parent=MSTRG.1397.3
14	CLUSTALW	exon	56950687	56950790	1000.00	+	.	Parent=MSTRG.1397.3
14	CLUSTALW	exon	56951378	56951521	1000.00	+	.	Parent=MSTRG.1397.3
14	CLUSTALW	transcript	56813142	56983622	.	+	.	ID=MSTRG.1397.2;geneID=MSTRG.1397
14	CLUSTALW	exon	56813142	56813469	1000.00	+	.	Parent=MSTRG.1397.2
14	CLUSTALW	exon	56912228	56912463	1000.00	+	.	Parent=MSTRG.1397.2
14	CLUSTALW	exon	56980477	56983622	1000.00	+	.	Parent=MSTRG.1397.2
14	CLUSTALW	transcript	56813152	56813469	.	+	.	ID=MSTRG.1397.5;geneID=MSTRG.1397
14	CLUSTALW	exon	56813152	56813469	1000.00	+	.	Parent=MSTRG.1397.5
14	CLUSTALW	transcript	56813152	56951521	.	+	.	ID=MSTRG.1397.4;geneID=MSTRG.1397
14	CLUSTALW	exon	56813152	56813469	1000.00	+	.	Parent=MSTRG.1397.4
14	CLUSTALW	exon	56912228	56912463	1000.00	+	.	Parent=MSTRG.1397.4
14	CLUSTALW	exon	56950687	56950790	1000.00	+	.	Parent=MSTRG.1397.4
14	CLUSTALW	exon	56951378	56951521	1000.00	+	.	Parent=MSTRG.1397.4
14	CLUSTALW	transcript	56813152	56951521	.	+	.	ID=MSTRG.1397.6;geneID=MSTRG.1397
14	CLUSTALW	exon	56813152	56813469	1000.00	+	.	Parent=MSTRG.1397.6
14	CLUSTALW	exon	56912228	56912463	1000.00	+	.	Parent=MSTRG.1397.6
14	CLUSTALW	exon	56951378	56951521	1000.00	+	.	Parent=MSTRG.1397.6
14	CLUSTALW	transcript	56912226	56958907	.	+	.	ID=MSTRG.1397.7;geneID=MSTRG.1397
14	CLUSTALW	exon	56912226	56912463	1000.00	+	.	Parent=MSTRG.1397.7
14	CLUSTALW	exon	56950687	56950788	1000.00	+	.	Parent=MSTRG.1397.7
14	CLUSTALW	exon	56951378	56951521	1000.00	+	.	Parent=MSTRG.1397.7
14	CLUSTALW	exon	56958555	56958907	1000.00	+	.	Parent=MSTRG.1397.7
14	CLUSTALW	transcript	56980477	56983445	.	+	.	ID=MSTRG.1397.8;geneID=MSTRG.1397
14	CLUSTALW	exon	56980477	56983445	1000.00	+	.	Parent=MSTRG.1397.8
14	CLUSTALW	transcript	58280567	58298120	.	+	.	ID=MSTRG.1408.2;geneID=MSTRG.1408
14	CLUSTALW	exon	58280567	58280684	1000.00	+	.	Parent=MSTRG.1408.2
14	CLUSTALW	exon	58291623	58291707	1000.00	+	.	Parent=MSTRG.1408.2
14	CLUSTALW	exon	58297956	58298120	1000.00	+	.	Parent=MSTRG.1408.2
14	CLUSTALW	transcript	58291623	58298216	.	+	.	ID=MSTRG.1408.1;geneID=MSTRG.1408
14	CLUSTALW	exon	58291623	58291707	1000.00	+	.	Parent=MSTRG.1408.1
14	CLUSTALW	exon	58297956	58298216	1000.00	+	.	Parent=MSTRG.1408.1
14	CLUSTALW	transcript	58297956	58298120	.	+	.	ID=MSTRG.1408.3;geneID=MSTRG.1408
14	CLUSTALW	exon	58297956	58298120	1000.00	+	.	Parent=MSTRG.1408.3
14	CLUSTALW	transcript	67199596	67200326	.	-	.	ID=ENSBTAT00000051901;geneID=ENSBTAT00000051901
14	CLUSTALW	exon	67199596	67200090	1000.00	-	.	Parent=ENSBTAT00000051901
14	CLUSTALW	exon	67200109	67200326	1000.00	-	.	Parent=ENSBTAT00000051901
14	CLUSTALW	transcript	70038828	70039326	.	+	.	ID=MSTRG.1497.1;geneID=MSTRG.1497
14	CLUSTALW	exon	70038828	70039326	1000.00	+	.	Parent=MSTRG.1497.1
14	CLUSTALW	transcript	70458346	70459112	.	-	.	ID=ENSBTAT00000065784;geneID=ENSBTAT00000065784
14	CLUSTALW	exon	70458346	70458534	1000.00	-	.	Parent=ENSBTAT00000065784
14	CLUSTALW	exon	70458539	70459112	1000.00	-	.	Parent=ENSBTAT00000065784
14	CLUSTALW	transcript	75622078	75624751	.	+	.	ID=MSTRG.1573.1;geneID=MSTRG.1573
14	CLUSTALW	exon	75622078	75622220	1000.00	+	.	Parent=MSTRG.1573.1
14	CLUSTALW	exon	75624613	75624751	1000.00	+	.	Parent=MSTRG.1573.1
14	CLUSTALW	transcript	75707959	75712090	.	+	.	ID=MSTRG.1579.1;geneID=MSTRG.1579
14	CLUSTALW	exon	75707959	75708064	1000.00	+	.	Parent=MSTRG.1579.1
14	CLUSTALW	exon	75711839	75712090	1000.00	+	.	Parent=MSTRG.1579.1
14	CLUSTALW	transcript	77029134	77031963	.	+	.	ID=MSTRG.1590.2;geneID=MSTRG.1590
14	CLUSTALW	exon	77029134	77029480	1000.00	+	.	Parent=MSTRG.1590.2
14	CLUSTALW	exon	77031020	77031963	1000.00	+	.	Parent=MSTRG.1590.2
14	CLUSTALW	transcript	85561636	85563057	.	+	.	ID=MSTRG.1621.2;geneID=MSTRG.1621
14	CLUSTALW	exon	85561636	85562336	1000.00	+	.	Parent=MSTRG.1621.2
14	CLUSTALW	exon	85562700	85563057	1000.00	+	.	Parent=MSTRG.1621.2
14	CLUSTALW	transcript	95532001	95534628	.	+	.	ID=MSTRG.9674.1;geneID=MSTRG.9674
14	CLUSTALW	exon	95532001	95532421	1000.00	+	.	Parent=MSTRG.9674.1
14	CLUSTALW	exon	95533285	95533339	1000.00	+	.	Parent=MSTRG.9674.1
14	CLUSTALW	exon	95534515	95534628	1000.00	+	.	Parent=MSTRG.9674.1
14	CLUSTALW	transcript	99935935	99937971	.	-	.	ID=MSTRG.9705.1;geneID=MSTRG.9705
14	CLUSTALW	exon	99935935	99936125	1000.00	-	.	Parent=MSTRG.9705.1
14	CLUSTALW	exon	99936247	99936333	1000.00	-	.	Parent=MSTRG.9705.1
14	CLUSTALW	exon	99937817	99937971	1000.00	-	.	Parent=MSTRG.9705.1
14	CLUSTALW	transcript	100686989	100687339	.	+	.	ID=MSTRG.9716.1;geneID=MSTRG.9716
14	CLUSTALW	exon	100686989	100687339	1000.00	+	.	Parent=MSTRG.9716.1
14	CLUSTALW	transcript	100828737	100846640	.	+	.	ID=MSTRG.9718.1;geneID=MSTRG.9718
14	CLUSTALW	exon	100828737	100828789	1000.00	+	.	Parent=MSTRG.9718.1
14	CLUSTALW	exon	100829035	100833261	1000.00	+	.	Parent=MSTRG.9718.1
14	CLUSTALW	exon	100836174	100836300	1000.00	+	.	Parent=MSTRG.9718.1
14	CLUSTALW	exon	100845459	100845533	1000.00	+	.	Parent=MSTRG.9718.1
14	CLUSTALW	exon	100845880	100846640	1000.00	+	.	Parent=MSTRG.9718.1
14	CLUSTALW	transcript	100845458	100861025	.	+	.	ID=MSTRG.9718.2;geneID=MSTRG.9718
14	CLUSTALW	exon	100845458	100845533	1000.00	+	.	Parent=MSTRG.9718.2
14	CLUSTALW	exon	100860692	100861025	1000.00	+	.	Parent=MSTRG.9718.2
14	CLUSTALW	transcript	100969459	100971227	.	+	.	ID=MSTRG.9721.1;geneID=MSTRG.9721
14	CLUSTALW	exon	100969459	100969545	1000.00	+	.	Parent=MSTRG.9721.1
14	CLUSTALW	exon	100971154	100971227	1000.00	+	.	Parent=MSTRG.9721.1
14	CLUSTALW	transcript	101439775	101457991	.	+	.	ID=MSTRG.9728.2;geneID=MSTRG.9728
14	CLUSTALW	exon	101439775	101441055	1000.00	+	.	Parent=MSTRG.9728.2
14	CLUSTALW	exon	101442456	101442749	1000.00	+	.	Parent=MSTRG.9728.2
14	CLUSTALW	exon	101445104	101445262	1000.00	+	.	Parent=MSTRG.9728.2
14	CLUSTALW	exon	101445454	101445531	1000.00	+	.	Parent=MSTRG.9728.2
14	CLUSTALW	exon	101447986	101448029	1000.00	+	.	Parent=MSTRG.9728.2
14	CLUSTALW	exon	101451279	101451444	1000.00	+	.	Parent=MSTRG.9728.2
14	CLUSTALW	exon	101457898	101457991	1000.00	+	.	Parent=MSTRG.9728.2
14	CLUSTALW	transcript	101457469	101497953	.	+	.	ID=MSTRG.9729.1;geneID=MSTRG.9729
14	CLUSTALW	exon	101457469	101457570	1000.00	+	.	Parent=MSTRG.9729.1
14	CLUSTALW	exon	101497565	101497953	1000.00	+	.	Parent=MSTRG.9729.1
14	CLUSTALW	transcript	101557314	101559511	.	+	.	ID=MSTRG.9727.1;geneID=MSTRG.9727
14	CLUSTALW	exon	101557314	101557908	1000.00	+	.	Parent=MSTRG.9727.1
14	CLUSTALW	exon	101558634	101558845	1000.00	+	.	Parent=MSTRG.9727.1
14	CLUSTALW	exon	101559375	101559511	1000.00	+	.	Parent=MSTRG.9727.1
14	CLUSTALW	transcript	102233686	102251981	.	-	.	ID=ENSBTAT00000035516;geneID=ENSBTAT00000035516
14	CLUSTALW	exon	102233686	102233781	1000.00	-	.	Parent=ENSBTAT00000035516
14	CLUSTALW	exon	102251917	102251981	1000.00	-	.	Parent=ENSBTAT00000035516
14	CLUSTALW	transcript	103942095	103942324	.	+	.	ID=MSTRG.9772.1;geneID=MSTRG.9772
14	CLUSTALW	exon	103942095	103942324	1000.00	+	.	Parent=MSTRG.9772.1
15	CLUSTALW	transcript	24998971	25002401	.	+	.	ID=MSTRG.9257.1;geneID=MSTRG.9257
15	CLUSTALW	exon	24998971	24999186	1000.00	+	.	Parent=MSTRG.9257.1
15	CLUSTALW	exon	25001347	25002401	1000.00	+	.	Parent=MSTRG.9257.1
15	CLUSTALW	transcript	26645563	26645591	.	-	.	ID=MSTRG.5170.1;geneID=MSTRG.5170
15	CLUSTALW	exon	26645563	26645591	1000.00	-	.	Parent=MSTRG.5170.1
15	CLUSTALW	transcript	26806937	26807375	.	-	.	ID=MSTRG.9263.1;geneID=MSTRG.9263
15	CLUSTALW	exon	26806937	26807375	1000.00	-	.	Parent=MSTRG.9263.1
15	CLUSTALW	transcript	26816368	26939612	.	+	.	ID=MSTRG.9263.1;geneID=MSTRG.9263
15	CLUSTALW	exon	26816368	26816414	1000.00	+	.	Parent=MSTRG.9263.1
15	CLUSTALW	exon	26939238	26939612	1000.00	+	.	Parent=MSTRG.9263.1
15	CLUSTALW	transcript	34918256	34920435	.	-	.	ID=MSTRG.1105.1;geneID=MSTRG.1105
15	CLUSTALW	exon	34918256	34918377	1000.00	-	.	Parent=MSTRG.1105.1
15	CLUSTALW	exon	34920332	34920435	1000.00	-	.	Parent=MSTRG.1105.1
15	CLUSTALW	transcript	40331336	40334393	.	+	.	ID=MSTRG.1122.1;geneID=MSTRG.1122
15	CLUSTALW	exon	40331336	40332829	1000.00	+	.	Parent=MSTRG.1122.1
15	CLUSTALW	exon	40333954	40334393	1000.00	+	.	Parent=MSTRG.1122.1
15	CLUSTALW	transcript	41284028	41298692	.	+	.	ID=MSTRG.1141.1;geneID=MSTRG.1141
15	CLUSTALW	exon	41284028	41284110	1000.00	+	.	Parent=MSTRG.1141.1
15	CLUSTALW	exon	41298042	41298692	1000.00	+	.	Parent=MSTRG.1141.1
15	CLUSTALW	transcript	41286034	41298692	.	+	.	ID=MSTRG.1141.2;geneID=MSTRG.1141
15	CLUSTALW	exon	41286034	41286100	1000.00	+	.	Parent=MSTRG.1141.2
15	CLUSTALW	exon	41291789	41291945	1000.00	+	.	Parent=MSTRG.1141.2
15	CLUSTALW	exon	41298042	41298692	1000.00	+	.	Parent=MSTRG.1141.2
15	CLUSTALW	transcript	41298042	41298692	.	+	.	ID=MSTRG.1141.3;geneID=MSTRG.1141
15	CLUSTALW	exon	41298042	41298692	1000.00	+	.	Parent=MSTRG.1141.3
15	CLUSTALW	transcript	44717608	44718159	.	+	.	ID=MSTRG.1654.1;geneID=MSTRG.1654
15	CLUSTALW	exon	44717608	44718159	1000.00	+	.	Parent=MSTRG.1654.1
15	CLUSTALW	transcript	49028651	49035660	.	+	.	ID=MSTRG.1342.1;geneID=MSTRG.1342
15	CLUSTALW	exon	49028651	49028682	1000.00	+	.	Parent=MSTRG.1342.1
15	CLUSTALW	exon	49032966	49033100	1000.00	+	.	Parent=MSTRG.1342.1
15	CLUSTALW	exon	49035335	49035660	1000.00	+	.	Parent=MSTRG.1342.1
15	CLUSTALW	transcript	51448458	51449331	.	-	.	ID=MSTRG.1319.1;geneID=MSTRG.1319
15	CLUSTALW	exon	51448458	51448613	1000.00	-	.	Parent=MSTRG.1319.1
15	CLUSTALW	exon	51449066	51449331	1000.00	-	.	Parent=MSTRG.1319.1
15	CLUSTALW	transcript	51451644	51456189	.	-	.	ID=MSTRG.1316.1;geneID=MSTRG.1316
15	CLUSTALW	exon	51451644	51451696	1000.00	-	.	Parent=MSTRG.1316.1
15	CLUSTALW	exon	51453551	51453640	1000.00	-	.	Parent=MSTRG.1316.1
15	CLUSTALW	exon	51455151	51455227	1000.00	-	.	Parent=MSTRG.1316.1
15	CLUSTALW	exon	51456066	51456189	1000.00	-	.	Parent=MSTRG.1316.1
15	CLUSTALW	transcript	51463385	51464876	.	-	.	ID=MSTRG.1313.1;geneID=MSTRG.1313
15	CLUSTALW	exon	51463385	51463495	1000.00	-	.	Parent=MSTRG.1313.1
15	CLUSTALW	exon	51464675	51464876	1000.00	-	.	Parent=MSTRG.1313.1
15	CLUSTALW	transcript	59768353	59769170	.	+	.	ID=ENSBTAT00000038553;geneID=ENSBTAT00000038553
15	CLUSTALW	exon	59768353	59768828	1000.00	+	.	Parent=ENSBTAT00000038553
15	CLUSTALW	exon	59768835	59769170	1000.00	+	.	Parent=ENSBTAT00000038553
15	CLUSTALW	transcript	60389278	60389468	.	-	.	ID=MSTRG.1248.1;geneID=MSTRG.1248
15	CLUSTALW	exon	60389278	60389468	1000.00	-	.	Parent=MSTRG.1248.1
15	CLUSTALW	transcript	63042680	63044248	.	+	.	ID=MSTRG.1234.2;geneID=MSTRG.1234
15	CLUSTALW	exon	63042680	63042943	1000.00	+	.	Parent=MSTRG.1234.2
15	CLUSTALW	exon	63044028	63044248	1000.00	+	.	Parent=MSTRG.1234.2
15	CLUSTALW	transcript	66619269	66654532	.	+	.	ID=MSTRG.889.1;geneID=MSTRG.889
15	CLUSTALW	exon	66619269	66619360	1000.00	+	.	Parent=MSTRG.889.1
15	CLUSTALW	exon	66629164	66629213	1000.00	+	.	Parent=MSTRG.889.1
15	CLUSTALW	exon	66654232	66654532	1000.00	+	.	Parent=MSTRG.889.1
15	CLUSTALW	transcript	66875516	66875769	.	+	.	ID=MSTRG.893.1;geneID=MSTRG.893
15	CLUSTALW	exon	66875516	66875769	1000.00	+	.	Parent=MSTRG.893.1
15	CLUSTALW	transcript	68256991	68257084	.	+	.	ID=MSTRG.904.1;geneID=MSTRG.904
15	CLUSTALW	exon	68256991	68257084	1000.00	+	.	Parent=MSTRG.904.1
15	CLUSTALW	transcript	77840780	77840953	.	+	.	ID=MSTRG.9463.1;geneID=MSTRG.9463
15	CLUSTALW	exon	77840780	77840953	1000.00	+	.	Parent=MSTRG.9463.1
15	CLUSTALW	transcript	78872709	78873057	.	+	.	ID=MSTRG.9422.1;geneID=MSTRG.9422
15	CLUSTALW	exon	78872709	78873057	1000.00	+	.	Parent=MSTRG.9422.1
15	CLUSTALW	transcript	78872896	78873059	.	-	.	ID=MSTRG.1858.1;geneID=MSTRG.1858
15	CLUSTALW	exon	78872896	78873059	1000.00	-	.	Parent=MSTRG.1858.1
15	CLUSTALW	transcript	78873551	78873728	.	+	.	ID=MSTRG.9422.5;geneID=MSTRG.9422
15	CLUSTALW	exon	78873551	78873728	1000.00	+	.	Parent=MSTRG.9422.5
15	CLUSTALW	transcript	79210430	79215082	.	+	.	ID=MSTRG.9397.1;geneID=MSTRG.9397
15	CLUSTALW	exon	79210430	79210645	1000.00	+	.	Parent=MSTRG.9397.1
15	CLUSTALW	exon	79214987	79215082	1000.00	+	.	Parent=MSTRG.9397.1
15	CLUSTALW	transcript	82750564	82757123	.	+	.	ID=MSTRG.9377.1;geneID=MSTRG.9377
15	CLUSTALW	exon	82750564	82750609	1000.00	+	.	Parent=MSTRG.9377.1
15	CLUSTALW	exon	82754630	82754784	1000.00	+	.	Parent=MSTRG.9377.1
15	CLUSTALW	exon	82756907	82757123	1000.00	+	.	Parent=MSTRG.9377.1
15	CLUSTALW	transcript	85743490	85749358	.	+	.	ID=MSTRG.9308.1;geneID=MSTRG.9308
15	CLUSTALW	exon	85743490	85743825	1000.00	+	.	Parent=MSTRG.9308.1
15	CLUSTALW	exon	85744629	85749358	1000.00	+	.	Parent=MSTRG.9308.1
15	CLUSTALW	transcript	92883089	92898265	.	-	.	ID=MSTRG.9299.1;geneID=MSTRG.9299
15	CLUSTALW	exon	92883089	92883185	1000.00	-	.	Parent=MSTRG.9299.1
15	CLUSTALW	exon	92885515	92885583	1000.00	-	.	Parent=MSTRG.9299.1
15	CLUSTALW	exon	92886169	92886253	1000.00	-	.	Parent=MSTRG.9299.1
15	CLUSTALW	exon	92892004	92892071	1000.00	-	.	Parent=MSTRG.9299.1
15	CLUSTALW	exon	92897724	92898265	1000.00	-	.	Parent=MSTRG.9299.1
15	CLUSTALW	transcript	92883133	92885583	.	-	.	ID=MSTRG.9299.2;geneID=MSTRG.9299
15	CLUSTALW	exon	92883133	92883185	1000.00	-	.	Parent=MSTRG.9299.2
15	CLUSTALW	exon	92885515	92885583	1000.00	-	.	Parent=MSTRG.9299.2
15	CLUSTALW	transcript	96354342	96399379	.	-	.	ID=MSTRG.9290.1;geneID=MSTRG.9290
15	CLUSTALW	exon	96354342	96354509	1000.00	-	.	Parent=MSTRG.9290.1
15	CLUSTALW	exon	96398037	96398184	1000.00	-	.	Parent=MSTRG.9290.1
15	CLUSTALW	exon	96398616	96399379	1000.00	-	.	Parent=MSTRG.9290.1
16	CLUSTALW	transcript	1938249	1943346	.	+	.	ID=MSTRG.11287.1;geneID=MSTRG.11287
16	CLUSTALW	exon	1938249	1939143	1000.00	+	.	Parent=MSTRG.11287.1
16	CLUSTALW	exon	1940779	1940892	1000.00	+	.	Parent=MSTRG.11287.1
16	CLUSTALW	exon	1941258	1941405	1000.00	+	.	Parent=MSTRG.11287.1
16	CLUSTALW	exon	1943103	1943346	1000.00	+	.	Parent=MSTRG.11287.1
16	CLUSTALW	transcript	2185184	2186656	.	+	.	ID=MSTRG.11311.1;geneID=MSTRG.11311
16	CLUSTALW	exon	2185184	2185220	1000.00	+	.	Parent=MSTRG.11311.1
16	CLUSTALW	exon	2186434	2186656	1000.00	+	.	Parent=MSTRG.11311.1
16	CLUSTALW	transcript	2329320	2329852	.	+	.	ID=MSTRG.11320.1;geneID=MSTRG.11320
16	CLUSTALW	exon	2329320	2329519	1000.00	+	.	Parent=MSTRG.11320.1
16	CLUSTALW	exon	2329649	2329852	1000.00	+	.	Parent=MSTRG.11320.1
16	CLUSTALW	transcript	2739302	2739368	.	-	.	ID=MSTRG.11336.3;geneID=MSTRG.11336
16	CLUSTALW	exon	2739302	2739368	1000.00	-	.	Parent=MSTRG.11336.3
16	CLUSTALW	transcript	2739302	2740757	.	-	.	ID=MSTRG.11336.1;geneID=MSTRG.11336
16	CLUSTALW	exon	2739302	2739362	1000.00	-	.	Parent=MSTRG.11336.1
16	CLUSTALW	exon	2740516	2740757	1000.00	-	.	Parent=MSTRG.11336.1
16	CLUSTALW	transcript	2739302	2740757	.	-	.	ID=MSTRG.11336.2;geneID=MSTRG.11336
16	CLUSTALW	exon	2739302	2739362	1000.00	-	.	Parent=MSTRG.11336.2
16	CLUSTALW	exon	2740516	2740757	1000.00	-	.	Parent=MSTRG.11336.2
16	CLUSTALW	transcript	4293562	4293658	.	+	.	ID=MSTRG.11364.1;geneID=MSTRG.11364
16	CLUSTALW	exon	4293562	4293658	1000.00	+	.	Parent=MSTRG.11364.1
16	CLUSTALW	transcript	16532283	16535738	.	+	.	ID=MSTRG.11432.1;geneID=MSTRG.11432
16	CLUSTALW	exon	16532283	16532720	1000.00	+	.	Parent=MSTRG.11432.1
16	CLUSTALW	exon	16535202	16535738	1000.00	+	.	Parent=MSTRG.11432.1
16	CLUSTALW	transcript	22670836	22694895	.	+	.	ID=MSTRG.11481.1;geneID=MSTRG.11481
16	CLUSTALW	exon	22670836	22670902	1000.00	+	.	Parent=MSTRG.11481.1
16	CLUSTALW	exon	22694802	22694895	1000.00	+	.	Parent=MSTRG.11481.1
16	CLUSTALW	transcript	22670836	22694895	.	+	.	ID=MSTRG.11481.2;geneID=MSTRG.11481
16	CLUSTALW	exon	22670836	22670902	1000.00	+	.	Parent=MSTRG.11481.2
16	CLUSTALW	exon	22685239	22685294	1000.00	+	.	Parent=MSTRG.11481.2
16	CLUSTALW	exon	22694802	22694895	1000.00	+	.	Parent=MSTRG.11481.2
16	CLUSTALW	transcript	22670836	22694908	.	+	.	ID=MSTRG.11481.3;geneID=MSTRG.11481
16	CLUSTALW	exon	22670836	22670902	1000.00	+	.	Parent=MSTRG.11481.3
16	CLUSTALW	exon	22685239	22685321	1000.00	+	.	Parent=MSTRG.11481.3
16	CLUSTALW	exon	22694802	22694908	1000.00	+	.	Parent=MSTRG.11481.3
16	CLUSTALW	transcript	22670836	22694908	.	+	.	ID=MSTRG.11481.4;geneID=MSTRG.11481
16	CLUSTALW	exon	22670836	22670914	1000.00	+	.	Parent=MSTRG.11481.4
16	CLUSTALW	exon	22685239	22685321	1000.00	+	.	Parent=MSTRG.11481.4
16	CLUSTALW	exon	22694802	22694908	1000.00	+	.	Parent=MSTRG.11481.4
16	CLUSTALW	transcript	22671609	22694895	.	+	.	ID=MSTRG.11481.5;geneID=MSTRG.11481
16	CLUSTALW	exon	22671609	22673846	1000.00	+	.	Parent=MSTRG.11481.5
16	CLUSTALW	exon	22685239	22685321	1000.00	+	.	Parent=MSTRG.11481.5
16	CLUSTALW	exon	22694802	22694895	1000.00	+	.	Parent=MSTRG.11481.5
16	CLUSTALW	transcript	22685239	22694908	.	+	.	ID=MSTRG.11481.6;geneID=MSTRG.11481
16	CLUSTALW	exon	22685239	22685321	1000.00	+	.	Parent=MSTRG.11481.6
16	CLUSTALW	exon	22694802	22694908	1000.00	+	.	Parent=MSTRG.11481.6
16	CLUSTALW	transcript	22815407	22815636	.	+	.	ID=MSTRG.11482.3;geneID=MSTRG.11482
16	CLUSTALW	exon	22815407	22815636	1000.00	+	.	Parent=MSTRG.11482.3
16	CLUSTALW	transcript	27257434	27268780	.	+	.	ID=MSTRG.11501.1;geneID=MSTRG.11501
16	CLUSTALW	exon	27257434	27257581	1000.00	+	.	Parent=MSTRG.11501.1
16	CLUSTALW	exon	27268707	27268780	1000.00	+	.	Parent=MSTRG.11501.1
16	CLUSTALW	transcript	28904180	28904338	.	-	.	ID=MSTRG.11513.1;geneID=MSTRG.11513
16	CLUSTALW	exon	28904180	28904338	1000.00	-	.	Parent=MSTRG.11513.1
16	CLUSTALW	transcript	30662555	30662859	.	+	.	ID=MSTRG.11561.1;geneID=MSTRG.11561
16	CLUSTALW	exon	30662555	30662859	1000.00	+	.	Parent=MSTRG.11561.1
16	CLUSTALW	transcript	31722637	31723352	.	-	.	ID=MSTRG.6853.1;geneID=MSTRG.6853
16	CLUSTALW	exon	31722637	31722748	1000.00	-	.	Parent=MSTRG.6853.1
16	CLUSTALW	exon	31723258	31723352	1000.00	-	.	Parent=MSTRG.6853.1
16	CLUSTALW	transcript	35645511	35645658	.	+	.	ID=MSTRG.7738.1;geneID=MSTRG.7738
16	CLUSTALW	exon	35645511	35645658	1000.00	+	.	Parent=MSTRG.7738.1
16	CLUSTALW	transcript	54919047	54923650	.	+	.	ID=MSTRG.6152.1;geneID=MSTRG.6152
16	CLUSTALW	exon	54919047	54919209	1000.00	+	.	Parent=MSTRG.6152.1
16	CLUSTALW	exon	54923586	54923650	1000.00	+	.	Parent=MSTRG.6152.1
16	CLUSTALW	transcript	75433552	75433914	.	+	.	ID=MSTRG.5986.1;geneID=MSTRG.5986
16	CLUSTALW	exon	75433552	75433701	1000.00	+	.	Parent=MSTRG.5986.1
16	CLUSTALW	exon	75433778	75433914	1000.00	+	.	Parent=MSTRG.5986.1
16	CLUSTALW	transcript	82036161	82036912	.	+	.	ID=MSTRG.6022.1;geneID=MSTRG.6022
16	CLUSTALW	exon	82036161	82036912	1000.00	+	.	Parent=MSTRG.6022.1
16	CLUSTALW	transcript	85707517	85735235	.	+	.	ID=MSTRG.6054.1;geneID=MSTRG.6054
16	CLUSTALW	exon	85707517	85708066	1000.00	+	.	Parent=MSTRG.6054.1
16	CLUSTALW	exon	85710165	85710304	1000.00	+	.	Parent=MSTRG.6054.1
16	CLUSTALW	exon	85735191	85735235	1000.00	+	.	Parent=MSTRG.6054.1
16	CLUSTALW	transcript	85768502	85771048	.	+	.	ID=MSTRG.6056.1;geneID=MSTRG.6056
16	CLUSTALW	exon	85768502	85768768	1000.00	+	.	Parent=MSTRG.6056.1
16	CLUSTALW	exon	85770443	85771048	1000.00	+	.	Parent=MSTRG.6056.1
16	CLUSTALW	transcript	88741448	88742423	.	-	.	ID=MSTRG.6085.1;geneID=MSTRG.6085
16	CLUSTALW	exon	88741448	88741615	1000.00	-	.	Parent=MSTRG.6085.1
16	CLUSTALW	exon	88742300	88742423	1000.00	-	.	Parent=MSTRG.6085.1
16	CLUSTALW	transcript	90046958	90047096	.	+	.	ID=MSTRG.6116.2;geneID=MSTRG.6116
16	CLUSTALW	exon	90046958	90047096	1000.00	+	.	Parent=MSTRG.6116.2
16	CLUSTALW	transcript	90046958	90047181	.	+	.	ID=MSTRG.6116.1;geneID=MSTRG.6116
16	CLUSTALW	exon	90046958	90047181	1000.00	+	.	Parent=MSTRG.6116.1
17	CLUSTALW	transcript	1711511	1716242	.	+	.	ID=MSTRG.7248.1;geneID=MSTRG.7248
17	CLUSTALW	exon	1711511	1712646	1000.00	+	.	Parent=MSTRG.7248.1
17	CLUSTALW	exon	1713857	1714014	1000.00	+	.	Parent=MSTRG.7248.1
17	CLUSTALW	exon	1716131	1716242	1000.00	+	.	Parent=MSTRG.7248.1
17	CLUSTALW	transcript	1907114	1910640	.	+	.	ID=MSTRG.7254.1;geneID=MSTRG.7254
17	CLUSTALW	exon	1907114	1907564	1000.00	+	.	Parent=MSTRG.7254.1
17	CLUSTALW	exon	1908176	1910640	1000.00	+	.	Parent=MSTRG.7254.1
17	CLUSTALW	transcript	1907114	1910640	.	+	.	ID=MSTRG.7254.2;geneID=MSTRG.7254
17	CLUSTALW	exon	1907114	1907456	1000.00	+	.	Parent=MSTRG.7254.2
17	CLUSTALW	exon	1908176	1910640	1000.00	+	.	Parent=MSTRG.7254.2
17	CLUSTALW	transcript	1907114	1910640	.	+	.	ID=MSTRG.7254.3;geneID=MSTRG.7254
17	CLUSTALW	exon	1907114	1907299	1000.00	+	.	Parent=MSTRG.7254.3
17	CLUSTALW	exon	1907452	1907564	1000.00	+	.	Parent=MSTRG.7254.3
17	CLUSTALW	exon	1908176	1910640	1000.00	+	.	Parent=MSTRG.7254.3
17	CLUSTALW	transcript	1907156	1910640	.	+	.	ID=MSTRG.7254.4;geneID=MSTRG.7254
17	CLUSTALW	exon	1907156	1907784	1000.00	+	.	Parent=MSTRG.7254.4
17	CLUSTALW	exon	1908176	1910640	1000.00	+	.	Parent=MSTRG.7254.4
17	CLUSTALW	transcript	2684537	2685596	.	+	.	ID=MSTRG.7271.2;geneID=MSTRG.7271
17	CLUSTALW	exon	2684537	2685110	1000.00	+	.	Parent=MSTRG.7271.2
17	CLUSTALW	exon	2685282	2685596	1000.00	+	.	Parent=MSTRG.7271.2
17	CLUSTALW	transcript	4798280	4798412	.	-	.	ID=ENSBTAT00000008844;geneID=ENSBTAT00000008844
17	CLUSTALW	exon	4798280	4798412	1000.00	-	.	Parent=ENSBTAT00000008844
17	CLUSTALW	transcript	7930608	7931828	.	-	.	ID=ENSBTAT00000061604;geneID=ENSBTAT00000061604
17	CLUSTALW	exon	7930608	7930656	1000.00	-	.	Parent=ENSBTAT00000061604
17	CLUSTALW	exon	7930677	7930727	1000.00	-	.	Parent=ENSBTAT00000061604
17	CLUSTALW	exon	7931733	7931828	1000.00	-	.	Parent=ENSBTAT00000061604
17	CLUSTALW	transcript	8012031	8012766	.	+	.	ID=MSTRG.7405.1;geneID=MSTRG.7405
17	CLUSTALW	exon	8012031	8012107	1000.00	+	.	Parent=MSTRG.7405.1
17	CLUSTALW	exon	8012587	8012766	1000.00	+	.	Parent=MSTRG.7405.1
17	CLUSTALW	transcript	16439016	16442017	.	-	.	ID=MSTRG.7450.2;geneID=MSTRG.7450
17	CLUSTALW	exon	16439016	16439413	1000.00	-	.	Parent=MSTRG.7450.2
17	CLUSTALW	exon	16439660	16439702	1000.00	-	.	Parent=MSTRG.7450.2
17	CLUSTALW	exon	16440185	16440247	1000.00	-	.	Parent=MSTRG.7450.2
17	CLUSTALW	exon	16441074	16441129	1000.00	-	.	Parent=MSTRG.7450.2
17	CLUSTALW	exon	16441368	16442017	1000.00	-	.	Parent=MSTRG.7450.2
17	CLUSTALW	transcript	16439026	16442017	.	-	.	ID=MSTRG.7450.1;geneID=MSTRG.7450
17	CLUSTALW	exon	16439026	16439702	1000.00	-	.	Parent=MSTRG.7450.1
17	CLUSTALW	exon	16440185	16440247	1000.00	-	.	Parent=MSTRG.7450.1
17	CLUSTALW	exon	16441074	16441129	1000.00	-	.	Parent=MSTRG.7450.1
17	CLUSTALW	exon	16441368	16442017	1000.00	-	.	Parent=MSTRG.7450.1
17	CLUSTALW	transcript	16727585	16727740	.	+	.	ID=MSTRG.2999.1;geneID=MSTRG.2999
17	CLUSTALW	exon	16727585	16727740	1000.00	+	.	Parent=MSTRG.2999.1
17	CLUSTALW	transcript	19446046	19446813	.	+	.	ID=ENSBTAT00000019798;geneID=ENSBTAT00000019798
17	CLUSTALW	exon	19446046	19446724	1000.00	+	.	Parent=ENSBTAT00000019798
17	CLUSTALW	exon	19446743	19446813	1000.00	+	.	Parent=ENSBTAT00000019798
17	CLUSTALW	transcript	28888900	28897677	.	-	.	ID=MSTRG.7197.1;geneID=MSTRG.7197
17	CLUSTALW	exon	28888900	28889025	1000.00	-	.	Parent=MSTRG.7197.1
17	CLUSTALW	exon	28897526	28897677	1000.00	-	.	Parent=MSTRG.7197.1
17	CLUSTALW	transcript	32434937	32435379	.	+	.	ID=ENSBTAT00000064955;geneID=ENSBTAT00000064955
17	CLUSTALW	exon	32434937	32435225	1000.00	+	.	Parent=ENSBTAT00000064955
17	CLUSTALW	exon	32435242	32435379	1000.00	+	.	Parent=ENSBTAT00000064955
17	CLUSTALW	transcript	33501276	33529594	.	-	.	ID=MSTRG.7119.1;geneID=MSTRG.7119
17	CLUSTALW	exon	33501276	33501503	1000.00	-	.	Parent=MSTRG.7119.1
17	CLUSTALW	exon	33529398	33529594	1000.00	-	.	Parent=MSTRG.7119.1
17	CLUSTALW	transcript	33529390	33534449	.	-	.	ID=MSTRG.7119.2;geneID=MSTRG.7119
17	CLUSTALW	exon	33529390	33529594	1000.00	-	.	Parent=MSTRG.7119.2
17	CLUSTALW	exon	33534297	33534449	1000.00	-	.	Parent=MSTRG.7119.2
17	CLUSTALW	transcript	35568081	35568685	.	-	.	ID=MSTRG.7102.1;geneID=MSTRG.7102
17	CLUSTALW	exon	35568081	35568500	1000.00	-	.	Parent=MSTRG.7102.1
17	CLUSTALW	exon	35568610	35568685	1000.00	-	.	Parent=MSTRG.7102.1
17	CLUSTALW	transcript	38925585	38925862	.	+	.	ID=MSTRG.7608.1;geneID=MSTRG.7608
17	CLUSTALW	exon	38925585	38925862	1000.00	+	.	Parent=MSTRG.7608.1
17	CLUSTALW	transcript	42193737	42194497	.	+	.	ID=MSTRG.7668.1;geneID=MSTRG.7668
17	CLUSTALW	exon	42193737	42193847	1000.00	+	.	Parent=MSTRG.7668.1
17	CLUSTALW	exon	42194394	42194497	1000.00	+	.	Parent=MSTRG.7668.1
17	CLUSTALW	transcript	44559489	44560737	.	+	.	ID=MSTRG.7732.1;geneID=MSTRG.7732
17	CLUSTALW	exon	44559489	44559544	1000.00	+	.	Parent=MSTRG.7732.1
17	CLUSTALW	exon	44559759	44560737	1000.00	+	.	Parent=MSTRG.7732.1
17	CLUSTALW	transcript	44938222	44938521	.	+	.	ID=MSTRG.7738.1;geneID=MSTRG.7738
17	CLUSTALW	exon	44938222	44938521	1000.00	+	.	Parent=MSTRG.7738.1
17	CLUSTALW	transcript	45060889	45061115	.	+	.	ID=MSTRG.7744.1;geneID=MSTRG.7744
17	CLUSTALW	exon	45060889	45061115	1000.00	+	.	Parent=MSTRG.7744.1
17	CLUSTALW	transcript	51056412	51079703	.	-	.	ID=MSTRG.7522.2;geneID=MSTRG.7522
17	CLUSTALW	exon	51056412	51056481	1000.00	-	.	Parent=MSTRG.7522.2
17	CLUSTALW	exon	51079584	51079703	1000.00	-	.	Parent=MSTRG.7522.2
17	CLUSTALW	transcript	51153283	51155800	.	-	.	ID=MSTRG.7517.1;geneID=MSTRG.7517
17	CLUSTALW	exon	51153283	51153661	1000.00	-	.	Parent=MSTRG.7517.1
17	CLUSTALW	exon	51155651	51155800	1000.00	-	.	Parent=MSTRG.7517.1
17	CLUSTALW	transcript	51153283	51155800	.	-	.	ID=MSTRG.7517.2;geneID=MSTRG.7517
17	CLUSTALW	exon	51153283	51153742	1000.00	-	.	Parent=MSTRG.7517.2
17	CLUSTALW	exon	51155651	51155800	1000.00	-	.	Parent=MSTRG.7517.2
17	CLUSTALW	transcript	51153574	51155777	.	-	.	ID=MSTRG.7517.3;geneID=MSTRG.7517
17	CLUSTALW	exon	51153574	51153669	1000.00	-	.	Parent=MSTRG.7517.3
17	CLUSTALW	exon	51155651	51155777	1000.00	-	.	Parent=MSTRG.7517.3
17	CLUSTALW	transcript	51153593	51155777	.	-	.	ID=MSTRG.7517.4;geneID=MSTRG.7517
17	CLUSTALW	exon	51153593	51153660	1000.00	-	.	Parent=MSTRG.7517.4
17	CLUSTALW	exon	51155651	51155777	1000.00	-	.	Parent=MSTRG.7517.4
17	CLUSTALW	transcript	57989052	57989889	.	+	.	ID=MSTRG.7009.1;geneID=MSTRG.7009
17	CLUSTALW	exon	57989052	57989266	1000.00	+	.	Parent=MSTRG.7009.1
17	CLUSTALW	exon	57989650	57989889	1000.00	+	.	Parent=MSTRG.7009.1
17	CLUSTALW	transcript	57989091	57989885	.	+	.	ID=MSTRG.7009.2;geneID=MSTRG.7009
17	CLUSTALW	exon	57989091	57989266	1000.00	+	.	Parent=MSTRG.7009.2
17	CLUSTALW	exon	57989620	57989885	1000.00	+	.	Parent=MSTRG.7009.2
17	CLUSTALW	transcript	58312720	58312815	.	+	.	ID=MSTRG.7021.1;geneID=MSTRG.7021
17	CLUSTALW	exon	58312720	58312815	1000.00	+	.	Parent=MSTRG.7021.1
17	CLUSTALW	transcript	60083567	60088399	.	+	.	ID=MSTRG.7090.1;geneID=MSTRG.7090
17	CLUSTALW	exon	60083567	60083767	1000.00	+	.	Parent=MSTRG.7090.1
17	CLUSTALW	exon	60085104	60085203	1000.00	+	.	Parent=MSTRG.7090.1
17	CLUSTALW	exon	60088198	60088399	1000.00	+	.	Parent=MSTRG.7090.1
17	CLUSTALW	transcript	61368327	61368491	.	-	.	ID=MSTRG.7057.1;geneID=MSTRG.7057
17	CLUSTALW	exon	61368327	61368491	1000.00	-	.	Parent=MSTRG.7057.1
17	CLUSTALW	transcript	65220089	65227703	.	+	.	ID=MSTRG.8068.3;geneID=MSTRG.8068
17	CLUSTALW	exon	65220089	65221151	1000.00	+	.	Parent=MSTRG.8068.3
17	CLUSTALW	exon	65225003	65225486	1000.00	+	.	Parent=MSTRG.8068.3
17	CLUSTALW	exon	65227054	65227703	1000.00	+	.	Parent=MSTRG.8068.3
17	CLUSTALW	transcript	65220089	65227703	.	+	.	ID=MSTRG.8068.4;geneID=MSTRG.8068
17	CLUSTALW	exon	65220089	65221151	1000.00	+	.	Parent=MSTRG.8068.4
17	CLUSTALW	exon	65225003	65225486	1000.00	+	.	Parent=MSTRG.8068.4
17	CLUSTALW	exon	65227057	65227703	1000.00	+	.	Parent=MSTRG.8068.4
17	CLUSTALW	transcript	68385064	68420369	.	-	.	ID=MSTRG.8063.1;geneID=MSTRG.8063
17	CLUSTALW	exon	68385064	68385171	1000.00	-	.	Parent=MSTRG.8063.1
17	CLUSTALW	exon	68395073	68395192	1000.00	-	.	Parent=MSTRG.8063.1
17	CLUSTALW	exon	68401360	68401449	1000.00	-	.	Parent=MSTRG.8063.1
17	CLUSTALW	exon	68420189	68420369	1000.00	-	.	Parent=MSTRG.8063.1
17	CLUSTALW	transcript	69247279	69248319	.	+	.	ID=MSTRG.8053.1;geneID=MSTRG.8053
17	CLUSTALW	exon	69247279	69247644	1000.00	+	.	Parent=MSTRG.8053.1
17	CLUSTALW	exon	69248263	69248319	1000.00	+	.	Parent=MSTRG.8053.1
17	CLUSTALW	transcript	72404566	72592738	.	-	.	ID=MSTRG.8046.2;geneID=MSTRG.8046
17	CLUSTALW	exon	72404566	72404925	1000.00	-	.	Parent=MSTRG.8046.2
17	CLUSTALW	exon	72428213	72428297	1000.00	-	.	Parent=MSTRG.8046.2
17	CLUSTALW	exon	72428986	72429089	1000.00	-	.	Parent=MSTRG.8046.2
17	CLUSTALW	exon	72592203	72592738	1000.00	-	.	Parent=MSTRG.8046.2
17	CLUSTALW	transcript	72404566	72592782	.	-	.	ID=MSTRG.8046.1;geneID=MSTRG.8046
17	CLUSTALW	exon	72404566	72404925	1000.00	-	.	Parent=MSTRG.8046.1
17	CLUSTALW	exon	72428213	72428297	1000.00	-	.	Parent=MSTRG.8046.1
17	CLUSTALW	exon	72592203	72592782	1000.00	-	.	Parent=MSTRG.8046.1
17	CLUSTALW	transcript	75339059	75339147	.	+	.	ID=ENSBTAT00000018665;geneID=ENSBTAT00000018665
17	CLUSTALW	exon	75339059	75339147	1000.00	+	.	Parent=ENSBTAT00000018665
17	CLUSTALW	transcript	75896873	75897710	.	-	.	ID=MSTRG.7980.1;geneID=MSTRG.7980
17	CLUSTALW	exon	75896873	75896904	1000.00	-	.	Parent=MSTRG.7980.1
17	CLUSTALW	exon	75897116	75897710	1000.00	-	.	Parent=MSTRG.7980.1
17	CLUSTALW	transcript	76557779	76561597	.	-	.	ID=MSTRG.7952.1;geneID=MSTRG.7952
17	CLUSTALW	exon	76557779	76557870	1000.00	-	.	Parent=MSTRG.7952.1
17	CLUSTALW	exon	76558378	76558462	1000.00	-	.	Parent=MSTRG.7952.1
17	CLUSTALW	exon	76558945	76559042	1000.00	-	.	Parent=MSTRG.7952.1
17	CLUSTALW	exon	76561526	76561597	1000.00	-	.	Parent=MSTRG.7952.1
17	CLUSTALW	transcript	77088672	77093390	.	+	.	ID=MSTRG.7943.1;geneID=MSTRG.7943
17	CLUSTALW	exon	77088672	77089049	1000.00	+	.	Parent=MSTRG.7943.1
17	CLUSTALW	exon	77089155	77089271	1000.00	+	.	Parent=MSTRG.7943.1
17	CLUSTALW	exon	77092206	77092364	1000.00	+	.	Parent=MSTRG.7943.1
17	CLUSTALW	exon	77093245	77093390	1000.00	+	.	Parent=MSTRG.7943.1
17	CLUSTALW	transcript	77088755	77093316	.	+	.	ID=MSTRG.7943.2;geneID=MSTRG.7943
17	CLUSTALW	exon	77088755	77089049	1000.00	+	.	Parent=MSTRG.7943.2
17	CLUSTALW	exon	77089126	77089271	1000.00	+	.	Parent=MSTRG.7943.2
17	CLUSTALW	exon	77092206	77092364	1000.00	+	.	Parent=MSTRG.7943.2
17	CLUSTALW	exon	77093245	77093316	1000.00	+	.	Parent=MSTRG.7943.2
18	CLUSTALW	transcript	5895749	5957159	.	+	.	ID=MSTRG.11071.1;geneID=MSTRG.11071
18	CLUSTALW	exon	5895749	5896086	1000.00	+	.	Parent=MSTRG.11071.1
18	CLUSTALW	exon	5948522	5948607	1000.00	+	.	Parent=MSTRG.11071.1
18	CLUSTALW	exon	5955868	5957159	1000.00	+	.	Parent=MSTRG.11071.1
18	CLUSTALW	transcript	5954607	5971405	.	+	.	ID=MSTRG.11072.1;geneID=MSTRG.11072
18	CLUSTALW	exon	5954607	5956387	1000.00	+	.	Parent=MSTRG.11072.1
18	CLUSTALW	exon	5971071	5971405	1000.00	+	.	Parent=MSTRG.11072.1
18	CLUSTALW	transcript	35242806	35242883	.	-	.	ID=MSTRG.10716.1;geneID=MSTRG.10716
18	CLUSTALW	exon	35242806	35242883	1000.00	-	.	Parent=MSTRG.10716.1
18	CLUSTALW	transcript	45584030	45584143	.	+	.	ID=MSTRG.11120.1;geneID=MSTRG.11120
18	CLUSTALW	exon	45584030	45584143	1000.00	+	.	Parent=MSTRG.11120.1
18	CLUSTALW	transcript	46174086	46215989	.	+	.	ID=MSTRG.11131.1;geneID=MSTRG.11131
18	CLUSTALW	exon	46174086	46174330	1000.00	+	.	Parent=MSTRG.11131.1
18	CLUSTALW	exon	46215812	46215989	1000.00	+	.	Parent=MSTRG.11131.1
18	CLUSTALW	transcript	48023546	48024222	.	+	.	ID=MSTRG.11143.1;geneID=MSTRG.11143
18	CLUSTALW	exon	48023546	48023752	1000.00	+	.	Parent=MSTRG.11143.1
18	CLUSTALW	exon	48023917	48024222	1000.00	+	.	Parent=MSTRG.11143.1
18	CLUSTALW	transcript	61404858	61405204	.	-	.	ID=ENSBTAT00000000196;geneID=ENSBTAT00000000196
18	CLUSTALW	exon	61404858	61404944	1000.00	-	.	Parent=ENSBTAT00000000196
18	CLUSTALW	exon	61404958	61405204	1000.00	-	.	Parent=ENSBTAT00000000196
18	CLUSTALW	transcript	64091626	64091991	.	-	.	ID=MSTRG.10948.1;geneID=MSTRG.10948
18	CLUSTALW	exon	64091626	64091991	1000.00	-	.	Parent=MSTRG.10948.1
18	CLUSTALW	transcript	79736351	79754502	.	-	.	ID=MSTRG.10909.1;geneID=MSTRG.10909
18	CLUSTALW	exon	79736351	79736520	1000.00	-	.	Parent=MSTRG.10909.1
18	CLUSTALW	exon	79753652	79754502	1000.00	-	.	Parent=MSTRG.10909.1
19	CLUSTALW	transcript	2353409	2354786	.	-	.	ID=MSTRG.17048.1;geneID=MSTRG.17048
19	CLUSTALW	exon	2353409	2353451	1000.00	-	.	Parent=MSTRG.17048.1
19	CLUSTALW	exon	2354566	2354786	1000.00	-	.	Parent=MSTRG.17048.1
19	CLUSTALW	transcript	3976559	3979434	.	+	.	ID=ENSBTAT00000063638;geneID=ENSBTAT00000063638
19	CLUSTALW	exon	3976559	3976686	1000.00	+	.	Parent=ENSBTAT00000063638
19	CLUSTALW	exon	3977252	3977316	1000.00	+	.	Parent=ENSBTAT00000063638
19	CLUSTALW	exon	3979344	3979434	1000.00	+	.	Parent=ENSBTAT00000063638
19	CLUSTALW	transcript	5576716	5576856	.	-	.	ID=MSTRG.4727.1;geneID=MSTRG.4727
19	CLUSTALW	exon	5576716	5576793	1000.00	-	.	Parent=MSTRG.4727.1
19	CLUSTALW	exon	5576795	5576856	1000.00	-	.	Parent=MSTRG.4727.1
19	CLUSTALW	transcript	5623129	5623391	.	+	.	ID=MSTRG.16979.1;geneID=MSTRG.16979
19	CLUSTALW	exon	5623129	5623391	1000.00	+	.	Parent=MSTRG.16979.1
19	CLUSTALW	transcript	5664165	5664387	.	-	.	ID=MSTRG.16979.1;geneID=MSTRG.16979
19	CLUSTALW	exon	5664165	5664387	1000.00	-	.	Parent=MSTRG.16979.1
19	CLUSTALW	transcript	5978374	5978513	.	-	.	ID=MSTRG.16963.1;geneID=MSTRG.16963
19	CLUSTALW	exon	5978374	5978513	1000.00	-	.	Parent=MSTRG.16963.1
19	CLUSTALW	transcript	5996345	5996524	.	-	.	ID=MSTRG.16962.1;geneID=MSTRG.16962
19	CLUSTALW	exon	5996345	5996524	1000.00	-	.	Parent=MSTRG.16962.1
19	CLUSTALW	transcript	6464513	6464782	.	-	.	ID=MSTRG.16950.1;geneID=MSTRG.16950
19	CLUSTALW	exon	6464513	6464782	1000.00	-	.	Parent=MSTRG.16950.1
19	CLUSTALW	transcript	6731892	6732159	.	+	.	ID=MSTRG.16942.2;geneID=MSTRG.16942
19	CLUSTALW	exon	6731892	6731934	1000.00	+	.	Parent=MSTRG.16942.2
19	CLUSTALW	exon	6732029	6732159	1000.00	+	.	Parent=MSTRG.16942.2
19	CLUSTALW	transcript	8005787	8008755	.	+	.	ID=MSTRG.16924.1;geneID=MSTRG.16924
19	CLUSTALW	exon	8005787	8005963	1000.00	+	.	Parent=MSTRG.16924.1
19	CLUSTALW	exon	8008628	8008755	1000.00	+	.	Parent=MSTRG.16924.1
19	CLUSTALW	transcript	9827854	9828774	.	+	.	ID=MSTRG.16836.4;geneID=MSTRG.16836
19	CLUSTALW	exon	9827854	9827984	1000.00	+	.	Parent=MSTRG.16836.4
19	CLUSTALW	exon	9828273	9828393	1000.00	+	.	Parent=MSTRG.16836.4
19	CLUSTALW	exon	9828593	9828774	1000.00	+	.	Parent=MSTRG.16836.4
19	CLUSTALW	transcript	9827907	9830130	.	+	.	ID=MSTRG.16836.1;geneID=MSTRG.16836
19	CLUSTALW	exon	9827907	9828023	1000.00	+	.	Parent=MSTRG.16836.1
19	CLUSTALW	exon	9828273	9828376	1000.00	+	.	Parent=MSTRG.16836.1
19	CLUSTALW	exon	9828593	9828675	1000.00	+	.	Parent=MSTRG.16836.1
19	CLUSTALW	exon	9828838	9828874	1000.00	+	.	Parent=MSTRG.16836.1
19	CLUSTALW	exon	9829966	9830130	1000.00	+	.	Parent=MSTRG.16836.1
19	CLUSTALW	transcript	9828273	9828393	.	+	.	ID=MSTRG.16836.2;geneID=MSTRG.16836
19	CLUSTALW	exon	9828273	9828393	1000.00	+	.	Parent=MSTRG.16836.2
19	CLUSTALW	transcript	10543409	10543631	.	+	.	ID=MSTRG.16859.1;geneID=MSTRG.16859
19	CLUSTALW	exon	10543409	10543631	1000.00	+	.	Parent=MSTRG.16859.1
19	CLUSTALW	transcript	11194476	11197550	.	+	.	ID=MSTRG.16882.1;geneID=MSTRG.16882
19	CLUSTALW	exon	11194476	11194590	1000.00	+	.	Parent=MSTRG.16882.1
19	CLUSTALW	exon	11195558	11195820	1000.00	+	.	Parent=MSTRG.16882.1
19	CLUSTALW	exon	11197486	11197550	1000.00	+	.	Parent=MSTRG.16882.1
19	CLUSTALW	transcript	12046650	12156740	.	-	.	ID=MSTRG.16823.1;geneID=MSTRG.16823
19	CLUSTALW	exon	12046650	12046759	1000.00	-	.	Parent=MSTRG.16823.1
19	CLUSTALW	exon	12156557	12156740	1000.00	-	.	Parent=MSTRG.16823.1
19	CLUSTALW	transcript	14137178	14137222	.	-	.	ID=MSTRG.16771.1;geneID=MSTRG.16771
19	CLUSTALW	exon	14137178	14137222	1000.00	-	.	Parent=MSTRG.16771.1
19	CLUSTALW	transcript	22430766	22430947	.	-	.	ID=MSTRG.13392.1;geneID=MSTRG.13392
19	CLUSTALW	exon	22430766	22430947	1000.00	-	.	Parent=MSTRG.13392.1
19	CLUSTALW	transcript	22430766	22430947	.	-	.	ID=MSTRG.13392.4;geneID=MSTRG.13392
19	CLUSTALW	exon	22430766	22430947	1000.00	-	.	Parent=MSTRG.13392.4
19	CLUSTALW	transcript	22430828	22430947	.	-	.	ID=MSTRG.13392.2;geneID=MSTRG.13392
19	CLUSTALW	exon	22430828	22430947	1000.00	-	.	Parent=MSTRG.13392.2
19	CLUSTALW	transcript	36215087	36228819	.	+	.	ID=MSTRG.6432.1;geneID=MSTRG.6432
19	CLUSTALW	exon	36215087	36215196	1000.00	+	.	Parent=MSTRG.6432.1
19	CLUSTALW	exon	36228627	36228819	1000.00	+	.	Parent=MSTRG.6432.1
19	CLUSTALW	transcript	37179486	37180148	.	+	.	ID=MSTRG.6449.1;geneID=MSTRG.6449
19	CLUSTALW	exon	37179486	37180148	1000.00	+	.	Parent=MSTRG.6449.1
19	CLUSTALW	transcript	37334661	37347263	.	+	.	ID=MSTRG.6450.1;geneID=MSTRG.6450
19	CLUSTALW	exon	37334661	37334782	1000.00	+	.	Parent=MSTRG.6450.1
19	CLUSTALW	exon	37335170	37335257	1000.00	+	.	Parent=MSTRG.6450.1
19	CLUSTALW	exon	37347191	37347263	1000.00	+	.	Parent=MSTRG.6450.1
19	CLUSTALW	transcript	37506505	37506726	.	-	.	ID=MSTRG.6449.1;geneID=MSTRG.6449
19	CLUSTALW	exon	37506505	37506726	1000.00	-	.	Parent=MSTRG.6449.1
19	CLUSTALW	transcript	40212805	40213110	.	-	.	ID=MSTRG.6513.1;geneID=MSTRG.6513
19	CLUSTALW	exon	40212805	40212975	1000.00	-	.	Parent=MSTRG.6513.1
19	CLUSTALW	exon	40213076	40213110	1000.00	-	.	Parent=MSTRG.6513.1
19	CLUSTALW	transcript	43901877	43901998	.	+	.	ID=MSTRG.6597.1;geneID=MSTRG.6597
19	CLUSTALW	exon	43901877	43901998	1000.00	+	.	Parent=MSTRG.6597.1
19	CLUSTALW	transcript	44711622	44715192	.	+	.	ID=MSTRG.6608.1;geneID=MSTRG.6608
19	CLUSTALW	exon	44711622	44711700	1000.00	+	.	Parent=MSTRG.6608.1
19	CLUSTALW	exon	44714947	44715192	1000.00	+	.	Parent=MSTRG.6608.1
19	CLUSTALW	transcript	47220823	47226860	.	+	.	ID=MSTRG.6675.1;geneID=MSTRG.6675
19	CLUSTALW	exon	47220823	47221918	1000.00	+	.	Parent=MSTRG.6675.1
19	CLUSTALW	exon	47226565	47226860	1000.00	+	.	Parent=MSTRG.6675.1
19	CLUSTALW	transcript	50417044	50418017	.	-	.	ID=MSTRG.6766.1;geneID=MSTRG.6766
19	CLUSTALW	exon	50417044	50417096	1000.00	-	.	Parent=MSTRG.6766.1
19	CLUSTALW	exon	50417174	50417268	1000.00	-	.	Parent=MSTRG.6766.1
19	CLUSTALW	exon	50417842	50418017	1000.00	-	.	Parent=MSTRG.6766.1
19	CLUSTALW	transcript	50486812	50488176	.	+	.	ID=MSTRG.6771.1;geneID=MSTRG.6771
19	CLUSTALW	exon	50486812	50487240	1000.00	+	.	Parent=MSTRG.6771.1
19	CLUSTALW	exon	50487393	50488176	1000.00	+	.	Parent=MSTRG.6771.1
19	CLUSTALW	transcript	53223971	53224674	.	-	.	ID=ENSBTAT00000064663;geneID=ENSBTAT00000064663
19	CLUSTALW	exon	53223971	53224288	1000.00	-	.	Parent=ENSBTAT00000064663
19	CLUSTALW	exon	53224295	53224505	1000.00	-	.	Parent=ENSBTAT00000064663
19	CLUSTALW	exon	53224515	53224674	1000.00	-	.	Parent=ENSBTAT00000064663
19	CLUSTALW	transcript	55653154	55654537	.	-	.	ID=MSTRG.6867.1;geneID=MSTRG.6867
19	CLUSTALW	exon	55653154	55653275	1000.00	-	.	Parent=MSTRG.6867.1
19	CLUSTALW	exon	55654321	55654537	1000.00	-	.	Parent=MSTRG.6867.1
19	CLUSTALW	transcript	57353726	57355390	.	+	.	ID=MSTRG.6927.1;geneID=MSTRG.6927
19	CLUSTALW	exon	57353726	57353851	1000.00	+	.	Parent=MSTRG.6927.1
19	CLUSTALW	exon	57355270	57355390	1000.00	+	.	Parent=MSTRG.6927.1
19	CLUSTALW	transcript	57958386	57961551	.	+	.	ID=MSTRG.6954.2;geneID=MSTRG.6954
19	CLUSTALW	exon	57958386	57958716	1000.00	+	.	Parent=MSTRG.6954.2
19	CLUSTALW	exon	57961392	57961551	1000.00	+	.	Parent=MSTRG.6954.2
19	CLUSTALW	transcript	58440474	58440577	.	+	.	ID=MSTRG.6969.1;geneID=MSTRG.6969
19	CLUSTALW	exon	58440474	58440577	1000.00	+	.	Parent=MSTRG.6969.1
2	CLUSTALW	transcript	9584276	9585342	.	+	.	ID=MSTRG.15229.1;geneID=MSTRG.15229
2	CLUSTALW	exon	9584276	9585342	1000.00	+	.	Parent=MSTRG.15229.1
2	CLUSTALW	transcript	10056723	10065955	.	-	.	ID=MSTRG.2263.1;geneID=MSTRG.2263
2	CLUSTALW	exon	10056723	10058957	1000.00	-	.	Parent=MSTRG.2263.1
2	CLUSTALW	exon	10065904	10065955	1000.00	-	.	Parent=MSTRG.2263.1
2	CLUSTALW	transcript	15730676	15773717	.	-	.	ID=MSTRG.2240.1;geneID=MSTRG.2240
2	CLUSTALW	exon	15730676	15730799	1000.00	-	.	Parent=MSTRG.2240.1
2	CLUSTALW	exon	15773104	15773717	1000.00	-	.	Parent=MSTRG.2240.1
2	CLUSTALW	transcript	15747947	15748047	.	-	.	ID=MSTRG.2241.1;geneID=MSTRG.2241
2	CLUSTALW	exon	15747947	15748047	1000.00	-	.	Parent=MSTRG.2241.1
2	CLUSTALW	transcript	19901960	19912237	.	-	.	ID=MSTRG.2230.2;geneID=MSTRG.2230
2	CLUSTALW	exon	19901960	19902116	1000.00	-	.	Parent=MSTRG.2230.2
2	CLUSTALW	exon	19909266	19909323	1000.00	-	.	Parent=MSTRG.2230.2
2	CLUSTALW	exon	19911868	19912237	1000.00	-	.	Parent=MSTRG.2230.2
2	CLUSTALW	transcript	19901967	19913092	.	-	.	ID=MSTRG.2230.1;geneID=MSTRG.2230
2	CLUSTALW	exon	19901967	19902048	1000.00	-	.	Parent=MSTRG.2230.1
2	CLUSTALW	exon	19909266	19909323	1000.00	-	.	Parent=MSTRG.2230.1
2	CLUSTALW	exon	19912961	19913092	1000.00	-	.	Parent=MSTRG.2230.1
2	CLUSTALW	transcript	19989166	19990133	.	-	.	ID=MSTRG.2222.1;geneID=MSTRG.2222
2	CLUSTALW	exon	19989166	19989281	1000.00	-	.	Parent=MSTRG.2222.1
2	CLUSTALW	exon	19989992	19990133	1000.00	-	.	Parent=MSTRG.2222.1
2	CLUSTALW	transcript	24564353	24644120	.	-	.	ID=MSTRG.2203.1;geneID=MSTRG.2203
2	CLUSTALW	exon	24564353	24564429	1000.00	-	.	Parent=MSTRG.2203.1
2	CLUSTALW	exon	24643966	24644120	1000.00	-	.	Parent=MSTRG.2203.1
2	CLUSTALW	transcript	27070262	27071852	.	-	.	ID=MSTRG.2166.1;geneID=MSTRG.2166
2	CLUSTALW	exon	27070262	27070720	1000.00	-	.	Parent=MSTRG.2166.1
2	CLUSTALW	exon	27071326	27071462	1000.00	-	.	Parent=MSTRG.2166.1
2	CLUSTALW	exon	27071601	27071852	1000.00	-	.	Parent=MSTRG.2166.1
2	CLUSTALW	transcript	27070481	27071673	.	-	.	ID=MSTRG.2166.2;geneID=MSTRG.2166
2	CLUSTALW	exon	27070481	27070720	1000.00	-	.	Parent=MSTRG.2166.2
2	CLUSTALW	exon	27071129	27071462	1000.00	-	.	Parent=MSTRG.2166.2
2	CLUSTALW	exon	27071601	27071673	1000.00	-	.	Parent=MSTRG.2166.2
2	CLUSTALW	transcript	27771692	27779970	.	-	.	ID=MSTRG.2140.1;geneID=MSTRG.2140
2	CLUSTALW	exon	27771692	27772140	1000.00	-	.	Parent=MSTRG.2140.1
2	CLUSTALW	exon	27774424	27774525	1000.00	-	.	Parent=MSTRG.2140.1
2	CLUSTALW	exon	27779433	27779970	1000.00	-	.	Parent=MSTRG.2140.1
2	CLUSTALW	transcript	33343971	33352670	.	+	.	ID=MSTRG.1832.1;geneID=MSTRG.1832
2	CLUSTALW	exon	33343971	33344067	1000.00	+	.	Parent=MSTRG.1832.1
2	CLUSTALW	exon	33349921	33350075	1000.00	+	.	Parent=MSTRG.1832.1
2	CLUSTALW	exon	33352616	33352670	1000.00	+	.	Parent=MSTRG.1832.1
2	CLUSTALW	transcript	37196480	37203538	.	+	.	ID=MSTRG.1848.1;geneID=MSTRG.1848
2	CLUSTALW	exon	37196480	37196520	1000.00	+	.	Parent=MSTRG.1848.1
2	CLUSTALW	exon	37199705	37199819	1000.00	+	.	Parent=MSTRG.1848.1
2	CLUSTALW	exon	37201049	37201092	1000.00	+	.	Parent=MSTRG.1848.1
2	CLUSTALW	exon	37201643	37201726	1000.00	+	.	Parent=MSTRG.1848.1
2	CLUSTALW	exon	37203251	37203538	1000.00	+	.	Parent=MSTRG.1848.1
2	CLUSTALW	transcript	37199700	37203510	.	+	.	ID=MSTRG.1848.2;geneID=MSTRG.1848
2	CLUSTALW	exon	37199700	37199819	1000.00	+	.	Parent=MSTRG.1848.2
2	CLUSTALW	exon	37201049	37201092	1000.00	+	.	Parent=MSTRG.1848.2
2	CLUSTALW	exon	37201666	37201726	1000.00	+	.	Parent=MSTRG.1848.2
2	CLUSTALW	exon	37203251	37203510	1000.00	+	.	Parent=MSTRG.1848.2
2	CLUSTALW	transcript	41161698	41161815	.	-	.	ID=MSTRG.1879.1;geneID=MSTRG.1879
2	CLUSTALW	exon	41161698	41161815	1000.00	-	.	Parent=MSTRG.1879.1
2	CLUSTALW	transcript	41678044	41954457	.	+	.	ID=MSTRG.1880.2;geneID=MSTRG.1880
2	CLUSTALW	exon	41678044	41678573	1000.00	+	.	Parent=MSTRG.1880.2
2	CLUSTALW	exon	41692301	41692481	1000.00	+	.	Parent=MSTRG.1880.2
2	CLUSTALW	exon	41947450	41947570	1000.00	+	.	Parent=MSTRG.1880.2
2	CLUSTALW	exon	41952990	41953097	1000.00	+	.	Parent=MSTRG.1880.2
2	CLUSTALW	exon	41953977	41954457	1000.00	+	.	Parent=MSTRG.1880.2
2	CLUSTALW	transcript	41909458	41954426	.	+	.	ID=MSTRG.1880.4;geneID=MSTRG.1880
2	CLUSTALW	exon	41909458	41909783	1000.00	+	.	Parent=MSTRG.1880.4
2	CLUSTALW	exon	41947450	41947570	1000.00	+	.	Parent=MSTRG.1880.4
2	CLUSTALW	exon	41952990	41953097	1000.00	+	.	Parent=MSTRG.1880.4
2	CLUSTALW	exon	41953977	41954426	1000.00	+	.	Parent=MSTRG.1880.4
2	CLUSTALW	transcript	41947450	41948573	.	+	.	ID=MSTRG.1880.3;geneID=MSTRG.1880
2	CLUSTALW	exon	41947450	41947570	1000.00	+	.	Parent=MSTRG.1880.3
2	CLUSTALW	exon	41948449	41948573	1000.00	+	.	Parent=MSTRG.1880.3
2	CLUSTALW	transcript	44778978	44878136	.	+	.	ID=MSTRG.1902.1;geneID=MSTRG.1902
2	CLUSTALW	exon	44778978	44779175	1000.00	+	.	Parent=MSTRG.1902.1
2	CLUSTALW	exon	44874089	44874234	1000.00	+	.	Parent=MSTRG.1902.1
2	CLUSTALW	exon	44877459	44878136	1000.00	+	.	Parent=MSTRG.1902.1
2	CLUSTALW	transcript	44778978	44878136	.	+	.	ID=MSTRG.1902.3;geneID=MSTRG.1902
2	CLUSTALW	exon	44778978	44779175	1000.00	+	.	Parent=MSTRG.1902.3
2	CLUSTALW	exon	44874089	44874234	1000.00	+	.	Parent=MSTRG.1902.3
2	CLUSTALW	exon	44877456	44878136	1000.00	+	.	Parent=MSTRG.1902.3
2	CLUSTALW	transcript	44778978	44882389	.	+	.	ID=MSTRG.1902.2;geneID=MSTRG.1902
2	CLUSTALW	exon	44778978	44779175	1000.00	+	.	Parent=MSTRG.1902.2
2	CLUSTALW	exon	44874089	44874234	1000.00	+	.	Parent=MSTRG.1902.2
2	CLUSTALW	exon	44879812	44882389	1000.00	+	.	Parent=MSTRG.1902.2
2	CLUSTALW	transcript	44923036	44921216	.	+	.	ID=MSTRG.1909.6;geneID=MSTRG.1909
2	CLUSTALW	exon	44923036	44923567	1000	+	.	Parent=MSTRG.1909.6
2	CLUSTALW	exon	44921109	44921216	1000	+	.	Parent=MSTRG.1909.6
2	CLUSTALW	transcript	44928463	44939984	.	+	.	ID=MSTRG.1909.1;geneID=MSTRG.1909
2	CLUSTALW	exon	44928463	44930247	1000.00	+	.	Parent=MSTRG.1909.1
2	CLUSTALW	exon	44933201	44933397	1000.00	+	.	Parent=MSTRG.1909.1
2	CLUSTALW	exon	44935281	44935438	1000.00	+	.	Parent=MSTRG.1909.1
2	CLUSTALW	exon	44938824	44939363	1000.00	+	.	Parent=MSTRG.1909.1
2	CLUSTALW	exon	44939583	44939984	1000.00	+	.	Parent=MSTRG.1909.1
2	CLUSTALW	transcript	44928499	44937776	.	+	.	ID=MSTRG.1909.3;geneID=MSTRG.1909
2	CLUSTALW	exon	44928499	44930247	1000.00	+	.	Parent=MSTRG.1909.3
2	CLUSTALW	exon	44933201	44933397	1000.00	+	.	Parent=MSTRG.1909.3
2	CLUSTALW	exon	44935281	44935438	1000.00	+	.	Parent=MSTRG.1909.3
2	CLUSTALW	exon	44936059	44937776	1000.00	+	.	Parent=MSTRG.1909.3
2	CLUSTALW	transcript	44928499	44942094	.	+	.	ID=MSTRG.1909.2;geneID=MSTRG.1909
2	CLUSTALW	exon	44928499	44930247	1000.00	+	.	Parent=MSTRG.1909.2
2	CLUSTALW	exon	44933201	44933397	1000.00	+	.	Parent=MSTRG.1909.2
2	CLUSTALW	exon	44935281	44935438	1000.00	+	.	Parent=MSTRG.1909.2
2	CLUSTALW	exon	44938824	44939363	1000.00	+	.	Parent=MSTRG.1909.2
2	CLUSTALW	exon	44941711	44942094	1000.00	+	.	Parent=MSTRG.1909.2
2	CLUSTALW	transcript	44928512	44939478	.	+	.	ID=MSTRG.1909.4;geneID=MSTRG.1909
2	CLUSTALW	exon	44928512	44930275	1000.00	+	.	Parent=MSTRG.1909.4
2	CLUSTALW	exon	44933201	44933849	1000.00	+	.	Parent=MSTRG.1909.4
2	CLUSTALW	exon	44938824	44939478	1000.00	+	.	Parent=MSTRG.1909.4
2	CLUSTALW	transcript	44928512	44939735	.	+	.	ID=MSTRG.1909.5;geneID=MSTRG.1909
2	CLUSTALW	exon	44928512	44930247	1000.00	+	.	Parent=MSTRG.1909.5
2	CLUSTALW	exon	44933201	44933397	1000.00	+	.	Parent=MSTRG.1909.5
2	CLUSTALW	exon	44938824	44939363	1000.00	+	.	Parent=MSTRG.1909.5
2	CLUSTALW	exon	44939583	44939735	1000.00	+	.	Parent=MSTRG.1909.5
2	CLUSTALW	transcript	60734920	60735707	.	-	.	ID=ENSBTAT00000063934;geneID=ENSBTAT00000063934
2	CLUSTALW	exon	60734920	60735272	1000.00	-	.	Parent=ENSBTAT00000063934
2	CLUSTALW	exon	60735292	60735707	1000.00	-	.	Parent=ENSBTAT00000063934
2	CLUSTALW	transcript	64347407	64347604	.	-	.	ID=MSTRG.15891.1;geneID=MSTRG.15891
2	CLUSTALW	exon	64347407	64347604	1000.00	-	.	Parent=MSTRG.15891.1
2	CLUSTALW	transcript	69363545	69370117	.	-	.	ID=MSTRG.2106.1;geneID=MSTRG.2106
2	CLUSTALW	exon	69363545	69363669	1000.00	-	.	Parent=MSTRG.2106.1
2	CLUSTALW	exon	69370001	69370117	1000.00	-	.	Parent=MSTRG.2106.1
2	CLUSTALW	transcript	70051204	70085624	.	+	.	ID=MSTRG.2115.1;geneID=MSTRG.2115
2	CLUSTALW	exon	70051204	70051305	1000.00	+	.	Parent=MSTRG.2115.1
2	CLUSTALW	exon	70083509	70083687	1000.00	+	.	Parent=MSTRG.2115.1
2	CLUSTALW	exon	70085548	70085624	1000.00	+	.	Parent=MSTRG.2115.1
2	CLUSTALW	transcript	70083509	70085624	.	+	.	ID=MSTRG.2115.2;geneID=MSTRG.2115
2	CLUSTALW	exon	70083509	70083687	1000.00	+	.	Parent=MSTRG.2115.2
2	CLUSTALW	exon	70085548	70085624	1000.00	+	.	Parent=MSTRG.2115.2
2	CLUSTALW	transcript	70288065	70289558	.	+	.	ID=MSTRG.2121.1;geneID=MSTRG.2121
2	CLUSTALW	exon	70288065	70288189	1000.00	+	.	Parent=MSTRG.2121.1
2	CLUSTALW	exon	70289351	70289558	1000.00	+	.	Parent=MSTRG.2121.1
2	CLUSTALW	transcript	72718102	72741471	.	-	.	ID=ENSBTAT00000003039;geneID=ENSBTAT00000003039
2	CLUSTALW	exon	72718102	72718275	1000.00	-	.	Parent=ENSBTAT00000003039
2	CLUSTALW	exon	72741377	72741471	1000.00	-	.	Parent=ENSBTAT00000003039
2	CLUSTALW	transcript	84969635	84970798	.	-	.	ID=MSTRG.2045.2;geneID=MSTRG.2045
2	CLUSTALW	exon	84969635	84970209	1000.00	-	.	Parent=MSTRG.2045.2
2	CLUSTALW	exon	84970297	84970798	1000.00	-	.	Parent=MSTRG.2045.2
2	CLUSTALW	transcript	87455113	87521514	.	+	.	ID=MSTRG.1669.1;geneID=MSTRG.1669
2	CLUSTALW	exon	87455113	87455645	1000.00	+	.	Parent=MSTRG.1669.1
2	CLUSTALW	exon	87520325	87520467	1000.00	+	.	Parent=MSTRG.1669.1
2	CLUSTALW	exon	87521208	87521514	1000.00	+	.	Parent=MSTRG.1669.1
2	CLUSTALW	transcript	87455113	87521514	.	+	.	ID=MSTRG.1669.2;geneID=MSTRG.1669
2	CLUSTALW	exon	87455113	87455645	1000.00	+	.	Parent=MSTRG.1669.2
2	CLUSTALW	exon	87521208	87521514	1000.00	+	.	Parent=MSTRG.1669.2
2	CLUSTALW	transcript	87542418	87642061	.	+	.	ID=MSTRG.1671.1;geneID=MSTRG.1671
2	CLUSTALW	exon	87542418	87542481	1000.00	+	.	Parent=MSTRG.1671.1
2	CLUSTALW	exon	87583259	87583346	1000.00	+	.	Parent=MSTRG.1671.1
2	CLUSTALW	exon	87641940	87642061	1000.00	+	.	Parent=MSTRG.1671.1
2	CLUSTALW	transcript	87583257	87642061	.	+	.	ID=MSTRG.1671.2;geneID=MSTRG.1671
2	CLUSTALW	exon	87583257	87583346	1000.00	+	.	Parent=MSTRG.1671.2
2	CLUSTALW	exon	87641940	87642061	1000.00	+	.	Parent=MSTRG.1671.2
2	CLUSTALW	transcript	87583257	87643456	.	+	.	ID=MSTRG.1671.3;geneID=MSTRG.1671
2	CLUSTALW	exon	87583257	87583346	1000.00	+	.	Parent=MSTRG.1671.3
2	CLUSTALW	exon	87641940	87642061	1000.00	+	.	Parent=MSTRG.1671.3
2	CLUSTALW	exon	87643215	87643456	1000.00	+	.	Parent=MSTRG.1671.3
2	CLUSTALW	transcript	101264518	101264911	.	+	.	ID=MSTRG.1730.1;geneID=MSTRG.1730
2	CLUSTALW	exon	101264518	101264911	1000.00	+	.	Parent=MSTRG.1730.1
2	CLUSTALW	transcript	101273128	101273466	.	+	.	ID=MSTRG.1731.1;geneID=MSTRG.1731
2	CLUSTALW	exon	101273128	101273466	1000.00	+	.	Parent=MSTRG.1731.1
2	CLUSTALW	transcript	105334375	105337533	.	+	.	ID=MSTRG.1745.1;geneID=MSTRG.1745
2	CLUSTALW	exon	105334375	105334788	1000.00	+	.	Parent=MSTRG.1745.1
2	CLUSTALW	exon	105335160	105335214	1000.00	+	.	Parent=MSTRG.1745.1
2	CLUSTALW	exon	105337200	105337533	1000.00	+	.	Parent=MSTRG.1745.1
2	CLUSTALW	transcript	105334400	105337409	.	+	.	ID=MSTRG.1745.2;geneID=MSTRG.1745
2	CLUSTALW	exon	105334400	105334810	1000.00	+	.	Parent=MSTRG.1745.2
2	CLUSTALW	exon	105335160	105335214	1000.00	+	.	Parent=MSTRG.1745.2
2	CLUSTALW	exon	105337200	105337409	1000.00	+	.	Parent=MSTRG.1745.2
2	CLUSTALW	transcript	105334420	105337515	.	+	.	ID=MSTRG.1745.3;geneID=MSTRG.1745
2	CLUSTALW	exon	105334420	105334810	1000.00	+	.	Parent=MSTRG.1745.3
2	CLUSTALW	exon	105337200	105337515	1000.00	+	.	Parent=MSTRG.1745.3
2	CLUSTALW	transcript	105398003	105399162	.	+	.	ID=MSTRG.1748.1;geneID=MSTRG.1748
2	CLUSTALW	exon	105398003	105398253	1000.00	+	.	Parent=MSTRG.1748.1
2	CLUSTALW	exon	105398347	105398584	1000.00	+	.	Parent=MSTRG.1748.1
2	CLUSTALW	exon	105398881	105399162	1000.00	+	.	Parent=MSTRG.1748.1
2	CLUSTALW	transcript	111940328	111940706	.	-	.	ID=ENSBTAT00000064184;geneID=ENSBTAT00000064184
2	CLUSTALW	exon	111940328	111940574	1000.00	-	.	Parent=ENSBTAT00000064184
2	CLUSTALW	exon	111940587	111940706	1000.00	-	.	Parent=ENSBTAT00000064184
2	CLUSTALW	transcript	112584278	112586389	.	+	.	ID=MSTRG.1994.1;geneID=MSTRG.1994
2	CLUSTALW	exon	112584278	112584649	1000.00	+	.	Parent=MSTRG.1994.1
2	CLUSTALW	exon	112585958	112586389	1000.00	+	.	Parent=MSTRG.1994.1
2	CLUSTALW	transcript	148178721	148233387	.	-	.	ID=MSTRG.8330.1;geneID=MSTRG.8330
2	CLUSTALW	exon	148178721	148178792	1000.00	-	.	Parent=MSTRG.8330.1
2	CLUSTALW	exon	148233245	148233387	1000.00	-	.	Parent=MSTRG.8330.1
2	CLUSTALW	transcript	148595427	148595483	.	-	.	ID=MSTRG.1173.1;geneID=MSTRG.1173
2	CLUSTALW	exon	148595427	148595483	1000.00	-	.	Parent=MSTRG.1173.1
2	CLUSTALW	transcript	158577279	158577382	.	-	.	ID=MSTRG.8294.1;geneID=MSTRG.8294
2	CLUSTALW	exon	158577279	158577382	1000.00	-	.	Parent=MSTRG.8294.1
2	CLUSTALW	transcript	167954024	168012703	.	-	.	ID=MSTRG.8257.1;geneID=MSTRG.8257
2	CLUSTALW	exon	167954024	167955569	1000.00	-	.	Parent=MSTRG.8257.1
2	CLUSTALW	exon	167964662	167964725	1000.00	-	.	Parent=MSTRG.8257.1
2	CLUSTALW	exon	168012634	168012703	1000.00	-	.	Parent=MSTRG.8257.1
2	CLUSTALW	transcript	179172112	179176540	.	+	.	ID=MSTRG.8169.1;geneID=MSTRG.8169
2	CLUSTALW	exon	179172112	179172233	1000.00	+	.	Parent=MSTRG.8169.1
2	CLUSTALW	exon	179176449	179176540	1000.00	+	.	Parent=MSTRG.8169.1
2	CLUSTALW	transcript	183260643	183261266	.	+	.	ID=ENSBTAT00000001606;geneID=ENSBTAT00000001606
2	CLUSTALW	exon	183260643	183261084	1000.00	+	.	Parent=ENSBTAT00000001606
2	CLUSTALW	exon	183261087	183261266	1000.00	+	.	Parent=ENSBTAT00000001606
2	CLUSTALW	transcript	188359233	188383994	.	+	.	ID=MSTRG.431.1;geneID=MSTRG.431
2	CLUSTALW	exon	188359233	188359291	1000.00	+	.	Parent=MSTRG.431.1
2	CLUSTALW	exon	188383764	188383994	1000.00	+	.	Parent=MSTRG.431.1
2	CLUSTALW	transcript	190499171	190502261	.	-	.	ID=MSTRG.8114.1;geneID=MSTRG.8114
2	CLUSTALW	exon	190499171	190499939	1000.00	-	.	Parent=MSTRG.8114.1
2	CLUSTALW	exon	190501607	190501740	1000.00	-	.	Parent=MSTRG.8114.1
2	CLUSTALW	exon	190502152	190502261	1000.00	-	.	Parent=MSTRG.8114.1
2	CLUSTALW	transcript	206112318	206130110	.	+	.	ID=MSTRG.8512.1;geneID=MSTRG.8512
2	CLUSTALW	exon	206112318	206112468	1000.00	+	.	Parent=MSTRG.8512.1
2	CLUSTALW	exon	206112758	206112811	1000.00	+	.	Parent=MSTRG.8512.1
2	CLUSTALW	exon	206130078	206130110	1000.00	+	.	Parent=MSTRG.8512.1
2	CLUSTALW	transcript	210002577	210003467	.	+	.	ID=MSTRG.8534.1;geneID=MSTRG.8534
2	CLUSTALW	exon	210002577	210002772	1000.00	+	.	Parent=MSTRG.8534.1
2	CLUSTALW	exon	210003439	210003467	1000.00	+	.	Parent=MSTRG.8534.1
2	CLUSTALW	transcript	237476495	237483447	.	+	.	ID=MSTRG.14317.1;geneID=MSTRG.14317
2	CLUSTALW	exon	237476495	237476618	1000.00	+	.	Parent=MSTRG.14317.1
2	CLUSTALW	exon	237483371	237483447	1000.00	+	.	Parent=MSTRG.14317.1
2	CLUSTALW	transcript	239787841	239800285	.	+	.	ID=MSTRG.14340.2;geneID=MSTRG.14340
2	CLUSTALW	exon	239787841	239788091	1000.00	+	.	Parent=MSTRG.14340.2
2	CLUSTALW	exon	239800122	239800285	1000.00	+	.	Parent=MSTRG.14340.2
2	CLUSTALW	transcript	239800122	239800314	.	+	.	ID=MSTRG.14340.1;geneID=MSTRG.14340
2	CLUSTALW	exon	239800122	239800314	1000.00	+	.	Parent=MSTRG.14340.1
2	CLUSTALW	transcript	239960689	239990216	.	+	.	ID=MSTRG.14341.1;geneID=MSTRG.14341
2	CLUSTALW	exon	239960689	239961186	1000.00	+	.	Parent=MSTRG.14341.1
2	CLUSTALW	exon	239990075	239990216	1000.00	+	.	Parent=MSTRG.14341.1
2	CLUSTALW	transcript	240572423	240573893	.	-	.	ID=MSTRG.14350.1;geneID=MSTRG.14350
2	CLUSTALW	exon	240572423	240572562	1000.00	-	.	Parent=MSTRG.14350.1
2	CLUSTALW	exon	240573110	240573254	1000.00	-	.	Parent=MSTRG.14350.1
2	CLUSTALW	exon	240573775	240573893	1000.00	-	.	Parent=MSTRG.14350.1
2	CLUSTALW	transcript	240597773	240599106	.	+	.	ID=MSTRG.14356.1;geneID=MSTRG.14356
2	CLUSTALW	exon	240597773	240598079	1000.00	+	.	Parent=MSTRG.14356.1
2	CLUSTALW	exon	240598357	240598397	1000.00	+	.	Parent=MSTRG.14356.1
2	CLUSTALW	exon	240598652	240599106	1000.00	+	.	Parent=MSTRG.14356.1
2	CLUSTALW	transcript	240597833	240599095	.	+	.	ID=MSTRG.14356.2;geneID=MSTRG.14356
2	CLUSTALW	exon	240597833	240598079	1000.00	+	.	Parent=MSTRG.14356.2
2	CLUSTALW	exon	240598357	240598397	1000.00	+	.	Parent=MSTRG.14356.2
2	CLUSTALW	exon	240598702	240599095	1000.00	+	.	Parent=MSTRG.14356.2
2	CLUSTALW	transcript	240597889	240599106	.	+	.	ID=MSTRG.14356.3;geneID=MSTRG.14356
2	CLUSTALW	exon	240597889	240598079	1000.00	+	.	Parent=MSTRG.14356.3
2	CLUSTALW	exon	240598652	240599106	1000.00	+	.	Parent=MSTRG.14356.3
2	CLUSTALW	transcript	241407545	241413421	.	-	.	ID=MSTRG.14368.1;geneID=MSTRG.14368
2	CLUSTALW	exon	241407545	241407614	1000.00	-	.	Parent=MSTRG.14368.1
2	CLUSTALW	exon	241411033	241411129	1000.00	-	.	Parent=MSTRG.14368.1
2	CLUSTALW	exon	241413307	241413421	1000.00	-	.	Parent=MSTRG.14368.1
2	CLUSTALW	transcript	241431662	241434321	.	+	.	ID=MSTRG.14354.1;geneID=MSTRG.14354
2	CLUSTALW	exon	241431662	241431774	1000.00	+	.	Parent=MSTRG.14354.1
2	CLUSTALW	exon	241434159	241434321	1000.00	+	.	Parent=MSTRG.14354.1
20	CLUSTALW	transcript	2144638	2148523	.	-	.	ID=MSTRG.3308.2;geneID=MSTRG.3308
20	CLUSTALW	exon	2144638	2145029	1000.00	-	.	Parent=MSTRG.3308.2
20	CLUSTALW	exon	2148343	2148523	1000.00	-	.	Parent=MSTRG.3308.2
20	CLUSTALW	transcript	2649631	2652483	.	-	.	ID=MSTRG.3307.1;geneID=MSTRG.3307
20	CLUSTALW	exon	2649631	2649868	1000.00	-	.	Parent=MSTRG.3307.1
20	CLUSTALW	exon	2652381	2652483	1000.00	-	.	Parent=MSTRG.3307.1
20	CLUSTALW	transcript	2657085	2658204	.	+	.	ID=ENSBTAT00000065316;geneID=ENSBTAT00000065316
20	CLUSTALW	exon	2657085	2657216	1000.00	+	.	Parent=ENSBTAT00000065316
20	CLUSTALW	exon	2658070	2658204	1000.00	+	.	Parent=ENSBTAT00000065316
20	CLUSTALW	transcript	4023918	4024434	.	+	.	ID=ENSBTAT00000065406;geneID=ENSBTAT00000065406
20	CLUSTALW	exon	4023918	4024183	1000.00	+	.	Parent=ENSBTAT00000065406
20	CLUSTALW	exon	4024200	4024434	1000.00	+	.	Parent=ENSBTAT00000065406
20	CLUSTALW	transcript	4023918	4024437	.	+	.	ID=ENSBTAT00000065984;geneID=ENSBTAT00000065984
20	CLUSTALW	exon	4023918	4024331	1000.00	+	.	Parent=ENSBTAT00000065984
20	CLUSTALW	exon	4024350	4024437	1000.00	+	.	Parent=ENSBTAT00000065984
20	CLUSTALW	transcript	10420529	10434327	.	+	.	ID=MSTRG.2981.1;geneID=MSTRG.2981
20	CLUSTALW	exon	10420529	10420758	1000.00	+	.	Parent=MSTRG.2981.1
20	CLUSTALW	exon	10434109	10434327	1000.00	+	.	Parent=MSTRG.2981.1
20	CLUSTALW	transcript	17516843	17517309	.	-	.	ID=ENSBTAT00000023871;geneID=ENSBTAT00000023871
20	CLUSTALW	exon	17516843	17517208	1000.00	-	.	Parent=ENSBTAT00000023871
20	CLUSTALW	exon	17517228	17517309	1000.00	-	.	Parent=ENSBTAT00000023871
20	CLUSTALW	transcript	38420547	38421100	.	+	.	ID=MSTRG.3541.1;geneID=MSTRG.3541
20	CLUSTALW	exon	38420547	38420900	1000.00	+	.	Parent=MSTRG.3541.1
20	CLUSTALW	exon	38420953	38421100	1000.00	+	.	Parent=MSTRG.3541.1
20	CLUSTALW	transcript	38432007	38432073	.	-	.	ID=MSTRG.3544.2;geneID=MSTRG.3544
20	CLUSTALW	exon	38432007	38432073	1000.00	-	.	Parent=MSTRG.3544.2
20	CLUSTALW	transcript	38448663	38450915	.	+	.	ID=MSTRG.3544.2;geneID=MSTRG.3544
20	CLUSTALW	exon	38448663	38448730	1000.00	+	.	Parent=MSTRG.3544.2
20	CLUSTALW	exon	38450257	38450447	1000.00	+	.	Parent=MSTRG.3544.2
20	CLUSTALW	exon	38450534	38450915	1000.00	+	.	Parent=MSTRG.3544.2
20	CLUSTALW	transcript	38448663	38451019	.	+	.	ID=MSTRG.3544.1;geneID=MSTRG.3544
20	CLUSTALW	exon	38448663	38448730	1000.00	+	.	Parent=MSTRG.3544.1
20	CLUSTALW	exon	38450257	38450447	1000.00	+	.	Parent=MSTRG.3544.1
20	CLUSTALW	exon	38450534	38451019	1000.00	+	.	Parent=MSTRG.3544.1
20	CLUSTALW	transcript	49278546	49289260	.	+	.	ID=MSTRG.3641.1;geneID=MSTRG.3641
20	CLUSTALW	exon	49278546	49278738	1000.00	+	.	Parent=MSTRG.3641.1
20	CLUSTALW	exon	49279105	49279239	1000.00	+	.	Parent=MSTRG.3641.1
20	CLUSTALW	exon	49280487	49280570	1000.00	+	.	Parent=MSTRG.3641.1
20	CLUSTALW	exon	49280904	49280964	1000.00	+	.	Parent=MSTRG.3641.1
20	CLUSTALW	exon	49289047	49289260	1000.00	+	.	Parent=MSTRG.3641.1
20	CLUSTALW	transcript	49278546	49289260	.	+	.	ID=MSTRG.3641.2;geneID=MSTRG.3641
20	CLUSTALW	exon	49278546	49278738	1000.00	+	.	Parent=MSTRG.3641.2
20	CLUSTALW	exon	49278979	49279239	1000.00	+	.	Parent=MSTRG.3641.2
20	CLUSTALW	exon	49280487	49280964	1000.00	+	.	Parent=MSTRG.3641.2
20	CLUSTALW	exon	49289047	49289260	1000.00	+	.	Parent=MSTRG.3641.2
21	CLUSTALW	transcript	29343311	29346148	.	-	.	ID=MSTRG.39.1;geneID=MSTRG.39
21	CLUSTALW	exon	29343311	29343826	1000.00	-	.	Parent=MSTRG.39.1
21	CLUSTALW	exon	29344778	29346148	1000.00	-	.	Parent=MSTRG.39.1
21	CLUSTALW	transcript	36319824	36319963	.	+	.	ID=MSTRG.734.1;geneID=MSTRG.734
21	CLUSTALW	exon	36319824	36319963	1000.00	+	.	Parent=MSTRG.734.1
21	CLUSTALW	transcript	38502187	38584944	.	+	.	ID=MSTRG.745.5;geneID=MSTRG.745
21	CLUSTALW	exon	38502187	38502219	1000.00	+	.	Parent=MSTRG.745.5
21	CLUSTALW	exon	38575663	38575747	1000.00	+	.	Parent=MSTRG.745.5
21	CLUSTALW	exon	38584849	38584944	1000.00	+	.	Parent=MSTRG.745.5
21	CLUSTALW	transcript	43804093	43804224	.	+	.	ID=MSTRG.701.1;geneID=MSTRG.701
21	CLUSTALW	exon	43804093	43804224	1000.00	+	.	Parent=MSTRG.701.1
21	CLUSTALW	transcript	44787920	44801833	.	+	.	ID=MSTRG.677.1;geneID=MSTRG.677
21	CLUSTALW	exon	44787920	44787965	1000.00	+	.	Parent=MSTRG.677.1
21	CLUSTALW	exon	44801707	44801833	1000.00	+	.	Parent=MSTRG.677.1
22	CLUSTALW	transcript	22487802	22489116	.	+	.	ID=ENSBTAT00000055669;geneID=ENSBTAT00000055669
22	CLUSTALW	exon	22487802	22487951	1000.00	+	.	Parent=ENSBTAT00000055669
22	CLUSTALW	exon	22487956	22488228	1000.00	+	.	Parent=ENSBTAT00000055669
22	CLUSTALW	exon	22488242	22488797	1000.00	+	.	Parent=ENSBTAT00000055669
22	CLUSTALW	exon	22488814	22489116	1000.00	+	.	Parent=ENSBTAT00000055669
22	CLUSTALW	transcript	23750533	23750848	.	+	.	ID=MSTRG.5845.2;geneID=MSTRG.5845
22	CLUSTALW	exon	23750533	23750848	1000.00	+	.	Parent=MSTRG.5845.2
22	CLUSTALW	transcript	23750712	23750848	.	+	.	ID=MSTRG.5845.1;geneID=MSTRG.5845
22	CLUSTALW	exon	23750712	23750848	1000.00	+	.	Parent=MSTRG.5845.1
22	CLUSTALW	transcript	27919466	27919545	.	+	.	ID=MSTRG.5781.1;geneID=MSTRG.5781
22	CLUSTALW	exon	27919466	27919545	1000.00	+	.	Parent=MSTRG.5781.1
22	CLUSTALW	transcript	28797071	28800523	.	-	.	ID=ENSBTAT00000066059;geneID=ENSBTAT00000066059
22	CLUSTALW	exon	28797071	28797185	1000.00	-	.	Parent=ENSBTAT00000066059
22	CLUSTALW	exon	28800297	28800523	1000.00	-	.	Parent=ENSBTAT00000066059
22	CLUSTALW	transcript	30663470	30664000	.	-	.	ID=ENSBTAT00000056436;geneID=ENSBTAT00000056436
22	CLUSTALW	exon	30663470	30663816	1000.00	-	.	Parent=ENSBTAT00000056436
22	CLUSTALW	exon	30663836	30664000	1000.00	-	.	Parent=ENSBTAT00000056436
22	CLUSTALW	transcript	30969601	30979088	.	+	.	ID=MSTRG.5821.1;geneID=MSTRG.5821
22	CLUSTALW	exon	30969601	30971779	1000.00	+	.	Parent=MSTRG.5821.1
22	CLUSTALW	exon	30972857	30979088	1000.00	+	.	Parent=MSTRG.5821.1
22	CLUSTALW	transcript	30969601	30979088	.	+	.	ID=MSTRG.5821.2;geneID=MSTRG.5821
22	CLUSTALW	exon	30969601	30971779	1000.00	+	.	Parent=MSTRG.5821.2
22	CLUSTALW	exon	30972857	30973587	1000.00	+	.	Parent=MSTRG.5821.2
22	CLUSTALW	exon	30975171	30979088	1000.00	+	.	Parent=MSTRG.5821.2
22	CLUSTALW	transcript	30969601	30979088	.	+	.	ID=MSTRG.5821.3;geneID=MSTRG.5821
22	CLUSTALW	exon	30969601	30971779	1000.00	+	.	Parent=MSTRG.5821.3
22	CLUSTALW	exon	30972925	30973495	1000.00	+	.	Parent=MSTRG.5821.3
22	CLUSTALW	exon	30975171	30979088	1000.00	+	.	Parent=MSTRG.5821.3
22	CLUSTALW	transcript	30969763	30978821	.	+	.	ID=MSTRG.5821.4;geneID=MSTRG.5821
22	CLUSTALW	exon	30969763	30971779	1000.00	+	.	Parent=MSTRG.5821.4
22	CLUSTALW	exon	30972925	30973587	1000.00	+	.	Parent=MSTRG.5821.4
22	CLUSTALW	exon	30975171	30978821	1000.00	+	.	Parent=MSTRG.5821.4
22	CLUSTALW	transcript	37943161	37943296	.	+	.	ID=MSTRG.15853.1;geneID=MSTRG.15853
22	CLUSTALW	exon	37943161	37943296	1000.00	+	.	Parent=MSTRG.15853.1
22	CLUSTALW	transcript	38298095	38298184	.	+	.	ID=MSTRG.15864.4;geneID=MSTRG.15864
22	CLUSTALW	exon	38298095	38298184	1000.00	+	.	Parent=MSTRG.15864.4
22	CLUSTALW	transcript	40636479	40636690	.	+	.	ID=MSTRG.15899.1;geneID=MSTRG.15899
22	CLUSTALW	exon	40636479	40636690	1000.00	+	.	Parent=MSTRG.15899.1
22	CLUSTALW	transcript	42506603	42562536	.	+	.	ID=MSTRG.15954.1;geneID=MSTRG.15954
22	CLUSTALW	exon	42506603	42506801	1000.00	+	.	Parent=MSTRG.15954.1
22	CLUSTALW	exon	42562349	42562536	1000.00	+	.	Parent=MSTRG.15954.1
22	CLUSTALW	transcript	42562349	42562858	.	+	.	ID=MSTRG.15954.2;geneID=MSTRG.15954
22	CLUSTALW	exon	42562349	42562536	1000.00	+	.	Parent=MSTRG.15954.2
22	CLUSTALW	exon	42562628	42562858	1000.00	+	.	Parent=MSTRG.15954.2
22	CLUSTALW	transcript	46139385	46149337	.	+	.	ID=MSTRG.15989.2;geneID=MSTRG.15989
22	CLUSTALW	exon	46139385	46140392	1000.00	+	.	Parent=MSTRG.15989.2
22	CLUSTALW	exon	46147676	46149337	1000.00	+	.	Parent=MSTRG.15989.2
22	CLUSTALW	transcript	46139385	46149367	.	+	.	ID=MSTRG.15989.1;geneID=MSTRG.15989
22	CLUSTALW	exon	46139385	46140392	1000.00	+	.	Parent=MSTRG.15989.1
22	CLUSTALW	exon	46147425	46149367	1000.00	+	.	Parent=MSTRG.15989.1
3	CLUSTALW	transcript	15859926	15867626	.	+	.	ID=MSTRG.762.1;geneID=MSTRG.762
3	CLUSTALW	exon	15859926	15859953	1000.00	+	.	Parent=MSTRG.762.1
3	CLUSTALW	exon	15860004	15860173	1000.00	+	.	Parent=MSTRG.762.1
3	CLUSTALW	exon	15860736	15860829	1000.00	+	.	Parent=MSTRG.762.1
3	CLUSTALW	exon	15867460	15867626	1000.00	+	.	Parent=MSTRG.762.1
3	CLUSTALW	transcript	16516134	16517630	.	+	.	ID=MSTRG.764.1;geneID=MSTRG.764
3	CLUSTALW	exon	16516134	16517630	1000.00	+	.	Parent=MSTRG.764.1
3	CLUSTALW	transcript	19947474	19951997	.	-	.	ID=MSTRG.137.1;geneID=MSTRG.137
3	CLUSTALW	exon	19947474	19947520	1000.00	-	.	Parent=MSTRG.137.1
3	CLUSTALW	exon	19950806	19951060	1000.00	-	.	Parent=MSTRG.137.1
3	CLUSTALW	exon	19951969	19951997	1000.00	-	.	Parent=MSTRG.137.1
3	CLUSTALW	transcript	19950806	19951145	.	-	.	ID=MSTRG.137.2;geneID=MSTRG.137
3	CLUSTALW	exon	19950806	19951145	1000.00	-	.	Parent=MSTRG.137.2
3	CLUSTALW	transcript	22381820	22381907	.	+	.	ID=ENSBTAT00000066300;geneID=ENSBTAT00000066300
3	CLUSTALW	exon	22381820	22381907	1000.00	+	.	Parent=ENSBTAT00000066300
3	CLUSTALW	transcript	22381891	22382302	.	-	.	ID=ENSBTAT00000066083;geneID=ENSBTAT00000066083
3	CLUSTALW	exon	22381891	22382065	1000.00	-	.	Parent=ENSBTAT00000066083
3	CLUSTALW	exon	22382076	22382302	1000.00	-	.	Parent=ENSBTAT00000066083
3	CLUSTALW	transcript	32786066	32786115	.	-	.	ID=ENSBTAT00000035268;geneID=ENSBTAT00000035268
3	CLUSTALW	exon	32786066	32786115	1000.00	-	.	Parent=ENSBTAT00000035268
3	CLUSTALW	transcript	41919725	41932002	.	+	.	ID=MSTRG.9889.1;geneID=MSTRG.9889
3	CLUSTALW	exon	41919725	41919818	1000.00	+	.	Parent=MSTRG.9889.1
3	CLUSTALW	exon	41931845	41932002	1000.00	+	.	Parent=MSTRG.9889.1
3	CLUSTALW	transcript	43605712	43621988	.	+	.	ID=MSTRG.9882.2;geneID=MSTRG.9882
3	CLUSTALW	exon	43605712	43605863	1000.00	+	.	Parent=MSTRG.9882.2
3	CLUSTALW	exon	43621910	43621988	1000.00	+	.	Parent=MSTRG.9882.2
3	CLUSTALW	transcript	43605712	43622038	.	+	.	ID=MSTRG.9882.1;geneID=MSTRG.9882
3	CLUSTALW	exon	43605712	43605866	1000.00	+	.	Parent=MSTRG.9882.1
3	CLUSTALW	exon	43621910	43622038	1000.00	+	.	Parent=MSTRG.9882.1
3	CLUSTALW	transcript	44734477	44735234	.	+	.	ID=ENSBTAT00000065234;geneID=ENSBTAT00000065234
3	CLUSTALW	exon	44734477	44734730	1000.00	+	.	Parent=ENSBTAT00000065234
3	CLUSTALW	exon	44734735	44735234	1000.00	+	.	Parent=ENSBTAT00000065234
3	CLUSTALW	transcript	45838000	45842225	.	+	.	ID=MSTRG.10222.1;geneID=MSTRG.10222
3	CLUSTALW	exon	45838000	45838051	1000.00	+	.	Parent=MSTRG.10222.1
3	CLUSTALW	exon	45841990	45842225	1000.00	+	.	Parent=MSTRG.10222.1
3	CLUSTALW	transcript	47008517	47009080	.	-	.	ID=MSTRG.10214.1;geneID=MSTRG.10214
3	CLUSTALW	exon	47008517	47008667	1000.00	-	.	Parent=MSTRG.10214.1
3	CLUSTALW	exon	47008989	47009080	1000.00	-	.	Parent=MSTRG.10214.1
3	CLUSTALW	transcript	48440049	48440718	.	-	.	ID=MSTRG.10190.1;geneID=MSTRG.10190
3	CLUSTALW	exon	48440049	48440311	1000.00	-	.	Parent=MSTRG.10190.1
3	CLUSTALW	exon	48440403	48440457	1000.00	-	.	Parent=MSTRG.10190.1
3	CLUSTALW	exon	48440541	48440718	1000.00	-	.	Parent=MSTRG.10190.1
3	CLUSTALW	transcript	48440049	48440718	.	-	.	ID=MSTRG.10190.2;geneID=MSTRG.10190
3	CLUSTALW	exon	48440049	48440311	1000.00	-	.	Parent=MSTRG.10190.2
3	CLUSTALW	exon	48440403	48440457	1000.00	-	.	Parent=MSTRG.10190.2
3	CLUSTALW	exon	48440545	48440718	1000.00	-	.	Parent=MSTRG.10190.2
3	CLUSTALW	transcript	61742459	61743069	.	-	.	ID=ENSBTAT00000029216;geneID=ENSBTAT00000029216
3	CLUSTALW	exon	61742459	61743069	1000.00	-	.	Parent=ENSBTAT00000029216
3	CLUSTALW	transcript	63757236	63758482	.	-	.	ID=MSTRG.10011.1;geneID=MSTRG.10011
3	CLUSTALW	exon	63757236	63757385	1000.00	-	.	Parent=MSTRG.10011.1
3	CLUSTALW	exon	63758246	63758482	1000.00	-	.	Parent=MSTRG.10011.1
3	CLUSTALW	transcript	63777351	63777546	.	-	.	ID=MSTRG.10010.1;geneID=MSTRG.10010
3	CLUSTALW	exon	63777351	63777546	1000.00	-	.	Parent=MSTRG.10010.1
3	CLUSTALW	transcript	64011375	64011499	.	-	.	ID=MSTRG.10008.1;geneID=MSTRG.10008
3	CLUSTALW	exon	64011375	64011499	1000.00	-	.	Parent=MSTRG.10008.1
3	CLUSTALW	transcript	64011396	64011499	.	-	.	ID=MSTRG.10008.3;geneID=MSTRG.10008
3	CLUSTALW	exon	64011396	64011499	1000.00	-	.	Parent=MSTRG.10008.3
3	CLUSTALW	transcript	69863873	69866274	.	-	.	ID=MSTRG.9986.1;geneID=MSTRG.9986
3	CLUSTALW	exon	69863873	69866274	1000.00	-	.	Parent=MSTRG.9986.1
3	CLUSTALW	transcript	73742131	73742191	.	-	.	ID=MSTRG.9964.1;geneID=MSTRG.9964
3	CLUSTALW	exon	73742131	73742191	1000.00	-	.	Parent=MSTRG.9964.1
3	CLUSTALW	transcript	76591925	76592873	.	+	.	ID=MSTRG.82.1;geneID=MSTRG.82
3	CLUSTALW	exon	76591925	76592873	1000.00	+	.	Parent=MSTRG.82.1
3	CLUSTALW	transcript	76659467	76659608	.	+	.	ID=MSTRG.83.1;geneID=MSTRG.83
3	CLUSTALW	exon	76659467	76659608	1000.00	+	.	Parent=MSTRG.83.1
3	CLUSTALW	transcript	86991468	86991572	.	+	.	ID=MSTRG.96.1;geneID=MSTRG.96
3	CLUSTALW	exon	86991468	86991572	1000.00	+	.	Parent=MSTRG.96.1
3	CLUSTALW	transcript	94325743	94333681	.	+	.	ID=MSTRG.109.1;geneID=MSTRG.109
3	CLUSTALW	exon	94325743	94325906	1000.00	+	.	Parent=MSTRG.109.1
3	CLUSTALW	exon	94333565	94333681	1000.00	+	.	Parent=MSTRG.109.1
3	CLUSTALW	transcript	94333565	94333681	.	+	.	ID=MSTRG.109.2;geneID=MSTRG.109
3	CLUSTALW	exon	94333565	94333681	1000.00	+	.	Parent=MSTRG.109.2
3	CLUSTALW	transcript	98104746	98105664	.	+	.	ID=ENSBTAT00000052148;geneID=ENSBTAT00000052148
3	CLUSTALW	exon	98104746	98105664	1000.00	+	.	Parent=ENSBTAT00000052148
3	CLUSTALW	transcript	112284495	112284843	.	-	.	ID=MSTRG.16441.5;geneID=MSTRG.16441
3	CLUSTALW	exon	112284495	112284843	1000.00	-	.	Parent=MSTRG.16441.5
3	CLUSTALW	transcript	112284495	112284844	.	-	.	ID=MSTRG.16441.4;geneID=MSTRG.16441
3	CLUSTALW	exon	112284495	112284844	1000.00	-	.	Parent=MSTRG.16441.4
3	CLUSTALW	transcript	112284495	112284864	.	-	.	ID=MSTRG.16441.1;geneID=MSTRG.16441
3	CLUSTALW	exon	112284495	112284864	1000.00	-	.	Parent=MSTRG.16441.1
3	CLUSTALW	transcript	112284495	112284864	.	-	.	ID=MSTRG.16441.2;geneID=MSTRG.16441
3	CLUSTALW	exon	112284495	112284864	1000.00	-	.	Parent=MSTRG.16441.2
3	CLUSTALW	transcript	112284495	112284864	.	-	.	ID=MSTRG.16441.3;geneID=MSTRG.16441
3	CLUSTALW	exon	112284495	112284864	1000.00	-	.	Parent=MSTRG.16441.3
3	CLUSTALW	transcript	129688177	129688513	.	-	.	ID=MSTRG.10256.1;geneID=MSTRG.10256
3	CLUSTALW	exon	129688177	129688513	1000.00	-	.	Parent=MSTRG.10256.1
3	CLUSTALW	transcript	131439140	131439358	.	-	.	ID=MSTRG.641.1;geneID=MSTRG.641
3	CLUSTALW	exon	131439140	131439358	1000.00	-	.	Parent=MSTRG.641.1
3	CLUSTALW	transcript	139577802	139579004	.	-	.	ID=MSTRG.586.1;geneID=MSTRG.586
3	CLUSTALW	exon	139577802	139577849	1000.00	-	.	Parent=MSTRG.586.1
3	CLUSTALW	exon	139578694	139579004	1000.00	-	.	Parent=MSTRG.586.1
3	CLUSTALW	transcript	143119732	143120727	.	-	.	ID=MSTRG.558.1;geneID=MSTRG.558
3	CLUSTALW	exon	143119732	143120540	1000.00	-	.	Parent=MSTRG.558.1
3	CLUSTALW	exon	143120644	143120727	1000.00	-	.	Parent=MSTRG.558.1
3	CLUSTALW	transcript	143966576	143972149	.	-	.	ID=MSTRG.556.1;geneID=MSTRG.556
3	CLUSTALW	exon	143966576	143966662	1000.00	-	.	Parent=MSTRG.556.1
3	CLUSTALW	exon	143971829	143972149	1000.00	-	.	Parent=MSTRG.556.1
3	CLUSTALW	transcript	143966576	143972149	.	-	.	ID=MSTRG.556.2;geneID=MSTRG.556
3	CLUSTALW	exon	143966576	143966662	1000.00	-	.	Parent=MSTRG.556.2
3	CLUSTALW	exon	143971855	143972149	1000.00	-	.	Parent=MSTRG.556.2
3	CLUSTALW	transcript	161429127	161429596	.	-	.	ID=ENSBTAT00000023283;geneID=ENSBTAT00000023283
3	CLUSTALW	exon	161429127	161429331	1000.00	-	.	Parent=ENSBTAT00000023283
3	CLUSTALW	exon	161429347	161429596	1000.00	-	.	Parent=ENSBTAT00000023283
3	CLUSTALW	transcript	161429128	161429597	.	+	.	ID=ENSBTAT00000065010;geneID=ENSBTAT00000065010
3	CLUSTALW	exon	161429128	161429492	1000.00	+	.	Parent=ENSBTAT00000065010
3	CLUSTALW	exon	161429497	161429597	1000.00	+	.	Parent=ENSBTAT00000065010
3	CLUSTALW	transcript	161429194	161429597	.	+	.	ID=ENSBTAT00000035268;geneID=ENSBTAT00000035268
3	CLUSTALW	exon	161429194	161429597	1000.00	+	.	Parent=ENSBTAT00000035268
3	CLUSTALW	transcript	187958750	187995220	.	-	.	ID=MSTRG.333.1;geneID=MSTRG.333
3	CLUSTALW	exon	187958750	187958962	1000.00	-	.	Parent=MSTRG.333.1
3	CLUSTALW	exon	187969078	187969201	1000.00	-	.	Parent=MSTRG.333.1
3	CLUSTALW	exon	187976724	187976833	1000.00	-	.	Parent=MSTRG.333.1
3	CLUSTALW	exon	187995142	187995220	1000.00	-	.	Parent=MSTRG.333.1
3	CLUSTALW	transcript	192914347	192917820	.	-	.	ID=MSTRG.318.1;geneID=MSTRG.318
3	CLUSTALW	exon	192914347	192914487	1000.00	-	.	Parent=MSTRG.318.1
3	CLUSTALW	exon	192917630	192917820	1000.00	-	.	Parent=MSTRG.318.1
4	CLUSTALW	transcript	6226929	6228136	.	-	.	ID=MSTRG.16479.1;geneID=MSTRG.16479
4	CLUSTALW	exon	6226929	6227002	1000.00	-	.	Parent=MSTRG.16479.1
4	CLUSTALW	exon	6228017	6228136	1000.00	-	.	Parent=MSTRG.16479.1
4	CLUSTALW	transcript	6772651	6774501	.	+	.	ID=MSTRG.16593.1;geneID=MSTRG.16593
4	CLUSTALW	exon	6772651	6772875	1000.00	+	.	Parent=MSTRG.16593.1
4	CLUSTALW	exon	6774056	6774501	1000.00	+	.	Parent=MSTRG.16593.1
4	CLUSTALW	transcript	8365830	8371128	.	+	.	ID=MSTRG.16600.1;geneID=MSTRG.16600
4	CLUSTALW	exon	8365830	8367080	1000.00	+	.	Parent=MSTRG.16600.1
4	CLUSTALW	exon	8370913	8371128	1000.00	+	.	Parent=MSTRG.16600.1
4	CLUSTALW	transcript	11372046	11372887	.	-	.	ID=ENSBTAT00000065030;geneID=ENSBTAT00000065030
4	CLUSTALW	exon	11372046	11372505	1000.00	-	.	Parent=ENSBTAT00000065030
4	CLUSTALW	exon	11372508	11372756	1000.00	-	.	Parent=ENSBTAT00000065030
4	CLUSTALW	exon	11372761	11372887	1000.00	-	.	Parent=ENSBTAT00000065030
4	CLUSTALW	transcript	39279363	39285803	.	+	.	ID=MSTRG.16252.3;geneID=MSTRG.16252
4	CLUSTALW	exon	39279363	39279456	1000.00	+	.	Parent=MSTRG.16252.3
4	CLUSTALW	exon	39285488	39285803	1000.00	+	.	Parent=MSTRG.16252.3
4	CLUSTALW	transcript	39285488	39285785	.	+	.	ID=MSTRG.16252.4;geneID=MSTRG.16252
4	CLUSTALW	exon	39285488	39285785	1000.00	+	.	Parent=MSTRG.16252.4
4	CLUSTALW	transcript	39285488	39285814	.	+	.	ID=MSTRG.16252.5;geneID=MSTRG.16252
4	CLUSTALW	exon	39285488	39285814	1000.00	+	.	Parent=MSTRG.16252.5
4	CLUSTALW	transcript	41361523	41362050	.	+	.	ID=MSTRG.16275.1;geneID=MSTRG.16275
4	CLUSTALW	exon	41361523	41362050	1000.00	+	.	Parent=MSTRG.16275.1
4	CLUSTALW	transcript	42455046	42455640	.	-	.	ID=MSTRG.16284.1;geneID=MSTRG.16284
4	CLUSTALW	exon	42455046	42455418	1000.00	-	.	Parent=MSTRG.16284.1
4	CLUSTALW	exon	42455525	42455640	1000.00	-	.	Parent=MSTRG.16284.1
4	CLUSTALW	transcript	52712831	52712959	.	+	.	ID=MSTRG.16308.1;geneID=MSTRG.16308
4	CLUSTALW	exon	52712831	52712959	1000.00	+	.	Parent=MSTRG.16308.1
4	CLUSTALW	transcript	53425869	53428303	.	-	.	ID=MSTRG.16316.1;geneID=MSTRG.16316
4	CLUSTALW	exon	53425869	53425964	1000.00	-	.	Parent=MSTRG.16316.1
4	CLUSTALW	exon	53428027	53428303	1000.00	-	.	Parent=MSTRG.16316.1
4	CLUSTALW	transcript	55788308	55793791	.	+	.	ID=MSTRG.16333.1;geneID=MSTRG.16333
4	CLUSTALW	exon	55788308	55788413	1000.00	+	.	Parent=MSTRG.16333.1
4	CLUSTALW	exon	55793626	55793791	1000.00	+	.	Parent=MSTRG.16333.1
4	CLUSTALW	transcript	56809969	56821706	.	+	.	ID=MSTRG.16345.2;geneID=MSTRG.16345
4	CLUSTALW	exon	56809969	56810184	1000.00	+	.	Parent=MSTRG.16345.2
4	CLUSTALW	exon	56820537	56820579	1000.00	+	.	Parent=MSTRG.16345.2
4	CLUSTALW	exon	56821609	56821706	1000.00	+	.	Parent=MSTRG.16345.2
4	CLUSTALW	transcript	56811686	56821686	.	+	.	ID=MSTRG.16345.1;geneID=MSTRG.16345
4	CLUSTALW	exon	56811686	56811794	1000.00	+	.	Parent=MSTRG.16345.1
4	CLUSTALW	exon	56820537	56820579	1000.00	+	.	Parent=MSTRG.16345.1
4	CLUSTALW	exon	56821609	56821686	1000.00	+	.	Parent=MSTRG.16345.1
4	CLUSTALW	transcript	65132097	65132205	.	+	.	ID=MSTRG.14340.1;geneID=MSTRG.14340
4	CLUSTALW	exon	65132097	65132205	1000.00	+	.	Parent=MSTRG.14340.1
4	CLUSTALW	transcript	75896272	75902596	.	+	.	ID=MSTRG.16397.7;geneID=MSTRG.16397
4	CLUSTALW	exon	75896272	75896404	1000.00	+	.	Parent=MSTRG.16397.7
4	CLUSTALW	exon	75902234	75902596	1000.00	+	.	Parent=MSTRG.16397.7
4	CLUSTALW	transcript	82895693	82898029	.	+	.	ID=MSTRG.16441.3;geneID=MSTRG.16441
4	CLUSTALW	exon	82895693	82895774	1000.00	+	.	Parent=MSTRG.16441.3
4	CLUSTALW	exon	82897990	82898029	1000.00	+	.	Parent=MSTRG.16441.3
4	CLUSTALW	transcript	82895693	82900525	.	+	.	ID=MSTRG.16441.2;geneID=MSTRG.16441
4	CLUSTALW	exon	82895693	82895774	1000.00	+	.	Parent=MSTRG.16441.2
4	CLUSTALW	exon	82899714	82899811	1000.00	+	.	Parent=MSTRG.16441.2
4	CLUSTALW	exon	82900078	82900525	1000.00	+	.	Parent=MSTRG.16441.2
4	CLUSTALW	transcript	82895693	82900633	.	+	.	ID=MSTRG.16441.4;geneID=MSTRG.16441
4	CLUSTALW	exon	82895693	82895774	1000.00	+	.	Parent=MSTRG.16441.4
4	CLUSTALW	exon	82897990	82898062	1000.00	+	.	Parent=MSTRG.16441.4
4	CLUSTALW	exon	82899714	82899811	1000.00	+	.	Parent=MSTRG.16441.4
4	CLUSTALW	exon	82900078	82900223	1000.00	+	.	Parent=MSTRG.16441.4
4	CLUSTALW	exon	82900373	82900633	1000.00	+	.	Parent=MSTRG.16441.4
4	CLUSTALW	transcript	82895693	82900686	.	+	.	ID=MSTRG.16441.1;geneID=MSTRG.16441
4	CLUSTALW	exon	82895693	82895774	1000.00	+	.	Parent=MSTRG.16441.1
4	CLUSTALW	exon	82897990	82898062	1000.00	+	.	Parent=MSTRG.16441.1
4	CLUSTALW	exon	82899714	82899811	1000.00	+	.	Parent=MSTRG.16441.1
4	CLUSTALW	exon	82900078	82900686	1000.00	+	.	Parent=MSTRG.16441.1
4	CLUSTALW	transcript	82895693	82900686	.	+	.	ID=MSTRG.16441.5;geneID=MSTRG.16441
4	CLUSTALW	exon	82895693	82895774	1000.00	+	.	Parent=MSTRG.16441.5
4	CLUSTALW	exon	82899714	82899811	1000.00	+	.	Parent=MSTRG.16441.5
4	CLUSTALW	exon	82900078	82900686	1000.00	+	.	Parent=MSTRG.16441.5
4	CLUSTALW	transcript	87211888	87212333	.	-	.	ID=MSTRG.16468.2;geneID=MSTRG.16468
4	CLUSTALW	exon	87211888	87212333	1000.00	-	.	Parent=MSTRG.16468.2
4	CLUSTALW	transcript	87230272	87230822	.	+	.	ID=MSTRG.16467.1;geneID=MSTRG.16467
4	CLUSTALW	exon	87230272	87230822	1000.00	+	.	Parent=MSTRG.16467.1
4	CLUSTALW	transcript	99950168	99950384	.	-	.	ID=MSTRG.16157.1;geneID=MSTRG.16157
4	CLUSTALW	exon	99950168	99950384	1000.00	-	.	Parent=MSTRG.16157.1
4	CLUSTALW	transcript	102797287	102799564	.	-	.	ID=MSTRG.16153.1;geneID=MSTRG.16153
4	CLUSTALW	exon	102797287	102797459	1000.00	-	.	Parent=MSTRG.16153.1
4	CLUSTALW	exon	102799407	102799564	1000.00	-	.	Parent=MSTRG.16153.1
4	CLUSTALW	transcript	102802477	102809158	.	-	.	ID=MSTRG.16151.1;geneID=MSTRG.16151
4	CLUSTALW	exon	102802477	102802637	1000.00	-	.	Parent=MSTRG.16151.1
4	CLUSTALW	exon	102809068	102809158	1000.00	-	.	Parent=MSTRG.16151.1
4	CLUSTALW	transcript	102824450	102828106	.	+	.	ID=MSTRG.16150.1;geneID=MSTRG.16150
4	CLUSTALW	exon	102824450	102824666	1000.00	+	.	Parent=MSTRG.16150.1
4	CLUSTALW	exon	102826486	102826636	1000.00	+	.	Parent=MSTRG.16150.1
4	CLUSTALW	exon	102827431	102828106	1000.00	+	.	Parent=MSTRG.16150.1
4	CLUSTALW	transcript	102826485	102828041	.	+	.	ID=MSTRG.16150.3;geneID=MSTRG.16150
4	CLUSTALW	exon	102826485	102826636	1000.00	+	.	Parent=MSTRG.16150.3
4	CLUSTALW	exon	102827593	102828041	1000.00	+	.	Parent=MSTRG.16150.3
4	CLUSTALW	transcript	102826485	102828106	.	+	.	ID=MSTRG.16150.2;geneID=MSTRG.16150
4	CLUSTALW	exon	102826485	102826636	1000.00	+	.	Parent=MSTRG.16150.2
4	CLUSTALW	exon	102827945	102828106	1000.00	+	.	Parent=MSTRG.16150.2
4	CLUSTALW	transcript	102843324	102843627	.	+	.	ID=MSTRG.16149.1;geneID=MSTRG.16149
4	CLUSTALW	exon	102843324	102843627	1000.00	+	.	Parent=MSTRG.16149.1
4	CLUSTALW	transcript	102868715	102868829	.	-	.	ID=MSTRG.16149.1;geneID=MSTRG.16149
4	CLUSTALW	exon	102868715	102868829	1000.00	-	.	Parent=MSTRG.16149.1
4	CLUSTALW	transcript	113196366	113199109	.	+	.	ID=MSTRG.16089.1;geneID=MSTRG.16089
4	CLUSTALW	exon	113196366	113196466	1000.00	+	.	Parent=MSTRG.16089.1
4	CLUSTALW	exon	113199012	113199109	1000.00	+	.	Parent=MSTRG.16089.1
4	CLUSTALW	transcript	118278692	118279430	.	-	.	ID=MSTRG.16076.1;geneID=MSTRG.16076
4	CLUSTALW	exon	118278692	118279136	1000.00	-	.	Parent=MSTRG.16076.1
4	CLUSTALW	exon	118279389	118279430	1000.00	-	.	Parent=MSTRG.16076.1
4	CLUSTALW	transcript	122170616	122173149	.	-	.	ID=MSTRG.5488.1;geneID=MSTRG.5488
4	CLUSTALW	exon	122170616	122170743	1000.00	-	.	Parent=MSTRG.5488.1
4	CLUSTALW	exon	122173036	122173149	1000.00	-	.	Parent=MSTRG.5488.1
4	CLUSTALW	transcript	122209807	122211092	.	-	.	ID=MSTRG.5489.1;geneID=MSTRG.5489
4	CLUSTALW	exon	122209807	122209923	1000.00	-	.	Parent=MSTRG.5489.1
4	CLUSTALW	exon	122210887	122211092	1000.00	-	.	Parent=MSTRG.5489.1
4	CLUSTALW	transcript	122275985	122279960	.	-	.	ID=MSTRG.5486.1;geneID=MSTRG.5486
4	CLUSTALW	exon	122275985	122276021	1000.00	-	.	Parent=MSTRG.5486.1
4	CLUSTALW	exon	122279775	122279960	1000.00	-	.	Parent=MSTRG.5486.1
4	CLUSTALW	transcript	139452438	139452570	.	-	.	ID=MSTRG.5426.1;geneID=MSTRG.5426
4	CLUSTALW	exon	139452438	139452570	1000.00	-	.	Parent=MSTRG.5426.1
4	CLUSTALW	transcript	142431170	142462719	.	-	.	ID=MSTRG.5410.1;geneID=MSTRG.5410
4	CLUSTALW	exon	142431170	142431378	1000.00	-	.	Parent=MSTRG.5410.1
4	CLUSTALW	exon	142462663	142462719	1000.00	-	.	Parent=MSTRG.5410.1
4	CLUSTALW	transcript	145183182	145183352	.	-	.	ID=MSTRG.5395.1;geneID=MSTRG.5395
4	CLUSTALW	exon	145183182	145183352	1000.00	-	.	Parent=MSTRG.5395.1
4	CLUSTALW	transcript	155352593	155353395	.	+	.	ID=MSTRG.5338.1;geneID=MSTRG.5338
4	CLUSTALW	exon	155352593	155352728	1000.00	+	.	Parent=MSTRG.5338.1
4	CLUSTALW	exon	155353180	155353395	1000.00	+	.	Parent=MSTRG.5338.1
4	CLUSTALW	transcript	159186682	159238877	.	-	.	ID=MSTRG.5496.1;geneID=MSTRG.5496
4	CLUSTALW	exon	159186682	159186711	1000.00	-	.	Parent=MSTRG.5496.1
4	CLUSTALW	exon	159193200	159193255	1000.00	-	.	Parent=MSTRG.5496.1
4	CLUSTALW	exon	159210500	159210582	1000.00	-	.	Parent=MSTRG.5496.1
4	CLUSTALW	exon	159238809	159238877	1000.00	-	.	Parent=MSTRG.5496.1
4	CLUSTALW	transcript	163524588	163525069	.	-	.	ID=MSTRG.16048.1;geneID=MSTRG.16048
4	CLUSTALW	exon	163524588	163524685	1000.00	-	.	Parent=MSTRG.16048.1
4	CLUSTALW	exon	163524919	163525069	1000.00	-	.	Parent=MSTRG.16048.1
4	CLUSTALW	transcript	169997630	169998572	.	+	.	ID=MSTRG.17657.1;geneID=MSTRG.17657
4	CLUSTALW	exon	169997630	169998572	1000.00	+	.	Parent=MSTRG.17657.1
4	CLUSTALW	transcript	170026581	170038132	.	+	.	ID=MSTRG.17658.1;geneID=MSTRG.17658
4	CLUSTALW	exon	170026581	170027745	1000.00	+	.	Parent=MSTRG.17658.1
4	CLUSTALW	exon	170028086	170028312	1000.00	+	.	Parent=MSTRG.17658.1
4	CLUSTALW	exon	170037798	170038132	1000.00	+	.	Parent=MSTRG.17658.1
4	CLUSTALW	transcript	173388401	173388574	.	+	.	ID=MSTRG.17668.2;geneID=MSTRG.17668
4	CLUSTALW	exon	173388401	173388574	1000.00	+	.	Parent=MSTRG.17668.2
4	CLUSTALW	transcript	173388514	173487517	.	+	.	ID=MSTRG.17668.1;geneID=MSTRG.17668
4	CLUSTALW	exon	173388514	173388574	1000.00	+	.	Parent=MSTRG.17668.1
4	CLUSTALW	exon	173402719	173402826	1000.00	+	.	Parent=MSTRG.17668.1
4	CLUSTALW	exon	173487401	173487517	1000.00	+	.	Parent=MSTRG.17668.1
4	CLUSTALW	transcript	173402715	173402826	.	+	.	ID=MSTRG.17668.3;geneID=MSTRG.17668
4	CLUSTALW	exon	173402715	173402826	1000.00	+	.	Parent=MSTRG.17668.3
4	CLUSTALW	transcript	173530807	173538003	.	+	.	ID=MSTRG.17667.1;geneID=MSTRG.17667
4	CLUSTALW	exon	173530807	173531078	1000.00	+	.	Parent=MSTRG.17667.1
4	CLUSTALW	exon	173536849	173536970	1000.00	+	.	Parent=MSTRG.17667.1
4	CLUSTALW	exon	173537669	173538003	1000.00	+	.	Parent=MSTRG.17667.1
4	CLUSTALW	transcript	175640072	175640871	.	-	.	ID=MSTRG.12270.1;geneID=MSTRG.12270
4	CLUSTALW	exon	175640072	175640193	1000.00	-	.	Parent=MSTRG.12270.1
4	CLUSTALW	exon	175640753	175640871	1000.00	-	.	Parent=MSTRG.12270.1
4	CLUSTALW	transcript	183375602	183387198	.	+	.	ID=MSTRG.12285.1;geneID=MSTRG.12285
4	CLUSTALW	exon	183375602	183375743	1000.00	+	.	Parent=MSTRG.12285.1
4	CLUSTALW	exon	183387128	183387198	1000.00	+	.	Parent=MSTRG.12285.1
4	CLUSTALW	transcript	183387641	183403803	.	+	.	ID=MSTRG.12286.1;geneID=MSTRG.12286
4	CLUSTALW	exon	183387641	183387685	1000.00	+	.	Parent=MSTRG.12286.1
4	CLUSTALW	exon	183403622	183403803	1000.00	+	.	Parent=MSTRG.12286.1
4	CLUSTALW	transcript	185585499	185678320	.	+	.	ID=MSTRG.12313.1;geneID=MSTRG.12313
4	CLUSTALW	exon	185585499	185587688	1000.00	+	.	Parent=MSTRG.12313.1
4	CLUSTALW	exon	185593887	185593935	1000.00	+	.	Parent=MSTRG.12313.1
4	CLUSTALW	exon	185678241	185678320	1000.00	+	.	Parent=MSTRG.12313.1
4	CLUSTALW	transcript	187971223	187971281	.	-	.	ID=ENSBTAT00000000129;geneID=ENSBTAT00000000129
4	CLUSTALW	exon	187971223	187971281	1000.00	-	.	Parent=ENSBTAT00000000129
5	CLUSTALW	transcript	7831827	7835546	.	+	.	ID=MSTRG.9210.1;geneID=MSTRG.9210
5	CLUSTALW	exon	7831827	7832029	1000.00	+	.	Parent=MSTRG.9210.1
5	CLUSTALW	exon	7835383	7835546	1000.00	+	.	Parent=MSTRG.9210.1
5	CLUSTALW	transcript	9546297	9550383	.	-	.	ID=MSTRG.9211.1;geneID=MSTRG.9211
5	CLUSTALW	exon	9546297	9546529	1000.00	-	.	Parent=MSTRG.9211.1
5	CLUSTALW	exon	9549004	9550383	1000.00	-	.	Parent=MSTRG.9211.1
5	CLUSTALW	transcript	42800548	42812041	.	-	.	ID=MSTRG.9114.1;geneID=MSTRG.9114
5	CLUSTALW	exon	42800548	42801328	1000.00	-	.	Parent=MSTRG.9114.1
5	CLUSTALW	exon	42804656	42804772	1000.00	-	.	Parent=MSTRG.9114.1
5	CLUSTALW	exon	42806896	42807107	1000.00	-	.	Parent=MSTRG.9114.1
5	CLUSTALW	exon	42808151	42808365	1000.00	-	.	Parent=MSTRG.9114.1
5	CLUSTALW	exon	42811836	42812041	1000.00	-	.	Parent=MSTRG.9114.1
[truncated: 685 more rows]
