# Supplementary material for: Volatile Evolution of Long Non-Coding RNA Repertoire in Retinal Pigment Epithelium: Insights from Comparison of Bovine and Human RNA Expression Profiles
Source: Genes (Basel). 2019 Mar 8;10(3):205. doi: 10.3390/genes10030205 (PMC6471466; doi:10.3390/genes10030205)
Supplement: Supplementary file 1 [file genes-10-00205-s001.zip › TableS1-RPE lncRNAs classification.xlsx]

## Sheet: Sheet1
isBest	lncRNA_gene	lncRNA_transcript	partnerRNA_gene	partnerRNA_transcript	direction	type	distance	subtype	location
1	ENSBTAG00000048024	ENSBTAT00000064184	ENSBTAG00000048024	ENSBTAT00000064184	sense	genic	0	containing	exonic
1	MSTRG.13816	MSTRG.13816.1	ENSBTAG00000044378	ENSBTAT00000061811	antisense	genic	0	containing	intronic
1	MSTRG.1248	MSTRG.1248.1	ENSBTAG00000009615	ENSBTAT00000012655	sense	genic	0	nested	intronic
1	ENSBTAG00000046445	ENSBTAT00000063950	ENSBTAG00000046445	ENSBTAT00000063950	sense	genic	0	containing	exonic
1	MSTRG.14648	MSTRG.14648.3	ENSBTAG00000016707	ENSBTAT00000033703	antisense	genic	0	overlapping	exonic
1	MSTRG.13688	MSTRG.13688.1	ENSBTAG00000031940	ENSBTAT00000026134	antisense	genic	0	overlapping	intronic
1	MSTRG.8370	MSTRG.8370.6	ENSBTAG00000046351	ENSBTAT00000063860	sense	genic	0	containing	exonic
0	MSTRG.8370	MSTRG.8370.6	ENSBTAG00000045710	ENSBTAT00000064805	sense	genic	0	containing	exonic
1	MSTRG.14444	MSTRG.14444.1	ENSBTAG00000044405	ENSBTAT00000061838	antisense	genic	0	containing	intronic
1	MSTRG.16275	MSTRG.16275.1	ENSBTAG00000010677	ENSBTAT00000039655	antisense	genic	0	overlapping	intronic
1	MSTRG.7952	MSTRG.7952.1	ENSBTAG00000043414	ENSBTAT00000060406	sense	genic	0	containing	intronic
0	MSTRG.7952	MSTRG.7952.1	ENSBTAG00000042461	ENSBTAT00000059453	sense	genic	0	containing	intronic
0	MSTRG.7952	MSTRG.7952.1	ENSBTAG00000042706	ENSBTAT00000059698	sense	genic	0	containing	intronic
1	MSTRG.17657	MSTRG.17657.1	ENSBTAG00000019539	ENSBTAT00000026034	antisense	genic	0	nested	intronic
1	ENSBTAG00000006677	ENSBTAT00000008763	ENSBTAG00000006677	ENSBTAT00000008763	sense	genic	0	containing	exonic
1	MSTRG.14720	MSTRG.14720.2	ENSBTAG00000042440	ENSBTAT00000059432	sense	genic	0	containing	intronic
1	MSTRG.14493	MSTRG.14493.1	ENSBTAG00000043519	ENSBTAT00000060511	sense	genic	0	containing	intronic
1	ENSBTAG00000048164	ENSBTAT00000063638	ENSBTAG00000048164	ENSBTAT00000063638	sense	genic	0	containing	exonic
1	MSTRG.6116	MSTRG.6116.1	ENSBTAG00000007096	ENSBTAT00000009333	antisense	genic	0	overlapping	exonic
1	MSTRG.13274	ENSBTAT00000064573	ENSBTAG00000045995	ENSBTAT00000064573	sense	genic	0	containing	exonic
0	MSTRG.13274	ENSBTAT00000064573	ENSBTAG00000020969	ENSBTAT00000027930	antisense	genic	0	nested	intronic
1	MSTRG.18767	MSTRG.18767.1	ENSBTAG00000046120	ENSBTAT00000064934	sense	genic	0	containing	intronic
1	MSTRG.7119	MSTRG.7119.2	ENSBTAG00000025200	ENSBTAT00000035327	antisense	genic	0	nested	intronic
1	MSTRG.4322	MSTRG.4322.2	ENSBTAG00000029925	ENSBTAT00000042304	sense	genic	0	containing	intronic
1	MSTRG.2760	MSTRG.2760.2	ENSBTAG00000006771	ENSBTAT00000035734	antisense	genic	0	nested	exonic
1	MSTRG.14648	MSTRG.14648.4	ENSBTAG00000016707	ENSBTAT00000033703	antisense	genic	0	overlapping	exonic
1	MSTRG.14946	MSTRG.14946.1	ENSBTAG00000020448	ENSBTAT00000064183	antisense	genic	0	nested	intronic
0	MSTRG.14946	MSTRG.14946.1	ENSBTAG00000020448	ENSBTAT00000027249	antisense	genic	0	nested	intronic
0	MSTRG.14946	MSTRG.14946.1	ENSBTAG00000020448	ENSBTAT00000063667	antisense	genic	0	nested	intronic
1	MSTRG.7102	MSTRG.7102.1	ENSBTAG00000042305	ENSBTAT00000059297	sense	genic	0	containing	intronic
1	MSTRG.8894	MSTRG.8894.2	ENSBTAG00000044904	ENSBTAT00000062337	sense	genic	0	containing	intronic
1	ENSBTAG00000045950	ENSBTAT00000066119	ENSBTAG00000045950	ENSBTAT00000066119	sense	genic	0	containing	exonic
1	MSTRG.8894	MSTRG.8894.3	ENSBTAG00000044904	ENSBTAT00000062337	sense	genic	0	containing	intronic
1	MSTRG.16316	MSTRG.16316.1	ENSBTAG00000020653	ENSBTAT00000027525	antisense	genic	0	nested	intronic
1	MSTRG.3164	MSTRG.3164.1	ENSBTAG00000017354	ENSBTAT00000036314	antisense	genic	0	nested	intronic
1	MSTRG.4322	MSTRG.4322.1	ENSBTAG00000029925	ENSBTAT00000042304	sense	genic	0	containing	intronic
1	MSTRG.4322	MSTRG.4322.3	ENSBTAG00000029925	ENSBTAT00000042304	sense	genic	0	containing	intronic
1	MSTRG.1832	MSTRG.1832.1	ENSBTAG00000019839	ENSBTAT00000026435	antisense	genic	0	nested	intronic
0	MSTRG.1832	MSTRG.1832.1	ENSBTAG00000019839	ENSBTAT00000055559	antisense	genic	0	nested	intronic
1	MSTRG.7119	MSTRG.7119.1	ENSBTAG00000025200	ENSBTAT00000035327	antisense	genic	0	nested	intronic
1	MSTRG.13409	MSTRG.13409.1	ENSBTAG00000045718	ENSBTAT00000065325	antisense	genic	0	containing	exonic
1	MSTRG.798	MSTRG.798.1	ENSBTAG00000017525	ENSBTAT00000023301	sense	genic	0	nested	intronic
1	MSTRG.1909	MSTRG.1909.2	ENSBTAG00000027017	ENSBTAT00000038682	antisense	genic	0	overlapping	exonic
1	MSTRG.13628	MSTRG.13628.1	ENSBTAG00000010841	ENSBTAT00000014385	antisense	genic	0	overlapping	exonic
0	MSTRG.13628	MSTRG.13628.1	ENSBTAG00000045121	ENSBTAT00000062554	antisense	genic	0	containing	intronic
0	MSTRG.13628	MSTRG.13628.1	ENSBTAG00000014387	ENSBTAT00000019129	antisense	genic	0	containing	intronic
1	MSTRG.6116	MSTRG.6116.2	ENSBTAG00000007096	ENSBTAT00000009333	antisense	genic	0	overlapping	exonic
1	MSTRG.13289	MSTRG.13289.2	ENSBTAG00000022147	ENSBTAT00000029874	antisense	genic	0	nested	exonic
0	MSTRG.13289	MSTRG.13289.2	ENSBTAG00000030999	ENSBTAT00000065619	sense	genic	0	nested	intronic
0	MSTRG.13289	MSTRG.13289.2	ENSBTAG00000030999	ENSBTAT00000043880	sense	genic	0	nested	intronic
1	MSTRG.8370	MSTRG.8370.7	ENSBTAG00000046351	ENSBTAT00000063860	sense	genic	0	containing	exonic
0	MSTRG.8370	MSTRG.8370.7	ENSBTAG00000045710	ENSBTAT00000064805	sense	genic	0	containing	intronic
1	ENSBTAG00000032853	ENSBTAT00000046641	ENSBTAG00000032853	ENSBTAT00000046641	sense	genic	0	containing	exonic
1	ENSBTAG00000024141	ENSBTAT00000033317	ENSBTAG00000024141	ENSBTAT00000033317	sense	genic	0	containing	exonic
1	ENSBTAG00000046600	ENSBTAT00000065784	ENSBTAG00000046600	ENSBTAT00000065784	sense	genic	0	containing	exonic
1	MSTRG.431	MSTRG.431.1	ENSBTAG00000047651	ENSBTAT00000065991	sense	genic	0	containing	intronic
1	MSTRG.14512	MSTRG.14512.3	ENSBTAG00000020878	ENSBTAT00000033813	sense	genic	0	nested	intronic
1	MSTRG.3237	MSTRG.3237.1	ENSBTAG00000002683	ENSBTAT00000003472	antisense	genic	0	overlapping	intronic
1	MSTRG.15906	ENSBTAT00000065010	ENSBTAG00000047899	ENSBTAT00000065010	sense	genic	0	containing	exonic
0	MSTRG.15906	ENSBTAT00000065010	ENSBTAG00000002630	ENSBTAT00000003407	sense	genic	0	nested	intronic
1	MSTRG.15853	MSTRG.15853.1	ENSBTAG00000019563	ENSBTAT00000026065	antisense	genic	0	overlapping	intronic
1	MSTRG.7405	MSTRG.7405.1	ENSBTAG00000008773	ENSBTAT00000011564	antisense	genic	0	nested	exonic
1	MSTRG.6022	MSTRG.6022.1	ENSBTAG00000003234	ENSBTAT00000004193	antisense	genic	0	overlapping	intronic
1	MSTRG.7738	MSTRG.7738.1	ENSBTAG00000008088	ENSBTAT00000010636	antisense	genic	0	nested	intronic
1	MSTRG.14543	MSTRG.14543.1	ENSBTAG00000014171	ENSBTAT00000018833	antisense	genic	0	overlapping	intronic
1	MSTRG.701	MSTRG.701.1	ENSBTAG00000003981	ENSBTAT00000043376	antisense	genic	0	overlapping	exonic
1	MSTRG.15954	MSTRG.15954.1	ENSBTAG00000016507	ENSBTAT00000021944	antisense	genic	0	nested	intronic
1	MSTRG.1748	MSTRG.1748.1	ENSBTAG00000001086	ENSBTAT00000001440	antisense	genic	0	nested	intronic
1	MSTRG.19295	MSTRG.19295.2	ENSBTAG00000029828	ENSBTAT00000042207	sense	genic	0	containing	intronic
0	MSTRG.19295	MSTRG.19295.2	ENSBTAG00000036367	ENSBTAT00000050867	sense	genic	0	containing	intronic
1	ENSBTAG00000046036	ENSBTAT00000065234	ENSBTAG00000046036	ENSBTAT00000065234	sense	genic	0	containing	exonic
1	MSTRG.2741	ENSBTAT00000049990	ENSBTAG00000035493	ENSBTAT00000049990	sense	genic	0	containing	exonic
0	MSTRG.2741	ENSBTAT00000049990	ENSBTAG00000018955	ENSBTAT00000025231	sense	genic	0	nested	intronic
1	MSTRG.10008	MSTRG.10008.3	ENSBTAG00000015112	ENSBTAT00000020108	antisense	genic	0	nested	intronic
1	ENSBTAG00000046691	ENSBTAT00000064664	ENSBTAG00000046691	ENSBTAT00000064664	sense	genic	0	containing	exonic
1	MSTRG.14354	MSTRG.14354.1	ENSBTAG00000015996	ENSBTAT00000018329	sense	genic	0	nested	intronic
1	MSTRG.5006	MSTRG.5006.1	ENSBTAG00000042245	ENSBTAT00000059237	antisense	genic	0	containing	intronic
1	MSTRG.2440	MSTRG.2440.1	ENSBTAG00000017473	ENSBTAT00000023245	antisense	genic	0	nested	intronic
1	MSTRG.2496	MSTRG.2496.2	ENSBTAG00000042930	ENSBTAT00000059922	sense	genic	0	containing	intronic
1	ENSBTAG00000025110	ENSBTAT00000035106	ENSBTAG00000025110	ENSBTAT00000035106	sense	genic	0	containing	exonic
0	ENSBTAG00000025110	ENSBTAT00000035106	ENSBTAG00000006528	ENSBTAT00000008587	sense	genic	0	nested	intronic
1	ENSBTAG00000024206	ENSBTAT00000033409	ENSBTAG00000024206	ENSBTAT00000033409	sense	genic	0	containing	exonic
1	MSTRG.14282	ENSBTAT00000033224	ENSBTAG00000024088	ENSBTAT00000033224	sense	genic	0	containing	exonic
1	MSTRG.15833	MSTRG.15833.1	ENSBTAG00000048271	ENSBTAT00000065648	antisense	genic	0	nested	intronic
1	ENSBTAG00000047814	ENSBTAT00000066059	ENSBTAG00000047814	ENSBTAT00000066059	sense	genic	0	containing	exonic
1	MSTRG.18476	MSTRG.18476.1	ENSBTAG00000039456	ENSBTAT00000054099	sense	genic	0	containing	intronic
1	ENSBTAG00000046039	ENSBTAT00000066083	ENSBTAG00000046039	ENSBTAT00000066083	sense	genic	0	containing	exonic
1	MSTRG.19017	MSTRG.19017.1	ENSBTAG00000047939	ENSBTAT00000056058	sense	genic	0	nested	intronic
1	MSTRG.3544	MSTRG.3544.2	ENSBTAG00000042322	ENSBTAT00000059314	sense	genic	0	containing	intronic
1	MSTRG.3950	MSTRG.3950.1	ENSBTAG00000033268	ENSBTAT00000061595	antisense	genic	0	nested	intronic
1	ENSBTAG00000014781	ENSBTAT00000015430	ENSBTAG00000014781	ENSBTAT00000015430	sense	genic	0	containing	exonic
0	ENSBTAG00000014781	ENSBTAT00000015430	ENSBTAG00000046602	ENSBTAT00000019246	antisense	genic	0	nested	intronic
1	MSTRG.15954	MSTRG.15954.2	ENSBTAG00000016507	ENSBTAT00000021944	antisense	genic	0	nested	intronic
1	MSTRG.10008	MSTRG.10008.2	ENSBTAG00000015112	ENSBTAT00000020108	antisense	genic	0	nested	intronic
1	MSTRG.13409	MSTRG.13409.3	ENSBTAG00000045718	ENSBTAT00000065325	antisense	genic	0	overlapping	exonic
1	ENSBTAG00000046352	ENSBTAT00000064041	ENSBTAG00000046352	ENSBTAT00000064041	sense	genic	0	containing	exonic
1	ENSBTAG00000015797	ENSBTAT00000020979	ENSBTAG00000015797	ENSBTAT00000020979	sense	genic	0	containing	exonic
1	MSTRG.12313	MSTRG.12313.1	ENSBTAG00000016486	ENSBTAT00000021917	sense	genic	0	overlapping	intronic
0	MSTRG.12313	MSTRG.12313.1	ENSBTAG00000047857	ENSBTAT00000054109	sense	genic	0	containing	intronic
1	MSTRG.8765	MSTRG.8765.2	ENSBTAG00000045668	ENSBTAT00000063360	sense	genic	0	containing	exonic
0	MSTRG.8765	MSTRG.8765.2	ENSBTAG00000046681	ENSBTAT00000064650	sense	genic	0	containing	intronic
0	MSTRG.8765	MSTRG.8765.2	ENSBTAG00000046050	ENSBTAT00000059667	sense	genic	0	containing	intronic
1	MSTRG.2230	MSTRG.2230.2	ENSBTAG00000015587	ENSBTAT00000020704	antisense	genic	0	overlapping	exonic
1	MSTRG.13770	MSTRG.13770.2	ENSBTAG00000014530	ENSBTAT00000019313	antisense	genic	0	nested	intronic
1	MSTRG.13296	MSTRG.13296.2	ENSBTAG00000047713	ENSBTAT00000064081	sense	genic	0	nested	intronic
0	MSTRG.13296	MSTRG.13296.2	ENSBTAG00000045040	ENSBTAT00000062473	sense	genic	0	containing	intronic
1	MSTRG.4322	MSTRG.4322.4	ENSBTAG00000029925	ENSBTAT00000042304	sense	genic	0	containing	intronic
1	MSTRG.17668	MSTRG.17668.2	ENSBTAG00000012535	ENSBTAT00000016640	antisense	genic	0	overlapping	intronic
0	MSTRG.17668	MSTRG.17668.2	ENSBTAG00000044473	ENSBTAT00000061906	sense	genic	0	containing	intronic
1	MSTRG.3641	MSTRG.3641.1	ENSBTAG00000043350	ENSBTAT00000060342	sense	genic	0	containing	intronic
0	MSTRG.3641	MSTRG.3641.1	ENSBTAG00000042099	ENSBTAT00000059091	sense	genic	0	containing	intronic
0	MSTRG.3641	MSTRG.3641.1	ENSBTAG00000043036	ENSBTAT00000060028	sense	genic	0	containing	intronic
1	MSTRG.13289	MSTRG.13289.1	ENSBTAG00000022147	ENSBTAT00000029874	antisense	genic	0	nested	exonic
0	MSTRG.13289	MSTRG.13289.1	ENSBTAG00000030999	ENSBTAT00000065619	sense	genic	0	nested	intronic
0	MSTRG.13289	MSTRG.13289.1	ENSBTAG00000030999	ENSBTAT00000043880	sense	genic	0	nested	intronic
1	MSTRG.15462	MSTRG.15462.1	ENSBTAG00000012897	ENSBTAT00000017145	antisense	genic	0	nested	exonic
1	MSTRG.12100	MSTRG.12100.1	ENSBTAG00000013717	ENSBTAT00000018224	antisense	genic	0	nested	intronic
1	MSTRG.8756	MSTRG.8756.1	ENSBTAG00000006667	ENSBTAT00000008765	sense	genic	0	nested	intronic
0	MSTRG.8756	MSTRG.8756.1	ENSBTAG00000006667	ENSBTAT00000008760	sense	genic	0	nested	intronic
1	MSTRG.10739	MSTRG.10739.1	ENSBTAG00000031756	ENSBTAT00000045033	antisense	genic	0	containing	intronic
1	ENSBTAG00000043968	ENSBTAT00000061604	ENSBTAG00000043968	ENSBTAT00000061604	sense	genic	0	containing	exonic
1	MSTRG.6867	MSTRG.6867.1	ENSBTAG00000011517	ENSBTAT00000015303	antisense	genic	0	overlapping	exonic
1	MSTRG.12552	MSTRG.12552.1	ENSBTAG00000007244	ENSBTAT00000009531	antisense	genic	0	nested	exonic
1	MSTRG.1731	MSTRG.1731.1	ENSBTAG00000043158	ENSBTAT00000060150	sense	genic	0	containing	intronic
1	MSTRG.14109	MSTRG.14109.1	ENSBTAG00000045664	ENSBTAT00000064452	antisense	genic	0	nested	intronic
1	MSTRG.17668	MSTRG.17668.1	ENSBTAG00000012535	ENSBTAT00000016640	antisense	genic	0	containing	intronic
0	MSTRG.17668	MSTRG.17668.1	ENSBTAG00000044473	ENSBTAT00000061906	sense	genic	0	containing	intronic
1	MSTRG.7980	MSTRG.7980.1	ENSBTAG00000022006	ENSBTAT00000029353	antisense	genic	0	overlapping	exonic
1	ENSBTAG00000024445	ENSBTAT00000033903	ENSBTAG00000024445	ENSBTAT00000033903	sense	genic	0	containing	exonic
1	MSTRG.18016	ENSBTAT00000020473	ENSBTAG00000004170	ENSBTAT00000020473	sense	genic	0	containing	exonic
1	MSTRG.12790	MSTRG.12790.1	ENSBTAG00000001902	ENSBTAT00000002475	antisense	genic	0	overlapping	exonic
0	MSTRG.12790	MSTRG.12790.1	ENSBTAG00000043394	ENSBTAT00000060386	sense	genic	0	containing	intronic
0	MSTRG.12790	MSTRG.12790.1	ENSBTAG00000043000	ENSBTAT00000059992	sense	genic	0	containing	intronic
0	MSTRG.12790	MSTRG.12790.1	ENSBTAG00000042963	ENSBTAT00000059955	sense	genic	0	containing	intronic
0	MSTRG.12790	MSTRG.12790.1	ENSBTAG00000042846	ENSBTAT00000059838	sense	genic	0	containing	intronic
0	MSTRG.12790	MSTRG.12790.1	ENSBTAG00000042471	ENSBTAT00000059463	sense	genic	0	containing	intronic
1	MSTRG.16284	MSTRG.16284.1	ENSBTAG00000011156	ENSBTAT00000014818	antisense	genic	0	nested	intronic
1	MSTRG.17505	MSTRG.17505.1	ENSBTAG00000008916	ENSBTAT00000011735	antisense	genic	0	nested	exonic
1	MSTRG.13457	MSTRG.13457.1	ENSBTAG00000020244	ENSBTAT00000004007	antisense	genic	0	overlapping	exonic
1	MSTRG.10139	MSTRG.10139.1	ENSBTAG00000000480	ENSBTAT00000000607	sense	genic	0	nested	intronic
1	MSTRG.18744	MSTRG.18744.1	ENSBTAG00000031895	ENSBTAT00000045233	antisense	genic	0	nested	intronic
0	MSTRG.18744	MSTRG.18744.1	ENSBTAG00000031895	ENSBTAT00000045235	antisense	genic	0	nested	intronic
1	ENSBTAG00000045740	ENSBTAT00000065137	ENSBTAG00000045740	ENSBTAT00000065137	sense	genic	0	containing	exonic
1	MSTRG.13858	MSTRG.13858.7	ENSBTAG00000047381	ENSBTAT00000063224	sense	genic	0	containing	exonic
0	MSTRG.13858	MSTRG.13858.7	ENSBTAG00000047750	ENSBTAT00000064758	sense	genic	0	containing	intronic
0	MSTRG.13858	MSTRG.13858.7	ENSBTAG00000047852	ENSBTAT00000063157	sense	genic	0	overlapping	exonic
1	MSTRG.16401	MSTRG.16401.3	ENSBTAG00000045657	ENSBTAT00000065339	sense	genic	0	containing	exonic
0	MSTRG.16401	MSTRG.16401.3	ENSBTAG00000046537	ENSBTAT00000064613	sense	genic	0	overlapping	exonic
0	MSTRG.16401	MSTRG.16401.3	ENSBTAG00000047501	ENSBTAT00000064355	sense	genic	0	containing	intronic
1	ENSBTAG00000001214	ENSBTAT00000001606	ENSBTAG00000001214	ENSBTAT00000001606	sense	genic	0	containing	exonic
1	ENSBTAG00000047533	ENSBTAT00000065030	ENSBTAG00000047533	ENSBTAT00000065030	sense	genic	0	containing	exonic
1	MSTRG.14828	MSTRG.14828.1	ENSBTAG00000015588	ENSBTAT00000020713	antisense	genic	0	overlapping	exonic
0	MSTRG.14828	MSTRG.14828.1	ENSBTAG00000043144	ENSBTAT00000060136	sense	genic	0	containing	intronic
1	MSTRG.18052	MSTRG.18052.4	ENSBTAG00000046431	ENSBTAT00000045246	sense	genic	0	containing	intronic
1	MSTRG.14004	MSTRG.14004.1	ENSBTAG00000000074	ENSBTAT00000033431	sense	genic	0	nested	intronic
1	MSTRG.18579	MSTRG.18579.1	ENSBTAG00000043202	ENSBTAT00000060194	sense	genic	0	containing	intronic
0	MSTRG.18579	MSTRG.18579.1	ENSBTAG00000043468	ENSBTAT00000060460	sense	genic	0	containing	intronic
1	MSTRG.15510	MSTRG.15510.1	ENSBTAG00000030744	ENSBTAT00000043454	antisense	genic	0	overlapping	intronic
1	ENSBTAG00000005101	ENSBTAT00000006724	ENSBTAG00000005101	ENSBTAT00000006724	sense	genic	0	containing	exonic
1	MSTRG.7943	MSTRG.7943.1	ENSBTAG00000044443	ENSBTAT00000061876	sense	genic	0	containing	intronic
1	MSTRG.2166	MSTRG.2166.1	ENSBTAG00000013403	ENSBTAT00000017831	antisense	genic	0	overlapping	exonic
1	MSTRG.10989	ENSBTAT00000026486	ENSBTAG00000023206	ENSBTAT00000026486	sense	genic	0	containing	exonic
0	MSTRG.10989	ENSBTAT00000026486	ENSBTAG00000012307	ENSBTAT00000048673	antisense	genic	0	nested	intronic
0	MSTRG.10989	ENSBTAT00000026486	ENSBTAG00000012307	ENSBTAT00000061204	antisense	genic	0	nested	intronic
1	MSTRG.9211	MSTRG.9211.1	ENSBTAG00000044500	ENSBTAT00000061933	sense	genic	0	containing	intronic
1	MSTRG.6853	MSTRG.6853.1	ENSBTAG00000045581	ENSBTAT00000063821	sense	genic	0	nested	intronic
1	MSTRG.8370	MSTRG.8370.2	ENSBTAG00000046351	ENSBTAT00000063860	sense	genic	0	containing	exonic
0	MSTRG.8370	MSTRG.8370.2	ENSBTAG00000045710	ENSBTAT00000064805	sense	genic	0	containing	exonic
1	MSTRG.13409	MSTRG.13409.4	ENSBTAG00000045718	ENSBTAT00000065325	antisense	genic	0	overlapping	exonic
1	MSTRG.3905	MSTRG.3905.1	ENSBTAG00000043234	ENSBTAT00000060226	sense	genic	0	containing	intronic
1	MSTRG.16962	MSTRG.16962.1	ENSBTAG00000017661	ENSBTAT00000023492	antisense	genic	0	nested	intronic
1	ENSBTAG00000014045	ENSBTAT00000018665	ENSBTAG00000014045	ENSBTAT00000018665	sense	genic	0	containing	exonic
1	MSTRG.10062	MSTRG.10062.1	ENSBTAG00000010027	ENSBTAT00000013227	antisense	genic	0	nested	intronic
1	MSTRG.1798	ENSBTAT00000063249	ENSBTAG00000046679	ENSBTAT00000063249	sense	genic	0	containing	exonic
0	MSTRG.1798	ENSBTAT00000063249	ENSBTAG00000020799	ENSBTAT00000047228	sense	genic	0	nested	intronic
1	MSTRG.8371	MSTRG.8371.3	ENSBTAG00000047042	ENSBTAT00000066303	sense	genic	0	overlapping	exonic
0	MSTRG.8371	MSTRG.8371.3	ENSBTAG00000047913	ENSBTAT00000064105	sense	genic	0	containing	intronic
0	MSTRG.8371	MSTRG.8371.3	ENSBTAG00000047445	ENSBTAT00000064795	sense	genic	0	containing	intronic
1	MSTRG.6040	MSTRG.6040.1	ENSBTAG00000000945	ENSBTAT00000061207	antisense	genic	0	nested	intronic
1	ENSBTAG00000003497	ENSBTAT00000004552	ENSBTAG00000003497	ENSBTAT00000004552	sense	genic	0	containing	exonic
1	MSTRG.1579	MSTRG.1579.1	ENSBTAG00000025403	ENSBTAT00000035678	antisense	genic	0	nested	intronic
1	MSTRG.4318	MSTRG.4318.1	ENSBTAG00000017146	ENSBTAT00000022788	antisense	genic	0	nested	exonic
1	MSTRG.3905	MSTRG.3905.2	ENSBTAG00000043234	ENSBTAT00000060226	sense	genic	0	containing	intronic
1	MSTRG.13659	ENSBTAT00000064288	ENSBTAG00000046566	ENSBTAT00000064288	sense	genic	0	containing	exonic
0	MSTRG.13659	ENSBTAT00000064288	ENSBTAG00000000664	ENSBTAT00000000874	sense	genic	0	nested	intronic
1	ENSBTAG00000014869	ENSBTAT00000019798	ENSBTAG00000014869	ENSBTAT00000019798	sense	genic	0	containing	exonic
1	MSTRG.16401	MSTRG.16401.2	ENSBTAG00000045657	ENSBTAT00000065339	sense	genic	0	containing	exonic
0	MSTRG.16401	MSTRG.16401.2	ENSBTAG00000046537	ENSBTAT00000064613	sense	genic	0	containing	exonic
0	MSTRG.16401	MSTRG.16401.2	ENSBTAG00000047501	ENSBTAT00000064355	sense	genic	0	containing	intronic
1	MSTRG.11482	MSTRG.11482.3	ENSBTAG00000017391	ENSBTAT00000023123	sense	genic	0	nested	intronic
1	MSTRG.13366	MSTRG.13366.1	ENSBTAG00000002414	ENSBTAT00000003132	antisense	genic	0	overlapping	intronic
1	ENSBTAG00000046505	ENSBTAT00000066257	ENSBTAG00000046505	ENSBTAT00000066257	sense	genic	0	containing	exonic
1	ENSBTAG00000045495	ENSBTAT00000063034	ENSBTAG00000045495	ENSBTAT00000063034	sense	genic	0	containing	exonic
1	MSTRG.14356	MSTRG.14356.2	ENSBTAG00000015996	ENSBTAT00000018329	sense	genic	0	nested	intronic
1	MSTRG.18476	MSTRG.18476.2	ENSBTAG00000039456	ENSBTAT00000054099	sense	genic	0	containing	intronic
1	MSTRG.16401	MSTRG.16401.4	ENSBTAG00000045657	ENSBTAT00000065339	sense	genic	0	containing	exonic
0	MSTRG.16401	MSTRG.16401.4	ENSBTAG00000046537	ENSBTAT00000064613	sense	genic	0	overlapping	exonic
0	MSTRG.16401	MSTRG.16401.4	ENSBTAG00000047501	ENSBTAT00000064355	sense	genic	0	containing	intronic
1	MSTRG.9674	MSTRG.9674.1	ENSBTAG00000044659	ENSBTAT00000062092	sense	genic	0	containing	intronic
1	MSTRG.8765	MSTRG.8765.1	ENSBTAG00000045668	ENSBTAT00000063360	sense	genic	0	containing	exonic
0	MSTRG.8765	MSTRG.8765.1	ENSBTAG00000046681	ENSBTAT00000064650	sense	genic	0	containing	intronic
0	MSTRG.8765	MSTRG.8765.1	ENSBTAG00000046050	ENSBTAT00000059667	sense	genic	0	containing	intronic
1	ENSBTAG00000024548	ENSBTAT00000001380	ENSBTAG00000024548	ENSBTAT00000001380	sense	genic	0	containing	exonic
1	MSTRG.14356	MSTRG.14356.3	ENSBTAG00000015996	ENSBTAT00000018329	sense	genic	0	nested	intronic
1	MSTRG.3681	MSTRG.3681.1	ENSBTAG00000000879	ENSBTAT00000001168	antisense	genic	0	overlapping	exonic
1	MSTRG.3752	MSTRG.3752.1	ENSBTAG00000003606	ENSBTAT00000004687	sense	genic	0	nested	intronic
1	MSTRG.9772	MSTRG.9772.1	ENSBTAG00000020402	ENSBTAT00000027199	antisense	genic	0	nested	intronic
1	ENSBTAG00000001623	ENSBTAT00000002126	ENSBTAG00000001623	ENSBTAT00000002126	sense	genic	0	containing	exonic
1	MSTRG.14720	MSTRG.14720.1	ENSBTAG00000042440	ENSBTAT00000059432	sense	genic	0	containing	intronic
1	MSTRG.1848	MSTRG.1848.1	ENSBTAG00000039770	ENSBTAT00000053855	antisense	genic	0	overlapping	exonic
1	MSTRG.1730	MSTRG.1730.1	ENSBTAG00000008267	ENSBTAT00000010879	antisense	genic	0	nested	intronic
1	MSTRG.19201	MSTRG.19201.1	ENSBTAG00000034644	ENSBTAT00000049073	antisense	genic	0	containing	intronic
1	ENSBTAG00000002008	ENSBTAT00000002602	ENSBTAG00000002008	ENSBTAT00000002602	sense	genic	0	containing	exonic
1	ENSBTAG00000045564	ENSBTAT00000065406	ENSBTAG00000045564	ENSBTAT00000065406	sense	genic	0	containing	exonic
1	MSTRG.9024	MSTRG.9024.1	ENSBTAG00000025964	ENSBTAT00000064460	antisense	genic	0	nested	exonic
0	MSTRG.9024	MSTRG.9024.1	ENSBTAG00000025964	ENSBTAT00000064503	antisense	genic	0	overlapping	intronic
0	MSTRG.9024	MSTRG.9024.1	ENSBTAG00000025964	ENSBTAT00000036805	antisense	genic	0	nested	intronic
1	MSTRG.15461	MSTRG.15461.2	ENSBTAG00000012897	ENSBTAT00000017145	antisense	genic	0	nested	exonic
1	MSTRG.7021	MSTRG.7021.1	ENSBTAG00000046321	ENSBTAT00000015433	antisense	genic	0	nested	exonic
1	MSTRG.14648	MSTRG.14648.2	ENSBTAG00000016707	ENSBTAT00000033703	antisense	genic	0	overlapping	exonic
1	MSTRG.13858	MSTRG.13858.1	ENSBTAG00000047381	ENSBTAT00000063224	sense	genic	0	containing	exonic
0	MSTRG.13858	MSTRG.13858.1	ENSBTAG00000047750	ENSBTAT00000064758	sense	genic	0	containing	intronic
0	MSTRG.13858	MSTRG.13858.1	ENSBTAG00000047838	ENSBTAT00000065584	sense	genic	0	containing	intronic
0	MSTRG.13858	MSTRG.13858.1	ENSBTAG00000047852	ENSBTAT00000063157	sense	genic	0	containing	exonic
1	MSTRG.6513	MSTRG.6513.1	ENSBTAG00000017618	ENSBTAT00000047929	antisense	genic	0	nested	exonic
1	MSTRG.9540	ENSBTAT00000035268	ENSBTAG00000035392	ENSBTAT00000035268	sense	genic	0	containing	exonic
0	MSTRG.9540	ENSBTAT00000035268	ENSBTAG00000047905	ENSBTAT00000063697	antisense	genic	0	nested	intronic
1	MSTRG.1880	MSTRG.1880.2	ENSBTAG00000043712	ENSBTAT00000060704	antisense	genic	0	containing	intronic
1	ENSBTAG00000000171	ENSBTAT00000000196	ENSBTAG00000000171	ENSBTAT00000000196	sense	genic	0	containing	exonic
1	ENSBTAG00000000929	ENSBTAT00000056436	ENSBTAG00000000929	ENSBTAT00000056436	sense	genic	0	containing	exonic
1	ENSBTAG00000046868	ENSBTAT00000054257	ENSBTAG00000046868	ENSBTAT00000054257	sense	genic	0	containing	exonic
1	ENSBTAG00000024319	ENSBTAT00000006677	ENSBTAG00000024319	ENSBTAT00000006677	sense	genic	0	containing	exonic
1	MSTRG.13628	MSTRG.13628.2	ENSBTAG00000010841	ENSBTAT00000014385	antisense	genic	0	overlapping	exonic
0	MSTRG.13628	MSTRG.13628.2	ENSBTAG00000045121	ENSBTAT00000062554	antisense	genic	0	containing	intronic
0	MSTRG.13628	MSTRG.13628.2	ENSBTAG00000014387	ENSBTAT00000019129	antisense	genic	0	containing	intronic
1	MSTRG.8371	MSTRG.8371.1	ENSBTAG00000047042	ENSBTAT00000066303	sense	genic	0	containing	exonic
0	MSTRG.8371	MSTRG.8371.1	ENSBTAG00000047913	ENSBTAT00000064105	sense	genic	0	containing	intronic
0	MSTRG.8371	MSTRG.8371.1	ENSBTAG00000047445	ENSBTAT00000064795	sense	genic	0	containing	intronic
1	MSTRG.8370	MSTRG.8370.8	ENSBTAG00000046351	ENSBTAT00000063860	sense	genic	0	containing	exonic
0	MSTRG.8370	MSTRG.8370.8	ENSBTAG00000045710	ENSBTAT00000064805	sense	genic	0	containing	exonic
1	MSTRG.16401	MSTRG.16401.1	ENSBTAG00000045657	ENSBTAT00000065339	sense	genic	0	containing	exonic
0	MSTRG.16401	MSTRG.16401.1	ENSBTAG00000046537	ENSBTAT00000064613	sense	genic	0	overlapping	exonic
0	MSTRG.16401	MSTRG.16401.1	ENSBTAG00000047501	ENSBTAT00000064355	sense	genic	0	containing	intronic
1	MSTRG.8370	MSTRG.8370.3	ENSBTAG00000046351	ENSBTAT00000063860	sense	genic	0	containing	exonic
0	MSTRG.8370	MSTRG.8370.3	ENSBTAG00000045710	ENSBTAT00000064805	sense	genic	0	containing	exonic
1	ENSBTAG00000038968	ENSBTAT00000053317	ENSBTAG00000038968	ENSBTAT00000053317	sense	genic	0	containing	exonic
1	ENSBTAG00000035883	ENSBTAT00000030308	ENSBTAG00000035883	ENSBTAT00000030308	sense	genic	0	containing	exonic
1	ENSBTAG00000047574	ENSBTAT00000064955	ENSBTAG00000047574	ENSBTAT00000064955	sense	genic	0	containing	exonic
1	ENSBTAG00000046931	ENSBTAT00000065316	ENSBTAG00000046931	ENSBTAT00000065316	sense	genic	0	containing	exonic
1	MSTRG.13816	MSTRG.13816.3	ENSBTAG00000044378	ENSBTAT00000061811	antisense	genic	0	containing	intronic
1	MSTRG.13005	MSTRG.13005.1	ENSBTAG00000042524	ENSBTAT00000059516	sense	genic	0	containing	intronic
0	MSTRG.13005	MSTRG.13005.1	ENSBTAG00000042526	ENSBTAT00000059518	sense	genic	0	containing	intronic
0	MSTRG.13005	MSTRG.13005.1	ENSBTAG00000043302	ENSBTAT00000060294	sense	genic	0	containing	intronic
0	MSTRG.13005	MSTRG.13005.1	ENSBTAG00000042479	ENSBTAT00000059471	sense	genic	0	containing	intronic
0	MSTRG.13005	MSTRG.13005.1	ENSBTAG00000043509	ENSBTAT00000060501	sense	genic	0	containing	intronic
0	MSTRG.13005	MSTRG.13005.1	ENSBTAG00000042464	ENSBTAT00000059456	sense	genic	0	containing	intronic
0	MSTRG.13005	MSTRG.13005.1	ENSBTAG00000042484	ENSBTAT00000059476	sense	genic	0	containing	intronic
0	MSTRG.13005	MSTRG.13005.1	ENSBTAG00000042758	ENSBTAT00000059750	sense	genic	0	containing	intronic
0	MSTRG.13005	MSTRG.13005.1	ENSBTAG00000042235	ENSBTAT00000059227	sense	genic	0	containing	intronic
1	ENSBTAG00000009539	ENSBTAT00000012548	ENSBTAG00000009539	ENSBTAT00000012548	sense	genic	0	containing	exonic
1	MSTRG.5272	ENSBTAT00000064663	ENSBTAG00000046070	ENSBTAT00000064663	sense	genic	0	containing	exonic
0	MSTRG.5272	ENSBTAT00000064663	ENSBTAG00000001181	ENSBTAT00000001565	antisense	genic	0	nested	intronic
1	MSTRG.18317	MSTRG.18317.2	ENSBTAG00000004010	ENSBTAT00000061502	sense	genic	0	nested	intronic
1	MSTRG.10008	MSTRG.10008.1	ENSBTAG00000015112	ENSBTAT00000020108	antisense	genic	0	nested	intronic
1	ENSBTAG00000046251	ENSBTAT00000064782	ENSBTAG00000046251	ENSBTAT00000064782	sense	genic	0	containing	exonic
1	MSTRG.9114	MSTRG.9114.1	ENSBTAG00000033221	ENSBTAT00000047200	antisense	genic	0	overlapping	exonic
1	MSTRG.18439	ENSBTAT00000065545	ENSBTAG00000047282	ENSBTAT00000065545	sense	genic	0	containing	exonic
0	MSTRG.18439	ENSBTAT00000065545	ENSBTAG00000012946	ENSBTAT00000038056	sense	genic	0	nested	intronic
1	MSTRG.8371	MSTRG.8371.4	ENSBTAG00000047913	ENSBTAT00000064105	sense	genic	0	containing	exonic
0	MSTRG.8371	MSTRG.8371.4	ENSBTAG00000047445	ENSBTAT00000064795	sense	genic	0	containing	intronic
0	MSTRG.8371	MSTRG.8371.4	ENSBTAG00000047042	ENSBTAT00000066303	sense	genic	0	overlapping	exonic
1	MSTRG.18583	MSTRG.18583.1	ENSBTAG00000047184	ENSBTAT00000063000	antisense	genic	0	containing	intronic
1	MSTRG.4782	MSTRG.4782.2	ENSBTAG00000047966	ENSBTAT00000063099	sense	genic	0	containing	intronic
1	ENSBTAG00000006725	ENSBTAT00000008844	ENSBTAG00000006725	ENSBTAT00000008844	sense	genic	0	containing	exonic
1	MSTRG.8370	MSTRG.8370.4	ENSBTAG00000046351	ENSBTAT00000063860	sense	genic	0	containing	exonic
0	MSTRG.8370	MSTRG.8370.4	ENSBTAG00000045710	ENSBTAT00000064805	sense	genic	0	containing	exonic
1	ENSBTAG00000000119	ENSBTAT00000000129	ENSBTAG00000000119	ENSBTAT00000000129	sense	genic	0	containing	exonic
1	MSTRG.9397	MSTRG.9397.1	ENSBTAG00000036380	ENSBTAT00000050880	sense	genic	0	containing	intronic
1	MSTRG.11733	MSTRG.11733.1	ENSBTAG00000008295	ENSBTAT00000010915	antisense	genic	0	overlapping	intronic
1	MSTRG.10880	MSTRG.10880.1	ENSBTAG00000017483	ENSBTAT00000023242	antisense	genic	0	nested	intronic
1	MSTRG.12403	MSTRG.12403.1	ENSBTAG00000021592	ENSBTAT00000028778	sense	genic	0	nested	intronic
1	MSTRG.7450	MSTRG.7450.1	ENSBTAG00000042447	ENSBTAT00000059439	sense	genic	0	containing	exonic
0	MSTRG.7450	MSTRG.7450.1	ENSBTAG00000042098	ENSBTAT00000059090	sense	genic	0	containing	intronic
0	MSTRG.7450	MSTRG.7450.1	ENSBTAG00000043442	ENSBTAT00000060434	sense	genic	0	containing	intronic
1	MSTRG.19054	MSTRG.19054.1	ENSBTAG00000047708	ENSBTAT00000063154	sense	genic	0	containing	intronic
0	MSTRG.19054	MSTRG.19054.1	ENSBTAG00000009657	ENSBTAT00000012726	antisense	genic	0	overlapping	intronic
1	ENSBTAG00000000853	ENSBTAT00000001135	ENSBTAG00000000853	ENSBTAT00000001135	sense	genic	0	containing	exonic
1	ENSBTAG00000025307	ENSBTAT00000035516	ENSBTAG00000025307	ENSBTAT00000035516	sense	genic	0	containing	exonic
1	MSTRG.13858	MSTRG.13858.3	ENSBTAG00000047381	ENSBTAT00000063224	sense	genic	0	containing	exonic
0	MSTRG.13858	MSTRG.13858.3	ENSBTAG00000047750	ENSBTAT00000064758	sense	genic	0	containing	intronic
0	MSTRG.13858	MSTRG.13858.3	ENSBTAG00000047852	ENSBTAT00000063157	sense	genic	0	overlapping	exonic
1	MSTRG.16397	MSTRG.16397.7	ENSBTAG00000007692	ENSBTAT00000010114	antisense	genic	0	containing	intronic
1	ENSBTAG00000017953	ENSBTAT00000023871	ENSBTAG00000017953	ENSBTAT00000023871	sense	genic	0	containing	exonic
1	ENSBTAG00000047636	ENSBTAT00000065984	ENSBTAG00000047636	ENSBTAT00000065984	sense	genic	0	containing	exonic
1	MSTRG.10190	MSTRG.10190.1	ENSBTAG00000013413	ENSBTAT00000017844	antisense	genic	0	overlapping	exonic
1	MSTRG.18788	ENSBTAT00000066300	ENSBTAG00000047069	ENSBTAT00000066300	sense	genic	0	containing	exonic
0	MSTRG.18788	ENSBTAT00000066300	ENSBTAG00000011106	ENSBTAT00000014748	sense	genic	0	nested	intronic
1	MSTRG.9263	MSTRG.9263.1	ENSBTAG00000003392	ENSBTAT00000004397	antisense	genic	0	overlapping	intronic
1	MSTRG.18769	MSTRG.18769.1	ENSBTAG00000031701	ENSBTAT00000039899	antisense	genic	0	overlapping	intronic
1	MSTRG.5563	MSTRG.5563.1	ENSBTAG00000014269	ENSBTAT00000018959	antisense	genic	0	overlapping	intronic
0	MSTRG.5563	MSTRG.5563.1	ENSBTAG00000014269	ENSBTAT00000016321	antisense	genic	0	overlapping	intronic
1	MSTRG.7405	MSTRG.7405.2	ENSBTAG00000008773	ENSBTAT00000011564	antisense	genic	0	nested	exonic
1	MSTRG.9705	MSTRG.9705.1	ENSBTAG00000013491	ENSBTAT00000017944	antisense	genic	0	nested	exonic
1	MSTRG.14476	MSTRG.14476.1	ENSBTAG00000014074	ENSBTAT00000018702	antisense	genic	0	nested	intronic
1	MSTRG.13409	MSTRG.13409.2	ENSBTAG00000045718	ENSBTAT00000065325	antisense	genic	0	overlapping	exonic
1	ENSBTAG00000036271	ENSBTAT00000050775	ENSBTAG00000036271	ENSBTAT00000050775	sense	genic	0	containing	exonic
1	MSTRG.13816	MSTRG.13816.2	ENSBTAG00000044378	ENSBTAT00000061811	antisense	genic	0	containing	intronic
1	MSTRG.16076	MSTRG.16076.1	ENSBTAG00000043530	ENSBTAT00000060522	sense	genic	0	containing	intronic
1	MSTRG.16979	MSTRG.16979.1	ENSBTAG00000035584	ENSBTAT00000002342	antisense	genic	0	overlapping	intronic
1	MSTRG.9248	MSTRG.9248.1	ENSBTAG00000048121	ENSBTAT00000065354	sense	genic	0	containing	intronic
0	MSTRG.9248	MSTRG.9248.1	ENSBTAG00000042812	ENSBTAT00000059804	sense	genic	0	containing	intronic
1	ENSBTAG00000002354	ENSBTAT00000003039	ENSBTAG00000002354	ENSBTAT00000003039	sense	genic	0	containing	exonic
1	MSTRG.2981	MSTRG.2981.1	ENSBTAG00000043163	ENSBTAT00000060155	sense	genic	0	containing	intronic
1	MSTRG.8370	MSTRG.8370.5	ENSBTAG00000046351	ENSBTAT00000063860	sense	genic	0	containing	exonic
0	MSTRG.8370	MSTRG.8370.5	ENSBTAG00000045710	ENSBTAT00000064805	sense	genic	0	containing	exonic
1	MSTRG.18783	MSTRG.18783.1	ENSBTAG00000002402	ENSBTAT00000037678	antisense	genic	0	nested	exonic
1	MSTRG.3937	MSTRG.3937.1	ENSBTAG00000045113	ENSBTAT00000062546	sense	genic	0	containing	intronic
1	MSTRG.13858	MSTRG.13858.5	ENSBTAG00000047381	ENSBTAT00000063224	sense	genic	0	containing	exonic
0	MSTRG.13858	MSTRG.13858.5	ENSBTAG00000047750	ENSBTAT00000064758	sense	genic	0	containing	intronic
0	MSTRG.13858	MSTRG.13858.5	ENSBTAG00000047852	ENSBTAT00000063157	sense	genic	0	overlapping	exonic
1	MSTRG.14985	MSTRG.14985.1	ENSBTAG00000004540	ENSBTAT00000005970	antisense	genic	0	overlapping	intronic
1	MSTRG.2760	MSTRG.2760.1	ENSBTAG00000006771	ENSBTAT00000035734	antisense	genic	0	nested	exonic
1	ENSBTAG00000047848	ENSBTAT00000063934	ENSBTAG00000047848	ENSBTAT00000063934	sense	genic	0	containing	exonic
1	MSTRG.14356	MSTRG.14356.1	ENSBTAG00000015996	ENSBTAT00000018329	sense	genic	0	nested	intronic
1	MSTRG.8370	MSTRG.8370.1	ENSBTAG00000046351	ENSBTAT00000063860	sense	genic	0	containing	exonic
0	MSTRG.8370	MSTRG.8370.1	ENSBTAG00000045710	ENSBTAT00000064805	sense	genic	0	containing	intronic
1	MSTRG.5463	MSTRG.5463.1	ENSBTAG00000015692	ENSBTAT00000020838	antisense	genic	0	nested	intronic
1	MSTRG.12403	MSTRG.12403.2	ENSBTAG00000021592	ENSBTAT00000028778	sense	genic	0	nested	intronic
1	MSTRG.18053	MSTRG.18053.1	ENSBTAG00000046431	ENSBTAT00000045246	antisense	genic	0	containing	intronic
1	MSTRG.19295	MSTRG.19295.1	ENSBTAG00000029828	ENSBTAT00000042207	sense	genic	0	containing	exonic
0	MSTRG.19295	MSTRG.19295.1	ENSBTAG00000036367	ENSBTAT00000050867	sense	genic	0	containing	exonic
0	MSTRG.19295	MSTRG.19295.1	ENSBTAG00000036411	ENSBTAT00000050911	sense	genic	0	containing	intronic
0	MSTRG.19295	MSTRG.19295.1	ENSBTAG00000030019	ENSBTAT00000042398	sense	genic	0	containing	intronic
1	MSTRG.17195	MSTRG.17195.1	ENSBTAG00000045644	ENSBTAT00000064439	antisense	genic	0	containing	intronic
1	ENSBTAG00000034315	ENSBTAT00000048604	ENSBTAG00000034315	ENSBTAT00000048604	sense	genic	0	containing	exonic
1	MSTRG.10634	MSTRG.10634.4	ENSBTAG00000010166	ENSBTAT00000013413	sense	genic	0	nested	intronic
1	MSTRG.7943	MSTRG.7943.2	ENSBTAG00000044443	ENSBTAT00000061876	sense	genic	0	containing	intronic
1	MSTRG.8371	MSTRG.8371.2	ENSBTAG00000047042	ENSBTAT00000066303	sense	genic	0	overlapping	exonic
0	MSTRG.8371	MSTRG.8371.2	ENSBTAG00000047913	ENSBTAT00000064105	sense	genic	0	containing	intronic
0	MSTRG.8371	MSTRG.8371.2	ENSBTAG00000047445	ENSBTAT00000064795	sense	genic	0	containing	intronic
1	MSTRG.7450	MSTRG.7450.2	ENSBTAG00000042447	ENSBTAT00000059439	sense	genic	0	containing	intronic
0	MSTRG.7450	MSTRG.7450.2	ENSBTAG00000042098	ENSBTAT00000059090	sense	genic	0	containing	intronic
0	MSTRG.7450	MSTRG.7450.2	ENSBTAG00000043442	ENSBTAT00000060434	sense	genic	0	containing	intronic
1	MSTRG.10613	MSTRG.10613.1	ENSBTAG00000043151	ENSBTAT00000060143	sense	genic	0	containing	intronic
0	MSTRG.10613	MSTRG.10613.1	ENSBTAG00000042989	ENSBTAT00000059981	sense	genic	0	containing	intronic
1	MSTRG.19295	MSTRG.19295.3	ENSBTAG00000029828	ENSBTAT00000042207	sense	genic	0	containing	exonic
0	MSTRG.19295	MSTRG.19295.3	ENSBTAG00000036367	ENSBTAT00000050867	sense	genic	0	containing	exonic
1	MSTRG.5475	ENSBTAT00000037698	ENSBTAG00000019840	ENSBTAT00000037698	sense	genic	0	containing	exonic
0	MSTRG.5475	ENSBTAT00000037698	ENSBTAG00000000125	ENSBTAT00000000136	antisense	genic	0	nested	intronic
1	MSTRG.12395	MSTRG.12395.1	ENSBTAG00000021592	ENSBTAT00000028778	antisense	genic	0	nested	intronic
1	MSTRG.3924	MSTRG.3924.1	ENSBTAG00000048040	ENSBTAT00000064570	sense	genic	0	overlapping	intronic
1	MSTRG.17794	MSTRG.17794.1	ENSBTAG00000025903	ENSBTAT00000036700	antisense	genic	0	overlapping	intronic
1	MSTRG.8114	MSTRG.8114.1	ENSBTAG00000007719	ENSBTAT00000010151	antisense	genic	0	overlapping	intronic
1	ENSBTAG00000040456	ENSBTAT00000052148	ENSBTAG00000040456	ENSBTAT00000052148	sense	genic	0	containing	exonic
1	MSTRG.1848	MSTRG.1848.2	ENSBTAG00000039770	ENSBTAT00000053855	antisense	genic	0	overlapping	exonic
1	MSTRG.16308	MSTRG.16308.1	ENSBTAG00000042391	ENSBTAT00000059383	sense	genic	0	containing	intronic
1	ENSBTAG00000021914	ENSBTAT00000029216	ENSBTAG00000021914	ENSBTAT00000029216	sense	genic	0	containing	exonic
1	MSTRG.9279	ENSBTAT00000065040	ENSBTAG00000048158	ENSBTAT00000065040	sense	genic	0	containing	exonic
0	MSTRG.9279	ENSBTAT00000065040	ENSBTAG00000010649	ENSBTAT00000014074	antisense	genic	0	nested	intronic
1	MSTRG.2496	MSTRG.2496.1	ENSBTAG00000042930	ENSBTAT00000059922	sense	genic	0	containing	intronic
0	MSTRG.2496	MSTRG.2496.1	ENSBTAG00000042482	ENSBTAT00000059474	sense	genic	0	containing	intronic
1	ENSBTAG00000047884	ENSBTAT00000065730	ENSBTAG00000047884	ENSBTAT00000065730	sense	genic	0	containing	exonic
1	MSTRG.16882	MSTRG.16882.1	ENSBTAG00000009568	ENSBTAT00000012586	sense	genic	0	overlapping	intronic
1	MSTRG.3319	MSTRG.3319.1	ENSBTAG00000019984	ENSBTAT00000026619	antisense	genic	0	overlapping	intronic
1	MSTRG.8894	MSTRG.8894.1	ENSBTAG00000044904	ENSBTAT00000062337	sense	genic	0	containing	intronic
1	MSTRG.12270	MSTRG.12270.1	ENSBTAG00000004231	ENSBTAT00000005543	antisense	genic	0	nested	intronic
1	MSTRG.1105	MSTRG.1105.1	ENSBTAG00000012712	ENSBTAT00000016895	antisense	genic	0	nested	intronic
1	MSTRG.3905	MSTRG.3905.3	ENSBTAG00000043234	ENSBTAT00000060226	sense	genic	0	containing	intronic
1	MSTRG.13295	MSTRG.13295.1	ENSBTAG00000009032	ENSBTAT00000011892	antisense	genic	0	nested	exonic
0	MSTRG.13295	MSTRG.13295.1	ENSBTAG00000047713	ENSBTAT00000064081	sense	genic	0	nested	intronic
1	MSTRG.14155	MSTRG.14155.1	ENSBTAG00000048103	ENSBTAT00000063645	sense	genic	0	containing	intronic
0	MSTRG.14155	MSTRG.14155.1	ENSBTAG00000017656	ENSBTAT00000023499	sense	genic	0	containing	intronic
1	MSTRG.7744	MSTRG.7744.1	ENSBTAG00000006051	ENSBTAT00000007950	antisense	genic	0	overlapping	exonic
1	MSTRG.10190	MSTRG.10190.2	ENSBTAG00000013413	ENSBTAT00000017844	antisense	genic	0	overlapping	exonic
1	MSTRG.14828	MSTRG.14828.2	ENSBTAG00000015588	ENSBTAT00000020713	antisense	genic	0	overlapping	intronic
0	MSTRG.14828	MSTRG.14828.2	ENSBTAG00000043144	ENSBTAT00000060136	sense	genic	0	containing	intronic
1	ENSBTAG00000039768	ENSBTAT00000056355	ENSBTAG00000039768	ENSBTAT00000056355	sense	genic	0	containing	exonic
1	ENSBTAG00000036321	ENSBTAT00000055669	ENSBTAG00000036321	ENSBTAT00000055669	sense	genic	0	containing	exonic
1	MSTRG.15716	ENSBTAT00000042930	ENSBTAG00000030404	ENSBTAT00000042930	sense	genic	0	containing	exonic
0	MSTRG.15716	ENSBTAT00000042930	ENSBTAG00000018207	ENSBTAT00000024233	sense	genic	0	nested	intronic
1	MSTRG.2496	MSTRG.2496.3	ENSBTAG00000042930	ENSBTAT00000059922	sense	genic	0	containing	intronic
1	MSTRG.2106	MSTRG.2106.1	ENSBTAG00000017626	ENSBTAT00000023441	antisense	genic	0	nested	intronic
1	MSTRG.4949	MSTRG.4949.1	ENSBTAG00000024493	ENSBTAT00000034028	sense	genic	0	nested	intronic
1	MSTRG.13770	MSTRG.13770.1	ENSBTAG00000014530	ENSBTAT00000019313	antisense	genic	0	nested	intronic
1	MSTRG.10716	MSTRG.10716.1	ENSBTAG00000007074	ENSBTAT00000065431	sense	genic	0	nested	intronic
1	ENSBTAG00000024043	ENSBTAT00000023283	ENSBTAG00000024043	ENSBTAT00000023283	sense	genic	0	containing	exonic
1	MSTRG.11311	MSTRG.11311.1	ENSBTAG00000037945	ENSBTAT00000053168	antisense	genic	0	nested	exonic
1	MSTRG.13858	MSTRG.13858.4	ENSBTAG00000047381	ENSBTAT00000063224	sense	genic	0	containing	exonic
0	MSTRG.13858	MSTRG.13858.4	ENSBTAG00000047750	ENSBTAT00000064758	sense	genic	0	containing	intronic
0	MSTRG.13858	MSTRG.13858.4	ENSBTAG00000047852	ENSBTAT00000063157	sense	genic	0	overlapping	exonic
1	MSTRG.3544	MSTRG.3544.1	ENSBTAG00000042322	ENSBTAT00000059314	sense	genic	0	containing	intronic
1	MSTRG.8142	ENSBTAT00000064891	ENSBTAG00000047275	ENSBTAT00000064891	sense	genic	0	containing	exonic
0	MSTRG.8142	ENSBTAT00000064891	ENSBTAG00000019929	ENSBTAT00000026553	antisense	genic	0	nested	intronic
1	MSTRG.2760	MSTRG.2760.4	ENSBTAG00000006771	ENSBTAT00000035734	antisense	genic	0	nested	intronic
1	MSTRG.9721	MSTRG.9721.1	ENSBTAG00000048101	ENSBTAT00000065284	sense	genic	0	containing	intronic
1	ENSBTAG00000025108	ENSBTAT00000038553	ENSBTAG00000025108	ENSBTAT00000038553	sense	genic	0	containing	exonic
1	MSTRG.17312	MSTRG.17312.1	ENSBTAG00000020041	ENSBTAT00000026700	antisense	genic	0	nested	intronic
0	MSTRG.17312	MSTRG.17312.1	ENSBTAG00000020041	ENSBTAT00000063540	antisense	genic	0	nested	intronic
1	ENSBTAG00000007810	ENSBTAT00000010273	ENSBTAG00000007810	ENSBTAT00000010273	sense	genic	0	containing	exonic
1	MSTRG.13816	MSTRG.13816.4	ENSBTAG00000044378	ENSBTAT00000061811	antisense	genic	0	containing	intronic
1	MSTRG.13289	MSTRG.13289.3	ENSBTAG00000022147	ENSBTAT00000029874	antisense	genic	0	nested	exonic
0	MSTRG.13289	MSTRG.13289.3	ENSBTAG00000030999	ENSBTAT00000065619	sense	genic	0	nested	intronic
0	MSTRG.13289	MSTRG.13289.3	ENSBTAG00000030999	ENSBTAT00000043880	sense	genic	0	nested	intronic
1	ENSBTAG00000039673	ENSBTAT00000051901	ENSBTAG00000039673	ENSBTAT00000051901	sense	genic	0	containing	exonic
1	ENSBTAG00000047146	ENSBTAT00000065871	ENSBTAG00000047146	ENSBTAT00000065871	sense	genic	0	containing	exonic
1	MSTRG.3641	MSTRG.3641.2	ENSBTAG00000043350	ENSBTAT00000060342	sense	genic	0	containing	exonic
0	MSTRG.3641	MSTRG.3641.2	ENSBTAG00000042099	ENSBTAT00000059091	sense	genic	0	containing	exonic
0	MSTRG.3641	MSTRG.3641.2	ENSBTAG00000043036	ENSBTAT00000060028	sense	genic	0	containing	intronic
1	MSTRG.18881	MSTRG.18881.1	ENSBTAG00000043548	ENSBTAT00000060538	sense	genic	0	containing	exonic
0	MSTRG.18881	MSTRG.18881.1	ENSBTAG00000043558	ENSBTAT00000060571	sense	genic	0	containing	intronic
0	MSTRG.18881	MSTRG.18881.1	ENSBTAG00000043565	ENSBTAT00000060573	antisense	genic	0	containing	intronic
0	MSTRG.18881	MSTRG.18881.1	ENSBTAG00000043567	ENSBTAT00000060546	sense	genic	0	containing	intronic
0	MSTRG.18881	MSTRG.18881.1	ENSBTAG00000043562	ENSBTAT00000060560	sense	genic	0	containing	intronic
0	MSTRG.18881	MSTRG.18881.1	ENSBTAG00000043547	ENSBTAT00000060559	antisense	genic	0	containing	intronic
0	MSTRG.18881	MSTRG.18881.1	ENSBTAG00000043571	ENSBTAT00000060548	sense	genic	0	containing	intronic
0	MSTRG.18881	MSTRG.18881.1	ENSBTAG00000043549	ENSBTAT00000060557	sense	genic	0	containing	intronic
0	MSTRG.18881	MSTRG.18881.1	ENSBTAG00000043570	ENSBTAT00000060540	sense	genic	0	containing	intronic
0	MSTRG.18881	MSTRG.18881.1	ENSBTAG00000043573	ENSBTAT00000060563	antisense	genic	0	containing	intronic
0	MSTRG.18881	MSTRG.18881.1	ENSBTAG00000043555	ENSBTAT00000060551	sense	genic	0	containing	intronic
0	MSTRG.18881	MSTRG.18881.1	ENSBTAG00000043575	ENSBTAT00000060558	sense	genic	0	containing	intronic
0	MSTRG.18881	MSTRG.18881.1	ENSBTAG00000043557	ENSBTAT00000060541	antisense	genic	0	overlapping	exonic
0	MSTRG.18881	MSTRG.18881.1	ENSBTAG00000043579	ENSBTAT00000060564	sense	genic	0	containing	intronic
1	MSTRG.14648	MSTRG.14648.5	ENSBTAG00000016707	ENSBTAT00000033703	antisense	genic	0	overlapping	exonic
1	MSTRG.10256	MSTRG.10256.1	ENSBTAG00000006614	ENSBTAT00000008676	antisense	genic	0	nested	intronic
1	MSTRG.9912	MSTRG.9912.1	ENSBTAG00000037803	ENSBTAT00000055475	antisense	genic	0	overlapping	intronic
0	MSTRG.9912	MSTRG.9912.1	ENSBTAG00000003622	ENSBTAT00000023585	antisense	genic	0	containing	intronic
1	MSTRG.13229	MSTRG.13229.1	ENSBTAG00000013066	ENSBTAT00000017372	antisense	genic	0	nested	intronic
1	MSTRG.16632	MSTRG.16632.1	ENSBTAG00000018673	ENSBTAT00000024853	antisense	genic	0	overlapping	exonic
1	MSTRG.18640	MSTRG.18640.1	ENSBTAG00000015888	ENSBTAT00000037744	antisense	genic	0	overlapping	exonic
1	MSTRG.8512	MSTRG.8512.1	ENSBTAG00000021976	ENSBTAT00000029301	antisense	genic	0	overlapping	exonic
1	MSTRG.14841	MSTRG.14841.1	ENSBTAG00000017245	ENSBTAT00000022911	antisense	genic	0	nested	intronic
1	MSTRG.5170	MSTRG.5170.1	ENSBTAG00000042504	ENSBTAT00000059496	sense	genic	0	containing	intronic
0	MSTRG.5170	MSTRG.5170.1	ENSBTAG00000042180	ENSBTAT00000059172	sense	genic	0	containing	intronic
0	MSTRG.5170	MSTRG.5170.1	ENSBTAG00000042931	ENSBTAT00000059923	sense	genic	0	containing	intronic
0	MSTRG.5170	MSTRG.5170.1	ENSBTAG00000043268	ENSBTAT00000060260	sense	genic	0	containing	intronic
0	MSTRG.5170	MSTRG.5170.1	ENSBTAG00000042217	ENSBTAT00000059209	sense	genic	0	containing	intronic
0	MSTRG.5170	MSTRG.5170.1	ENSBTAG00000042339	ENSBTAT00000059331	sense	genic	0	containing	intronic
0	MSTRG.5170	MSTRG.5170.1	ENSBTAG00000043432	ENSBTAT00000060424	sense	genic	0	containing	intronic
0	MSTRG.5170	MSTRG.5170.1	ENSBTAG00000043378	ENSBTAT00000060370	sense	genic	0	containing	intronic
0	MSTRG.5170	MSTRG.5170.1	ENSBTAG00000043207	ENSBTAT00000060199	sense	genic	0	containing	intronic
0	MSTRG.5170	MSTRG.5170.1	ENSBTAG00000042974	ENSBTAT00000059966	sense	genic	0	containing	intronic
1	MSTRG.17715	MSTRG.17715.1	ENSBTAG00000044633	ENSBTAT00000062066	sense	genic	0	containing	exonic
1	MSTRG.7248	MSTRG.7248.1	ENSBTAG00000029930	ENSBTAT00000042309	sense	genic	0	containing	exonic
1	MSTRG.13858	MSTRG.13858.2	ENSBTAG00000047381	ENSBTAT00000063224	sense	genic	0	containing	exonic
0	MSTRG.13858	MSTRG.13858.2	ENSBTAG00000047750	ENSBTAT00000064758	sense	genic	0	containing	intronic
0	MSTRG.13858	MSTRG.13858.2	ENSBTAG00000047852	ENSBTAT00000063157	sense	genic	0	overlapping	exonic
1	MSTRG.799	MSTRG.799.1	ENSBTAG00000017525	ENSBTAT00000023301	antisense	genic	0	nested	intronic
1	MSTRG.16150	MSTRG.16150.2	ENSBTAG00000027630	ENSBTAT00000039792	sense	intergenic	38304	same_strand	upstream
0	MSTRG.13816	MSTRG.13816.1	ENSBTAG00000007101	ENSBTAT00000009341	antisense	intergenic	144	divergent	upstream
1	MSTRG.5821	MSTRG.5821.1	ENSBTAG00000009963	ENSBTAT00000013140	antisense	intergenic	1724	divergent	upstream
0	ENSBTAG00000046445	ENSBTAT00000063950	ENSBTAG00000047603	ENSBTAT00000063841	antisense	intergenic	8078	divergent	upstream
1	MSTRG.2921	MSTRG.2921.2	ENSBTAG00000046552	ENSBTAT00000064035	antisense	intergenic	43537	convergent	downstream
0	MSTRG.2921	MSTRG.2921.2	ENSBTAG00000010672	ENSBTAT00000014120	antisense	intergenic	46214	convergent	downstream
1	MSTRG.5066	MSTRG.5066.3	ENSBTAG00000017929	ENSBTAT00000023844	antisense	intergenic	36177	convergent	downstream
1	MSTRG.8936	MSTRG.8936.2	ENSBTAG00000014221	ENSBTAT00000018903	sense	intergenic	6411	same_strand	downstream
1	MSTRG.4132	MSTRG.4132.1	ENSBTAG00000013165	ENSBTAT00000037135	antisense	intergenic	38474	divergent	upstream
1	MSTRG.6675	MSTRG.6675.1	ENSBTAG00000002676	ENSBTAT00000003467	antisense	intergenic	4797	convergent	downstream
1	MSTRG.5486	MSTRG.5486.1	ENSBTAG00000046191	ENSBTAT00000063936	sense	intergenic	79515	same_strand	upstream
0	MSTRG.14648	MSTRG.14648.3	ENSBTAG00000016709	ENSBTAT00000033700	sense	intergenic	3558	same_strand	downstream
1	MSTRG.15989	MSTRG.15989.1	ENSBTAG00000008063	ENSBTAT00000010606	sense	intergenic	2850	same_strand	upstream
0	MSTRG.13688	MSTRG.13688.1	ENSBTAG00000019615	ENSBTAT00000026132	antisense	intergenic	542	divergent	upstream
1	MSTRG.13060	MSTRG.13060.1	ENSBTAG00000007058	ENSBTAT00000009283	sense	intergenic	2706	same_strand	downstream
1	MSTRG.9101	MSTRG.9101.1	ENSBTAG00000042246	ENSBTAT00000059238	antisense	intergenic	37454	convergent	downstream
1	MSTRG.10728	MSTRG.10728.1	ENSBTAG00000045181	ENSBTAT00000062614	sense	intergenic	8783	same_strand	upstream
0	MSTRG.8370	MSTRG.8370.6	ENSBTAG00000047790	ENSBTAT00000065571	sense	intergenic	3415	same_strand	upstream
0	MSTRG.8370	MSTRG.8370.6	ENSBTAG00000047913	ENSBTAT00000064105	sense	intergenic	2758	same_strand	upstream
0	MSTRG.8370	MSTRG.8370.6	ENSBTAG00000047445	ENSBTAT00000064795	sense	intergenic	2867	same_strand	upstream
0	MSTRG.8370	MSTRG.8370.6	ENSBTAG00000047042	ENSBTAT00000066303	sense	intergenic	3302	same_strand	upstream
0	MSTRG.14444	MSTRG.14444.1	ENSBTAG00000013168	ENSBTAT00000017525	antisense	intergenic	277	divergent	upstream
1	MSTRG.15838	MSTRG.15838.1	ENSBTAG00000015089	ENSBTAT00000020080	antisense	intergenic	993	divergent	upstream
0	MSTRG.15838	MSTRG.15838.1	ENSBTAG00000030255	ENSBTAT00000016505	antisense	intergenic	2077	convergent	downstream
0	MSTRG.15838	MSTRG.15838.1	ENSBTAG00000030257	ENSBTAT00000016495	antisense	intergenic	9981	convergent	downstream
0	MSTRG.15838	MSTRG.15838.1	ENSBTAG00000015092	ENSBTAT00000020084	antisense	intergenic	7815	divergent	upstream
1	MSTRG.2781	MSTRG.2781.1	ENSBTAG00000009912	ENSBTAT00000035758	sense	intergenic	22987	same_strand	upstream
0	MSTRG.2781	MSTRG.2781.1	ENSBTAG00000009912	ENSBTAT00000013076	sense	intergenic	26353	same_strand	upstream
1	MSTRG.2230	MSTRG.2230.1	ENSBTAG00000015587	ENSBTAT00000020704	antisense	intergenic	6	divergent	upstream
1	MSTRG.9716	MSTRG.9716.1	ENSBTAG00000037899	ENSBTAT00000056239	antisense	intergenic	39602	divergent	upstream
1	MSTRG.6927	MSTRG.6927.1	ENSBTAG00000017872	ENSBTAT00000023758	sense	intergenic	6972	same_strand	upstream
1	MSTRG.16836	MSTRG.16836.4	ENSBTAG00000025148	ENSBTAT00000035207	antisense	intergenic	5326	divergent	upstream
0	MSTRG.16836	MSTRG.16836.4	ENSBTAG00000016988	ENSBTAT00000022592	sense	intergenic	8317	same_strand	upstream
1	MSTRG.1880	MSTRG.1880.4	ENSBTAG00000043712	ENSBTAT00000060704	antisense	intergenic	38520	convergent	downstream
0	MSTRG.7952	MSTRG.7952.1	ENSBTAG00000015255	ENSBTAT00000042557	antisense	intergenic	527	convergent	downstream
1	MSTRG.5066	MSTRG.5066.10	ENSBTAG00000017929	ENSBTAT00000023844	antisense	intergenic	36177	convergent	downstream
1	MSTRG.13896	MSTRG.13896.5	ENSBTAG00000009844	ENSBTAT00000012977	antisense	intergenic	20261	divergent	upstream
1	MSTRG.17297	MSTRG.17297.4	ENSBTAG00000014746	ENSBTAT00000019622	sense	intergenic	5591	same_strand	upstream
0	ENSBTAG00000006677	ENSBTAT00000008763	ENSBTAG00000006680	ENSBTAT00000046968	antisense	intergenic	2086	convergent	downstream
1	MSTRG.16441	MSTRG.16441.3	ENSBTAG00000022450	ENSBTAT00000030398	antisense	intergenic	2510	divergent	upstream
0	MSTRG.14720	MSTRG.14720.2	ENSBTAG00000006377	ENSBTAT00000008366	sense	intergenic	2859	same_strand	upstream
1	MSTRG.19598	MSTRG.19598.1	ENSBTAG00000020420	ENSBTAT00000027212	sense	intergenic	92166	same_strand	upstream
1	MSTRG.12669	MSTRG.12669.1	ENSBTAG00000000950	ENSBTAT00000001255	sense	intergenic	1370	same_strand	upstream
0	MSTRG.12669	MSTRG.12669.1	ENSBTAG00000000949	ENSBTAT00000001254	sense	intergenic	6758	same_strand	upstream
1	MSTRG.904	MSTRG.904.1	ENSBTAG00000005565	ENSBTAT00000007315	sense	intergenic	3713	same_strand	upstream
1	MSTRG.5066	MSTRG.5066.9	ENSBTAG00000017929	ENSBTAT00000023844	antisense	intergenic	36176	convergent	downstream
0	MSTRG.13274	ENSBTAT00000064573	ENSBTAG00000020968	ENSBTAT00000027927	sense	intergenic	8811	same_strand	upstream
1	MSTRG.2037	MSTRG.2037.1	ENSBTAG00000038477	ENSBTAT00000027811	antisense	intergenic	236	divergent	upstream
1	MSTRG.734	MSTRG.734.1	ENSBTAG00000011876	ENSBTAT00000015758	antisense	intergenic	302	divergent	upstream
1	MSTRG.1654	MSTRG.1654.1	ENSBTAG00000012330	ENSBTAT00000016359	sense	intergenic	12684	same_strand	upstream
1	MSTRG.558	MSTRG.558.1	ENSBTAG00000011584	ENSBTAT00000015389	sense	intergenic	89	same_strand	upstream
1	MSTRG.12651	MSTRG.12651.2	ENSBTAG00000011014	ENSBTAT00000014629	sense	intergenic	10641	same_strand	upstream
1	MSTRG.11364	MSTRG.11364.1	ENSBTAG00000033174	ENSBTAT00000047117	sense	intergenic	6686	same_strand	upstream
1	MSTRG.2921	MSTRG.2921.1	ENSBTAG00000046552	ENSBTAT00000064035	antisense	intergenic	43425	convergent	downstream
0	MSTRG.2921	MSTRG.2921.1	ENSBTAG00000010672	ENSBTAT00000014120	antisense	intergenic	46102	convergent	downstream
0	MSTRG.18767	MSTRG.18767.1	ENSBTAG00000005955	ENSBTAT00000007814	antisense	intergenic	3563	divergent	upstream
0	MSTRG.18767	MSTRG.18767.1	ENSBTAG00000031701	ENSBTAT00000039899	antisense	intergenic	8934	convergent	downstream
1	MSTRG.5845	MSTRG.5845.2	ENSBTAG00000005128	ENSBTAT00000052902	sense	intergenic	984	same_strand	downstream
0	MSTRG.5845	MSTRG.5845.2	ENSBTAG00000047718	ENSBTAT00000065380	sense	intergenic	1173	same_strand	upstream
0	MSTRG.5845	MSTRG.5845.2	ENSBTAG00000022032	ENSBTAT00000029468	sense	intergenic	6295	same_strand	downstream
0	MSTRG.5845	MSTRG.5845.2	ENSBTAG00000022030	ENSBTAT00000029461	antisense	intergenic	4218	divergent	upstream
1	MSTRG.1316	MSTRG.1316.1	ENSBTAG00000000737	ENSBTAT00000035892	sense	intergenic	26467	same_strand	downstream
1	MSTRG.18724	MSTRG.18724.1	ENSBTAG00000009846	ENSBTAT00000052076	antisense	intergenic	40697	convergent	downstream
1	MSTRG.1745	MSTRG.1745.3	ENSBTAG00000012332	ENSBTAT00000016358	antisense	intergenic	18	divergent	upstream
1	MSTRG.3973	MSTRG.3973.1	ENSBTAG00000047330	ENSBTAT00000065769	sense	intergenic	48351	same_strand	upstream
1	MSTRG.7009	MSTRG.7009.1	ENSBTAG00000004193	ENSBTAT00000005489	sense	intergenic	3783	same_strand	upstream
1	MSTRG.16441	MSTRG.16441.4	ENSBTAG00000022450	ENSBTAT00000030398	antisense	intergenic	74	divergent	upstream
0	MSTRG.14648	MSTRG.14648.4	ENSBTAG00000016709	ENSBTAT00000033700	sense	intergenic	3575	same_strand	downstream
1	MSTRG.7668	MSTRG.7668.1	ENSBTAG00000000666	ENSBTAT00000000876	sense	intergenic	163	same_strand	upstream
0	MSTRG.7668	MSTRG.7668.1	ENSBTAG00000010125	ENSBTAT00000012497	sense	intergenic	9840	same_strand	downstream
0	MSTRG.7668	MSTRG.7668.1	ENSBTAG00000000665	ENSBTAT00000000875	sense	intergenic	7660	same_strand	upstream
0	MSTRG.14946	MSTRG.14946.1	ENSBTAG00000029237	ENSBTAT00000041616	antisense	intergenic	3577	divergent	upstream
0	MSTRG.7102	MSTRG.7102.1	ENSBTAG00000039206	ENSBTAT00000066055	antisense	intergenic	8730	divergent	upstream
0	MSTRG.7102	MSTRG.7102.1	ENSBTAG00000019723	ENSBTAT00000026285	antisense	intergenic	736	convergent	downstream
0	MSTRG.7102	MSTRG.7102.1	ENSBTAG00000039206	ENSBTAT00000047910	antisense	intergenic	6634	divergent	upstream
1	MSTRG.9299	MSTRG.9299.1	ENSBTAG00000048002	ENSBTAT00000065599	antisense	intergenic	22749	convergent	downstream
0	MSTRG.9299	MSTRG.9299.1	ENSBTAG00000017776	ENSBTAT00000065179	sense	intergenic	23524	same_strand	upstream
1	MSTRG.10948	MSTRG.10948.1	ENSBTAG00000001207	ENSBTAT00000001597	antisense	intergenic	46557	convergent	downstream
1	MSTRG.13887	MSTRG.13887.1	ENSBTAG00000021051	ENSBTAT00000028038	antisense	intergenic	14504	convergent	downstream
1	MSTRG.3546	MSTRG.3546.1	ENSBTAG00000048262	ENSBTAT00000065051	sense	intergenic	879	same_strand	downstream
1	MSTRG.13496	MSTRG.13496.1	ENSBTAG00000018711	ENSBTAT00000034026	antisense	intergenic	1494	divergent	upstream
0	MSTRG.13496	MSTRG.13496.1	ENSBTAG00000017942	ENSBTAT00000056382	antisense	intergenic	4686	convergent	downstream
1	MSTRG.11131	MSTRG.11131.1	ENSBTAG00000032964	ENSBTAT00000046801	sense	intergenic	101	same_strand	upstream
0	MSTRG.11131	MSTRG.11131.1	ENSBTAG00000042092	ENSBTAT00000059084	sense	intergenic	1590	same_strand	downstream
1	MSTRG.10838	MSTRG.10838.2	ENSBTAG00000018674	ENSBTAT00000024854	antisense	intergenic	370	divergent	upstream
0	MSTRG.10838	MSTRG.10838.2	ENSBTAG00000039326	ENSBTAT00000055064	antisense	intergenic	8631	convergent	downstream
1	MSTRG.5845	MSTRG.5845.1	ENSBTAG00000005128	ENSBTAT00000052902	sense	intergenic	984	same_strand	downstream
0	MSTRG.5845	MSTRG.5845.1	ENSBTAG00000047718	ENSBTAT00000065380	sense	intergenic	1173	same_strand	upstream
0	MSTRG.5845	MSTRG.5845.1	ENSBTAG00000022032	ENSBTAT00000029468	sense	intergenic	6295	same_strand	downstream
0	MSTRG.5845	MSTRG.5845.1	ENSBTAG00000022030	ENSBTAT00000029461	antisense	intergenic	4218	divergent	upstream
1	MSTRG.39	MSTRG.39.1	ENSBTAG00000004139	ENSBTAT00000005416	sense	intergenic	583	same_strand	downstream
1	MSTRG.7517	MSTRG.7517.4	ENSBTAG00000004651	ENSBTAT00000006106	antisense	intergenic	1662	convergent	downstream
0	MSTRG.7517	MSTRG.7517.4	ENSBTAG00000047186	ENSBTAT00000043502	sense	intergenic	9685	same_strand	upstream
1	MSTRG.1313	MSTRG.1313.1	ENSBTAG00000000737	ENSBTAT00000035892	sense	intergenic	17866	same_strand	downstream
1	MSTRG.18333	MSTRG.18333.1	ENSBTAG00000016958	ENSBTAT00000022557	sense	intergenic	11105	same_strand	upstream
0	MSTRG.18333	MSTRG.18333.1	ENSBTAG00000003012	ENSBTAT00000043659	sense	intergenic	18075	same_strand	downstream
1	MSTRG.5303	MSTRG.5303.1	ENSBTAG00000016541	ENSBTAT00000021995	sense	intergenic	68237	same_strand	upstream
1	MSTRG.13480	MSTRG.13480.2	ENSBTAG00000013025	ENSBTAT00000017314	sense	intergenic	1109	same_strand	upstream
0	MSTRG.13480	MSTRG.13480.2	ENSBTAG00000004271	ENSBTAT00000005611	sense	intergenic	3048	same_strand	downstream
0	MSTRG.13480	MSTRG.13480.2	ENSBTAG00000004271	ENSBTAT00000052306	sense	intergenic	3044	same_strand	downstream
0	MSTRG.13480	MSTRG.13480.2	ENSBTAG00000042718	ENSBTAT00000059710	sense	intergenic	6349	same_strand	downstream
0	MSTRG.798	MSTRG.798.1	ENSBTAG00000045118	ENSBTAT00000062551	sense	intergenic	9205	same_strand	upstream
1	MSTRG.13215	MSTRG.13215.1	ENSBTAG00000031184	ENSBTAT00000044159	antisense	intergenic	28981	convergent	downstream
1	MSTRG.2045	MSTRG.2045.2	ENSBTAG00000043092	ENSBTAT00000060084	sense	intergenic	7456	same_strand	upstream
1	MSTRG.15024	MSTRG.15024.1	ENSBTAG00000012272	ENSBTAT00000016277	sense	intergenic	60397	same_strand	downstream
0	MSTRG.15024	MSTRG.15024.1	ENSBTAG00000012828	ENSBTAT00000030419	sense	intergenic	65247	same_strand	upstream
1	MSTRG.745	MSTRG.745.5	ENSBTAG00000011001	ENSBTAT00000014608	sense	intergenic	4552	same_strand	upstream
1	MSTRG.2115	MSTRG.2115.2	ENSBTAG00000008985	ENSBTAT00000011824	antisense	intergenic	1508	divergent	upstream
1	MSTRG.12461	MSTRG.12461.1	ENSBTAG00000000979	ENSBTAT00000064873	antisense	intergenic	3443	divergent	upstream
0	MSTRG.12461	MSTRG.12461.1	ENSBTAG00000000979	ENSBTAT00000001296	antisense	intergenic	3632	divergent	upstream
1	MSTRG.10214	MSTRG.10214.1	ENSBTAG00000022598	ENSBTAT00000030613	sense	intergenic	888	same_strand	upstream
0	MSTRG.10214	MSTRG.10214.1	ENSBTAG00000002948	ENSBTAT00000003838	antisense	intergenic	7370	convergent	downstream
1	MSTRG.1397	MSTRG.1397.5	ENSBTAG00000014741	ENSBTAT00000019616	antisense	intergenic	7496	divergent	upstream
1	MSTRG.1573	MSTRG.1573.1	ENSBTAG00000011985	ENSBTAT00000015901	sense	intergenic	51491	same_strand	upstream
0	MSTRG.13289	MSTRG.13289.2	ENSBTAG00000046359	ENSBTAT00000066052	antisense	intergenic	9919	divergent	upstream
0	MSTRG.8370	MSTRG.8370.7	ENSBTAG00000047790	ENSBTAT00000065571	sense	intergenic	3499	same_strand	upstream
0	MSTRG.8370	MSTRG.8370.7	ENSBTAG00000047913	ENSBTAT00000064105	sense	intergenic	2842	same_strand	upstream
0	MSTRG.8370	MSTRG.8370.7	ENSBTAG00000047445	ENSBTAT00000064795	sense	intergenic	2951	same_strand	upstream
0	MSTRG.8370	MSTRG.8370.7	ENSBTAG00000047042	ENSBTAT00000066303	sense	intergenic	3386	same_strand	upstream
1	MSTRG.9889	MSTRG.9889.1	ENSBTAG00000025379	ENSBTAT00000035638	antisense	intergenic	6193	convergent	downstream
1	MSTRG.4763	MSTRG.4763.2	ENSBTAG00000013294	ENSBTAT00000017680	antisense	intergenic	167	divergent	upstream
0	MSTRG.4763	MSTRG.4763.2	ENSBTAG00000010432	ENSBTAT00000013769	sense	intergenic	2992	same_strand	upstream
1	MSTRG.13409	MSTRG.13409.6	ENSBTAG00000045718	ENSBTAT00000065325	antisense	intergenic	11393	divergent	upstream
0	MSTRG.13409	MSTRG.13409.6	ENSBTAG00000012234	ENSBTAT00000050191	antisense	intergenic	16104	convergent	downstream
0	MSTRG.13409	MSTRG.13409.6	ENSBTAG00000012234	ENSBTAT00000016227	antisense	intergenic	16108	convergent	downstream
1	MSTRG.1745	MSTRG.1745.2	ENSBTAG00000012332	ENSBTAT00000016358	antisense	intergenic	129	divergent	upstream
1	MSTRG.18148	MSTRG.18148.1	ENSBTAG00000045622	ENSBTAT00000065565	sense	intergenic	50457	same_strand	upstream
1	MSTRG.7608	MSTRG.7608.1	ENSBTAG00000030587	ENSBTAT00000043205	sense	intergenic	2174	same_strand	downstream
0	MSTRG.7608	MSTRG.7608.1	ENSBTAG00000024983	ENSBTAT00000008714	antisense	intergenic	4921	convergent	downstream
1	MSTRG.9986	MSTRG.9986.1	ENSBTAG00000006679	ENSBTAT00000008789	antisense	intergenic	54381	divergent	upstream
1	MSTRG.12677	MSTRG.12677.2	ENSBTAG00000012654	ENSBTAT00000016785	antisense	intergenic	55	divergent	upstream
0	MSTRG.12677	MSTRG.12677.2	ENSBTAG00000002792	ENSBTAT00000003617	antisense	intergenic	257	convergent	downstream
0	MSTRG.12677	MSTRG.12677.2	ENSBTAG00000002791	ENSBTAT00000003616	antisense	intergenic	9172	convergent	downstream
0	MSTRG.12677	MSTRG.12677.2	ENSBTAG00000012657	ENSBTAT00000016807	antisense	intergenic	3360	divergent	upstream
0	MSTRG.12677	MSTRG.12677.2	ENSBTAG00000012657	ENSBTAT00000016799	antisense	intergenic	3360	divergent	upstream
1	MSTRG.17482	MSTRG.17482.1	ENSBTAG00000017078	ENSBTAT00000035128	antisense	intergenic	10405	convergent	downstream
1	MSTRG.2036	MSTRG.2036.1	ENSBTAG00000038477	ENSBTAT00000027811	antisense	intergenic	3988	divergent	upstream
1	MSTRG.19292	MSTRG.19292.1	ENSBTAG00000048274	ENSBTAT00000064102	antisense	intergenic	57868	convergent	downstream
1	MSTRG.556	MSTRG.556.1	ENSBTAG00000007933	ENSBTAT00000010430	antisense	intergenic	183	divergent	upstream
0	ENSBTAG00000032853	ENSBTAT00000046641	ENSBTAG00000032848	ENSBTAT00000036701	antisense	intergenic	6215	divergent	upstream
1	MSTRG.15989	MSTRG.15989.2	ENSBTAG00000008063	ENSBTAT00000010606	sense	intergenic	2875	same_strand	upstream
1	MSTRG.8872	MSTRG.8872.1	ENSBTAG00000013085	ENSBTAT00000017401	antisense	intergenic	4175	divergent	upstream
1	MSTRG.14350	MSTRG.14350.1	ENSBTAG00000007215	ENSBTAT00000009492	antisense	intergenic	2790	divergent	upstream
1	MSTRG.5292	MSTRG.5292.4	ENSBTAG00000007110	ENSBTAT00000009355	antisense	intergenic	2868	divergent	upstream
1	MSTRG.14005	MSTRG.14005.1	ENSBTAG00000000074	ENSBTAT00000033431	antisense	intergenic	53940	divergent	upstream
1	MSTRG.16600	MSTRG.16600.1	ENSBTAG00000047613	ENSBTAT00000065550	antisense	intergenic	33752	convergent	downstream
0	ENSBTAG00000024141	ENSBTAT00000033317	ENSBTAG00000008177	ENSBTAT00000010751	sense	intergenic	7693	same_strand	downstream
1	MSTRG.5874	MSTRG.5874.2	ENSBTAG00000017277	ENSBTAT00000017437	sense	intergenic	1055	same_strand	downstream
0	MSTRG.5874	MSTRG.5874.2	ENSBTAG00000020566	ENSBTAT00000029392	sense	intergenic	3948	same_strand	upstream
1	MSTRG.5066	MSTRG.5066.7	ENSBTAG00000017929	ENSBTAT00000023844	antisense	intergenic	36176	convergent	downstream
0	MSTRG.15853	MSTRG.15853.1	ENSBTAG00000037703	ENSBTAT00000026064	sense	intergenic	328	same_strand	downstream
0	MSTRG.15853	MSTRG.15853.1	ENSBTAG00000004820	ENSBTAT00000006328	sense	intergenic	5947	same_strand	upstream
1	MSTRG.16963	MSTRG.16963.1	ENSBTAG00000006070	ENSBTAT00000044550	antisense	intergenic	281	divergent	upstream
0	MSTRG.16963	MSTRG.16963.1	ENSBTAG00000017661	ENSBTAT00000023492	antisense	intergenic	8301	convergent	downstream
0	MSTRG.6022	MSTRG.6022.1	ENSBTAG00000018394	ENSBTAT00000024475	sense	intergenic	1962	same_strand	upstream
0	MSTRG.6022	MSTRG.6022.1	ENSBTAG00000018394	ENSBTAT00000048714	sense	intergenic	1937	same_strand	upstream
1	MSTRG.3308	MSTRG.3308.2	ENSBTAG00000042234	ENSBTAT00000059226	sense	intergenic	7193	same_strand	downstream
1	MSTRG.1879	MSTRG.1879.1	ENSBTAG00000026034	ENSBTAT00000036918	antisense	intergenic	260	convergent	downstream
1	MSTRG.13061	MSTRG.13061.1	ENSBTAG00000007058	ENSBTAT00000009283	sense	intergenic	1134	same_strand	downstream
1	MSTRG.137	MSTRG.137.1	ENSBTAG00000013806	ENSBTAT00000061194	sense	intergenic	10698	same_strand	upstream
0	MSTRG.137	MSTRG.137.1	ENSBTAG00000046385	ENSBTAT00000064563	antisense	intergenic	19890	divergent	upstream
1	MSTRG.8063	MSTRG.8063.1	ENSBTAG00000039556	ENSBTAT00000054838	antisense	intergenic	754	convergent	downstream
1	MSTRG.19179	MSTRG.19179.1	ENSBTAG00000040043	ENSBTAT00000056150	sense	intergenic	44	same_strand	upstream
0	MSTRG.19179	MSTRG.19179.1	ENSBTAG00000037996	ENSBTAT00000053008	antisense	intergenic	4976	divergent	upstream
0	MSTRG.15954	MSTRG.15954.1	ENSBTAG00000016510	ENSBTAT00000021948	sense	intergenic	7025	same_strand	downstream
1	MSTRG.12867	MSTRG.12867.1	ENSBTAG00000021654	ENSBTAT00000028855	antisense	intergenic	3358	convergent	downstream
1	MSTRG.9718	MSTRG.9718.2	ENSBTAG00000029792	ENSBTAT00000042171	sense	intergenic	7199	same_strand	upstream
1	MSTRG.10838	MSTRG.10838.1	ENSBTAG00000018674	ENSBTAT00000024854	antisense	intergenic	338	divergent	upstream
0	MSTRG.10838	MSTRG.10838.1	ENSBTAG00000039326	ENSBTAT00000055064	antisense	intergenic	8772	convergent	downstream
0	MSTRG.19295	MSTRG.19295.2	ENSBTAG00000036411	ENSBTAT00000050911	sense	intergenic	5137	same_strand	downstream
0	MSTRG.19295	MSTRG.19295.2	ENSBTAG00000030019	ENSBTAT00000042398	sense	intergenic	4953	same_strand	downstream
0	ENSBTAG00000046036	ENSBTAT00000065234	ENSBTAG00000016725	ENSBTAT00000022233	antisense	intergenic	8758	convergent	downstream
1	MSTRG.16252	MSTRG.16252.3	ENSBTAG00000014512	ENSBTAT00000019294	sense	intergenic	580	same_strand	downstream
0	MSTRG.16252	MSTRG.16252.3	ENSBTAG00000014515	ENSBTAT00000019296	antisense	intergenic	2342	convergent	downstream
1	MSTRG.10527	MSTRG.10527.1	ENSBTAG00000047995	ENSBTAT00000063081	sense	intergenic	14651	same_strand	downstream
1	MSTRG.16836	MSTRG.16836.2	ENSBTAG00000025148	ENSBTAT00000035207	antisense	intergenic	4601	divergent	upstream
0	MSTRG.16836	MSTRG.16836.2	ENSBTAG00000016988	ENSBTAT00000022592	sense	intergenic	8658	same_strand	upstream
1	MSTRG.6151	MSTRG.6151.1	ENSBTAG00000004838	ENSBTAT00000006356	antisense	intergenic	53422	divergent	upstream
1	MSTRG.3850	MSTRG.3850.2	ENSBTAG00000008693	ENSBTAT00000011457	antisense	intergenic	46839	convergent	downstream
1	MSTRG.18010	MSTRG.18010.1	ENSBTAG00000012855	ENSBTAT00000017086	antisense	intergenic	44729	divergent	upstream
1	MSTRG.137	MSTRG.137.2	ENSBTAG00000013806	ENSBTAT00000061194	sense	intergenic	11228	same_strand	upstream
0	MSTRG.137	MSTRG.137.2	ENSBTAG00000046385	ENSBTAT00000064563	antisense	intergenic	19890	divergent	upstream
1	MSTRG.12421	MSTRG.12421.1	ENSBTAG00000011684	ENSBTAT00000015513	sense	intergenic	3908	same_strand	downstream
1	MSTRG.18992	MSTRG.18992.1	ENSBTAG00000030084	ENSBTAT00000042463	sense	intergenic	1418	same_strand	downstream
0	MSTRG.18992	MSTRG.18992.1	ENSBTAG00000043695	ENSBTAT00000060687	sense	intergenic	3084	same_strand	upstream
0	MSTRG.18992	MSTRG.18992.1	ENSBTAG00000029807	ENSBTAT00000042186	sense	intergenic	2918	same_strand	upstream
0	MSTRG.18992	MSTRG.18992.1	ENSBTAG00000036419	ENSBTAT00000050919	sense	intergenic	1777	same_strand	downstream
0	MSTRG.18992	MSTRG.18992.1	ENSBTAG00000029885	ENSBTAT00000042264	sense	intergenic	2757	same_strand	upstream
0	MSTRG.18992	MSTRG.18992.1	ENSBTAG00000030024	ENSBTAT00000042403	sense	intergenic	1840	same_strand	upstream
1	MSTRG.9257	MSTRG.9257.1	ENSBTAG00000047865	ENSBTAT00000065163	sense	intergenic	9059	same_strand	downstream
1	MSTRG.1408	MSTRG.1408.2	ENSBTAG00000018898	ENSBTAT00000025155	antisense	intergenic	434	divergent	upstream
0	MSTRG.1408	MSTRG.1408.2	ENSBTAG00000002808	ENSBTAT00000003636	antisense	intergenic	5544	convergent	downstream
1	MSTRG.19649	MSTRG.19649.1	ENSBTAG00000048172	ENSBTAT00000066104	sense	intergenic	96194	same_strand	downstream
1	MSTRG.11786	MSTRG.11786.1	ENSBTAG00000046010	ENSBTAT00000062953	antisense	intergenic	5997	convergent	downstream
1	MSTRG.18828	MSTRG.18828.1	ENSBTAG00000020498	ENSBTAT00000050657	antisense	intergenic	1378	convergent	downstream
0	MSTRG.18828	MSTRG.18828.1	ENSBTAG00000020498	ENSBTAT00000027314	antisense	intergenic	1378	convergent	downstream
1	MSTRG.11336	MSTRG.11336.3	ENSBTAG00000038115	ENSBTAT00000055417	sense	intergenic	5598	same_strand	upstream
0	MSTRG.11336	MSTRG.11336.3	ENSBTAG00000012683	ENSBTAT00000037527	antisense	intergenic	8854	divergent	upstream
0	MSTRG.11336	MSTRG.11336.3	ENSBTAG00000038115	ENSBTAT00000064224	sense	intergenic	5598	same_strand	upstream
1	MSTRG.16150	MSTRG.16150.3	ENSBTAG00000027630	ENSBTAT00000039792	sense	intergenic	38304	same_strand	upstream
1	MSTRG.6450	MSTRG.6450.1	ENSBTAG00000039075	ENSBTAT00000053874	sense	intergenic	13157	same_strand	upstream
0	MSTRG.6450	MSTRG.6450.1	ENSBTAG00000038869	ENSBTAT00000052562	sense	intergenic	17187	same_strand	downstream
0	MSTRG.6450	MSTRG.6450.1	ENSBTAG00000038869	ENSBTAT00000024544	sense	intergenic	17815	same_strand	downstream
1	MSTRG.13256	MSTRG.13256.2	ENSBTAG00000010336	ENSBTAT00000013650	sense	intergenic	1047	same_strand	upstream
0	MSTRG.13256	MSTRG.13256.2	ENSBTAG00000010348	ENSBTAT00000013662	antisense	intergenic	9835	convergent	downstream
0	MSTRG.13256	MSTRG.13256.2	ENSBTAG00000010336	ENSBTAT00000055244	sense	intergenic	1059	same_strand	upstream
1	MSTRG.7197	MSTRG.7197.1	ENSBTAG00000013501	ENSBTAT00000017950	antisense	intergenic	2203	convergent	downstream
0	MSTRG.7197	MSTRG.7197.1	ENSBTAG00000010073	ENSBTAT00000013288	antisense	intergenic	4314	divergent	upstream
0	MSTRG.7197	MSTRG.7197.1	ENSBTAG00000010073	ENSBTAT00000035265	antisense	intergenic	4314	divergent	upstream
0	MSTRG.7197	MSTRG.7197.1	ENSBTAG00000015976	ENSBTAT00000021255	antisense	intergenic	9806	convergent	downstream
0	ENSBTAG00000046691	ENSBTAT00000064664	ENSBTAG00000046606	ENSBTAT00000063556	sense	intergenic	6511	same_strand	upstream
1	MSTRG.10359	MSTRG.10359.2	ENSBTAG00000008228	ENSBTAT00000010825	sense	intergenic	16183	same_strand	downstream
1	MSTRG.17794	MSTRG.17794.3	ENSBTAG00000025903	ENSBTAT00000036700	antisense	intergenic	28	convergent	downstream
0	MSTRG.17794	MSTRG.17794.3	ENSBTAG00000020815	ENSBTAT00000027737	sense	intergenic	9190	same_strand	downstream
1	MSTRG.4481	MSTRG.4481.1	ENSBTAG00000002051	ENSBTAT00000039909	sense	intergenic	12453	same_strand	upstream
0	MSTRG.5006	MSTRG.5006.1	ENSBTAG00000013411	ENSBTAT00000017839	antisense	intergenic	9131	convergent	downstream
1	MSTRG.2829	MSTRG.2829.2	ENSBTAG00000003922	ENSBTAT00000061268	antisense	intergenic	25	convergent	downstream
1	MSTRG.17667	MSTRG.17667.1	ENSBTAG00000044123	ENSBTAT00000061276	antisense	intergenic	1655	divergent	upstream
1	MSTRG.10691	MSTRG.10691.1	ENSBTAG00000020116	ENSBTAT00000011795	sense	intergenic	43180	same_strand	downstream
1	MSTRG.14492	MSTRG.14492.3	ENSBTAG00000043519	ENSBTAT00000060511	antisense	intergenic	25836	divergent	upstream
0	MSTRG.2496	MSTRG.2496.2	ENSBTAG00000021928	ENSBTAT00000029233	antisense	intergenic	1221	convergent	downstream
0	MSTRG.2496	MSTRG.2496.2	ENSBTAG00000030281	ENSBTAT00000042757	sense	intergenic	2364	same_strand	downstream
0	MSTRG.2496	MSTRG.2496.2	ENSBTAG00000042482	ENSBTAT00000059474	sense	intergenic	706	same_strand	downstream
1	MSTRG.5338	MSTRG.5338.1	ENSBTAG00000019053	ENSBTAT00000025362	antisense	intergenic	4508	convergent	downstream
1	MSTRG.17766	MSTRG.17766.4	ENSBTAG00000023143	ENSBTAT00000031484	sense	intergenic	40889	same_strand	upstream
1	MSTRG.7517	MSTRG.7517.1	ENSBTAG00000004651	ENSBTAT00000006106	antisense	intergenic	1642	convergent	downstream
0	MSTRG.7517	MSTRG.7517.1	ENSBTAG00000047186	ENSBTAT00000043502	sense	intergenic	9665	same_strand	upstream
0	MSTRG.14282	ENSBTAT00000033224	ENSBTAG00000016696	ENSBTAT00000033225	sense	intergenic	6724	same_strand	upstream
1	MSTRG.16345	MSTRG.16345.1	ENSBTAG00000019359	ENSBTAT00000039615	antisense	intergenic	40902	divergent	upstream
1	MSTRG.11561	MSTRG.11561.1	ENSBTAG00000031789	ENSBTAT00000011996	sense	intergenic	2135	same_strand	upstream
0	MSTRG.11561	MSTRG.11561.1	ENSBTAG00000009099	ENSBTAT00000011995	sense	intergenic	5596	same_strand	downstream
1	MSTRG.11792	MSTRG.11792.1	ENSBTAG00000003288	ENSBTAT00000004259	antisense	intergenic	28	divergent	upstream
0	MSTRG.11792	MSTRG.11792.1	ENSBTAG00000046943	ENSBTAT00000063886	antisense	intergenic	3307	convergent	downstream
1	MSTRG.14528	MSTRG.14528.1	ENSBTAG00000005102	ENSBTAT00000006730	sense	intergenic	50881	same_strand	downstream
1	MSTRG.556	MSTRG.556.2	ENSBTAG00000007933	ENSBTAT00000010430	antisense	intergenic	183	divergent	upstream
0	MSTRG.18476	MSTRG.18476.1	ENSBTAG00000010760	ENSBTAT00000060948	antisense	intergenic	688	divergent	upstream
1	MSTRG.12677	MSTRG.12677.3	ENSBTAG00000002792	ENSBTAT00000003617	antisense	intergenic	313	convergent	downstream
0	MSTRG.12677	MSTRG.12677.3	ENSBTAG00000002791	ENSBTAT00000003616	antisense	intergenic	9228	convergent	downstream
0	MSTRG.12677	MSTRG.12677.3	ENSBTAG00000012654	ENSBTAT00000016785	antisense	intergenic	1057	divergent	upstream
0	MSTRG.12677	MSTRG.12677.3	ENSBTAG00000012657	ENSBTAT00000016807	antisense	intergenic	4362	divergent	upstream
0	MSTRG.12677	MSTRG.12677.3	ENSBTAG00000012657	ENSBTAT00000016799	antisense	intergenic	4362	divergent	upstream
1	MSTRG.5012	MSTRG.5012.1	ENSBTAG00000014726	ENSBTAT00000019438	sense	intergenic	38785	same_strand	downstream
0	MSTRG.3544	MSTRG.3544.2	ENSBTAG00000042678	ENSBTAT00000059670	sense	intergenic	1039	same_strand	downstream
1	MSTRG.12939	MSTRG.12939.1	ENSBTAG00000013076	ENSBTAT00000017386	antisense	intergenic	10029	convergent	downstream
1	MSTRG.5014	MSTRG.5014.2	ENSBTAG00000014726	ENSBTAT00000019438	sense	intergenic	57008	same_strand	downstream
1	MSTRG.18880	MSTRG.18880.1	ENSBTAG00000045440	ENSBTAT00000062873	sense	intergenic	1099	same_strand	downstream
1	MSTRG.5658	MSTRG.5658.4	ENSBTAG00000004693	ENSBTAT00000006159	sense	intergenic	18311	same_strand	upstream
1	MSTRG.10367	MSTRG.10367.1	ENSBTAG00000048128	ENSBTAT00000062976	sense	intergenic	76380	same_strand	downstream
0	MSTRG.10367	MSTRG.10367.1	ENSBTAG00000045681	ENSBTAT00000064477	sense	intergenic	76645	same_strand	downstream
0	MSTRG.10367	MSTRG.10367.1	ENSBTAG00000045698	ENSBTAT00000062700	sense	intergenic	76486	same_strand	downstream
1	MSTRG.16153	MSTRG.16153.1	ENSBTAG00000019761	ENSBTAT00000026334	sense	intergenic	20390	same_strand	upstream
1	MSTRG.16333	MSTRG.16333.1	ENSBTAG00000044850	ENSBTAT00000062283	antisense	intergenic	12288	divergent	upstream
1	MSTRG.16479	MSTRG.16479.1	ENSBTAG00000011170	ENSBTAT00000014837	antisense	intergenic	26712	divergent	upstream
1	MSTRG.13098	MSTRG.13098.1	ENSBTAG00000006740	ENSBTAT00000045467	sense	intergenic	25685	same_strand	upstream
1	MSTRG.14340	MSTRG.14340.2	ENSBTAG00000045948	ENSBTAT00000064345	antisense	intergenic	80488	convergent	downstream
0	MSTRG.14340	MSTRG.14340.2	ENSBTAG00000045948	ENSBTAT00000066197	antisense	intergenic	82722	convergent	downstream
1	MSTRG.4027	MSTRG.4027.1	ENSBTAG00000019795	ENSBTAT00000046169	antisense	intergenic	7048	divergent	upstream
0	MSTRG.4027	MSTRG.4027.1	ENSBTAG00000032544	ENSBTAT00000046176	sense	intergenic	7231	same_strand	upstream
1	MSTRG.1571	MSTRG.1571.1	ENSBTAG00000005489	ENSBTAT00000007218	sense	intergenic	56087	same_strand	upstream
1	MSTRG.17735	MSTRG.17735.1	ENSBTAG00000016412	ENSBTAT00000002652	antisense	intergenic	58300	divergent	upstream
0	MSTRG.8765	MSTRG.8765.2	ENSBTAG00000002727	ENSBTAT00000003535	sense	intergenic	5482	same_strand	downstream
1	MSTRG.6432	MSTRG.6432.1	ENSBTAG00000009521	ENSBTAT00000012529	antisense	intergenic	429	divergent	upstream
0	MSTRG.6432	MSTRG.6432.1	ENSBTAG00000031687	ENSBTAT00000044924	sense	intergenic	9844	same_strand	upstream
1	MSTRG.5329	MSTRG.5329.1	ENSBTAG00000048234	ENSBTAT00000064099	antisense	intergenic	21882	divergent	upstream
0	MSTRG.5329	MSTRG.5329.1	ENSBTAG00000046177	ENSBTAT00000063192	sense	intergenic	26899	same_strand	upstream
1	MSTRG.16252	MSTRG.16252.4	ENSBTAG00000014512	ENSBTAT00000019294	sense	intergenic	1395	same_strand	downstream
0	MSTRG.16252	MSTRG.16252.4	ENSBTAG00000014515	ENSBTAT00000019296	antisense	intergenic	2357	convergent	downstream
1	MSTRG.14057	MSTRG.14057.1	ENSBTAG00000012514	ENSBTAT00000016614	sense	intergenic	12604	same_strand	upstream
1	MSTRG.5168	MSTRG.5168.1	ENSBTAG00000004362	ENSBTAT00000005713	sense	intergenic	23785	same_strand	upstream
1	MSTRG.7254	MSTRG.7254.2	ENSBTAG00000009711	ENSBTAT00000012812	sense	intergenic	6911	same_strand	downstream
1	MSTRG.14833	MSTRG.14833.1	ENSBTAG00000029980	ENSBTAT00000042359	sense	intergenic	14353	same_strand	upstream
0	MSTRG.14833	MSTRG.14833.1	ENSBTAG00000029884	ENSBTAT00000042263	sense	intergenic	14734	same_strand	upstream
1	MSTRG.15611	MSTRG.15611.5	ENSBTAG00000030621	ENSBTAT00000043271	sense	intergenic	30510	same_strand	downstream
0	MSTRG.15611	MSTRG.15611.5	ENSBTAG00000030621	ENSBTAT00000064244	sense	intergenic	30510	same_strand	downstream
0	MSTRG.15611	MSTRG.15611.5	ENSBTAG00000030621	ENSBTAT00000043273	sense	intergenic	30510	same_strand	downstream
1	MSTRG.8294	MSTRG.8294.1	ENSBTAG00000013773	ENSBTAT00000018330	sense	intergenic	86620	same_strand	downstream
1	MSTRG.2999	MSTRG.2999.1	ENSBTAG00000023169	ENSBTAT00000050711	sense	intergenic	78992	same_strand	downstream
1	MSTRG.17776	MSTRG.17776.1	ENSBTAG00000027442	ENSBTAT00000039408	antisense	intergenic	2525	divergent	upstream
1	MSTRG.12286	MSTRG.12286.1	ENSBTAG00000000957	ENSBTAT00000001266	sense	intergenic	37635	same_strand	upstream
1	MSTRG.13096	MSTRG.13096.1	ENSBTAG00000002039	ENSBTAT00000033253	sense	intergenic	28788	same_strand	downstream
0	MSTRG.13296	MSTRG.13296.2	ENSBTAG00000017861	ENSBTAT00000023759	antisense	intergenic	3262	convergent	downstream
0	MSTRG.13296	MSTRG.13296.2	ENSBTAG00000009032	ENSBTAT00000011892	antisense	intergenic	4127	divergent	upstream
1	MSTRG.10921	MSTRG.10921.2	ENSBTAG00000017517	ENSBTAT00000023285	antisense	intergenic	10461	divergent	upstream
1	MSTRG.12970	MSTRG.12970.1	ENSBTAG00000040070	ENSBTAT00000046740	sense	intergenic	66326	same_strand	upstream
1	MSTRG.18539	MSTRG.18539.1	ENSBTAG00000000629	ENSBTAT00000000830	antisense	intergenic	843	divergent	upstream
1	MSTRG.4307	MSTRG.4307.1	ENSBTAG00000019627	ENSBTAT00000026146	antisense	intergenic	66366	divergent	upstream
1	MSTRG.764	MSTRG.764.1	ENSBTAG00000000502	ENSBTAT00000048665	antisense	intergenic	76842	convergent	downstream
1	MSTRG.2470	MSTRG.2470.1	ENSBTAG00000046939	ENSBTAT00000064693	antisense	intergenic	3749	convergent	downstream
1	MSTRG.4098	MSTRG.4098.1	ENSBTAG00000032281	ENSBTAT00000045777	sense	intergenic	14812	same_strand	upstream
0	MSTRG.4098	MSTRG.4098.1	ENSBTAG00000039968	ENSBTAT00000028656	sense	intergenic	17065	same_strand	downstream
1	MSTRG.1319	MSTRG.1319.1	ENSBTAG00000000737	ENSBTAT00000035892	antisense	intergenic	32966	convergent	downstream
0	MSTRG.3641	MSTRG.3641.1	ENSBTAG00000020166	ENSBTAT00000026859	antisense	intergenic	4366	divergent	upstream
1	MSTRG.1397	MSTRG.1397.1	ENSBTAG00000014741	ENSBTAT00000019616	antisense	intergenic	7426	divergent	upstream
0	MSTRG.13289	MSTRG.13289.1	ENSBTAG00000046359	ENSBTAT00000066052	antisense	intergenic	9919	divergent	upstream
1	MSTRG.7090	MSTRG.7090.1	ENSBTAG00000009635	ENSBTAT00000012697	sense	intergenic	5053	same_strand	upstream
0	MSTRG.12100	MSTRG.12100.1	ENSBTAG00000005715	ENSBTAT00000007505	sense	intergenic	7612	same_strand	downstream
0	MSTRG.12100	MSTRG.12100.1	ENSBTAG00000000791	ENSBTAT00000001049	sense	intergenic	9205	same_strand	upstream
1	MSTRG.4989	MSTRG.4989.1	ENSBTAG00000001361	ENSBTAT00000056287	antisense	intergenic	29034	divergent	upstream
0	MSTRG.10739	MSTRG.10739.1	ENSBTAG00000031759	ENSBTAT00000045036	antisense	intergenic	6215	divergent	upstream
0	MSTRG.10739	MSTRG.10739.1	ENSBTAG00000031758	ENSBTAT00000045035	antisense	intergenic	3966	divergent	upstream
0	MSTRG.10739	MSTRG.10739.1	ENSBTAG00000031757	ENSBTAT00000045034	sense	intergenic	3197	same_strand	downstream
0	MSTRG.6867	MSTRG.6867.1	ENSBTAG00000002830	ENSBTAT00000003664	antisense	intergenic	323	divergent	upstream
0	MSTRG.6867	MSTRG.6867.1	ENSBTAG00000047508	ENSBTAT00000063274	antisense	intergenic	9000	convergent	downstream
0	MSTRG.6867	MSTRG.6867.1	ENSBTAG00000045864	ENSBTAT00000065669	antisense	intergenic	5567	convergent	downstream
1	MSTRG.4686	MSTRG.4686.1	ENSBTAG00000030122	ENSBTAT00000042500	antisense	intergenic	2677	convergent	downstream
1	MSTRG.11501	MSTRG.11501.1	ENSBTAG00000019530	ENSBTAT00000026023	sense	intergenic	16695	same_strand	upstream
1	MSTRG.11978	MSTRG.11978.1	ENSBTAG00000004029	ENSBTAT00000005261	antisense	intergenic	58325	divergent	upstream
1	MSTRG.15437	MSTRG.15437.1	ENSBTAG00000009542	ENSBTAT00000012550	sense	intergenic	421	same_strand	upstream
0	MSTRG.15437	MSTRG.15437.1	ENSBTAG00000009543	ENSBTAT00000044160	sense	intergenic	9665	same_strand	upstream
0	MSTRG.15437	MSTRG.15437.1	ENSBTAG00000010451	ENSBTAT00000013796	sense	intergenic	2878	same_strand	downstream
1	MSTRG.10921	MSTRG.10921.1	ENSBTAG00000017517	ENSBTAT00000023285	antisense	intergenic	10461	divergent	upstream
0	MSTRG.1731	MSTRG.1731.1	ENSBTAG00000008267	ENSBTAT00000010879	antisense	intergenic	1555	convergent	downstream
0	MSTRG.1731	MSTRG.1731.1	ENSBTAG00000008269	ENSBTAT00000010882	sense	intergenic	1260	same_strand	downstream
1	MSTRG.5011	MSTRG.5011.1	ENSBTAG00000014726	ENSBTAT00000019438	sense	intergenic	49951	same_strand	downstream
1	MSTRG.4034	MSTRG.4034.1	ENSBTAG00000037291	ENSBTAT00000051791	antisense	intergenic	48241	divergent	upstream
0	MSTRG.4034	MSTRG.4034.1	ENSBTAG00000030020	ENSBTAT00000042399	antisense	intergenic	48373	divergent	upstream
1	MSTRG.16252	MSTRG.16252.5	ENSBTAG00000014515	ENSBTAT00000019296	antisense	intergenic	2332	convergent	downstream
0	MSTRG.16252	MSTRG.16252.5	ENSBTAG00000014512	ENSBTAT00000019294	sense	intergenic	2434	same_strand	downstream
0	MSTRG.14109	MSTRG.14109.1	ENSBTAG00000019904	ENSBTAT00000043099	sense	intergenic	819	same_strand	downstream
0	MSTRG.14109	MSTRG.14109.1	ENSBTAG00000019901	ENSBTAT00000026513	sense	intergenic	9720	same_strand	downstream
0	MSTRG.14109	MSTRG.14109.1	ENSBTAG00000009603	ENSBTAT00000012635	sense	intergenic	6217	same_strand	upstream
1	MSTRG.1122	MSTRG.1122.1	ENSBTAG00000013774	ENSBTAT00000018299	sense	intergenic	557	same_strand	downstream
0	MSTRG.1122	MSTRG.1122.1	ENSBTAG00000013774	ENSBTAT00000064341	sense	intergenic	557	same_strand	downstream
0	MSTRG.7980	MSTRG.7980.1	ENSBTAG00000022009	ENSBTAT00000052019	antisense	intergenic	665	convergent	downstream
0	ENSBTAG00000024445	ENSBTAT00000033903	ENSBTAG00000043627	ENSBTAT00000060619	sense	intergenic	8002	same_strand	downstream
1	MSTRG.1590	MSTRG.1590.2	ENSBTAG00000025329	ENSBTAT00000035541	antisense	intergenic	1675	divergent	upstream
1	MSTRG.4599	MSTRG.4599.1	ENSBTAG00000037580	ENSBTAT00000063646	antisense	intergenic	80085	divergent	upstream
0	MSTRG.4599	MSTRG.4599.1	ENSBTAG00000037580	ENSBTAT00000044663	antisense	intergenic	80085	divergent	upstream
1	MSTRG.9290	MSTRG.9290.1	ENSBTAG00000018007	ENSBTAT00000023969	sense	intergenic	16724	same_strand	downstream
0	MSTRG.9290	MSTRG.9290.1	ENSBTAG00000018007	ENSBTAT00000056488	sense	intergenic	17074	same_strand	downstream
1	MSTRG.2490	MSTRG.2490.1	ENSBTAG00000021928	ENSBTAT00000029233	antisense	intergenic	5763	divergent	upstream
1	MSTRG.7732	MSTRG.7732.1	ENSBTAG00000020590	ENSBTAT00000027434	sense	intergenic	129	same_strand	downstream
1	MSTRG.3044	MSTRG.3044.2	ENSBTAG00000010664	ENSBTAT00000060978	antisense	intergenic	70677	divergent	upstream
0	MSTRG.12790	MSTRG.12790.1	ENSBTAG00000001902	ENSBTAT00000052635	antisense	intergenic	690	convergent	downstream
0	MSTRG.12790	MSTRG.12790.1	ENSBTAG00000003550	ENSBTAT00000004617	antisense	intergenic	8616	divergent	upstream
0	MSTRG.12790	MSTRG.12790.1	ENSBTAG00000003545	ENSBTAT00000004611	sense	intergenic	2500	same_strand	downstream
0	MSTRG.12790	MSTRG.12790.1	ENSBTAG00000001902	ENSBTAT00000056020	antisense	intergenic	621	convergent	downstream
0	MSTRG.12790	MSTRG.12790.1	ENSBTAG00000045080	ENSBTAT00000062513	sense	intergenic	75	same_strand	downstream
0	MSTRG.12790	MSTRG.12790.1	ENSBTAG00000042280	ENSBTAT00000059272	sense	intergenic	2096	same_strand	downstream
0	MSTRG.12790	MSTRG.12790.1	ENSBTAG00000043258	ENSBTAT00000060250	sense	intergenic	295	same_strand	downstream
1	MSTRG.14005	MSTRG.14005.2	ENSBTAG00000000074	ENSBTAT00000033431	antisense	intergenic	53945	divergent	upstream
1	MSTRG.6071	MSTRG.6071.1	ENSBTAG00000002226	ENSBTAT00000002878	antisense	intergenic	160	divergent	upstream
0	MSTRG.6071	MSTRG.6071.1	ENSBTAG00000011632	ENSBTAT00000015449	sense	intergenic	5270	same_strand	upstream
1	MSTRG.15049	MSTRG.15049.1	ENSBTAG00000014609	ENSBTAT00000061600	sense	intergenic	53076	same_strand	downstream
0	MSTRG.17505	MSTRG.17505.1	ENSBTAG00000046694	ENSBTAT00000064062	sense	intergenic	6407	same_strand	downstream
0	MSTRG.13457	MSTRG.13457.1	ENSBTAG00000003083	ENSBTAT00000004012	antisense	intergenic	125	divergent	upstream
0	MSTRG.13457	MSTRG.13457.1	ENSBTAG00000003535	ENSBTAT00000004597	sense	intergenic	2840	same_strand	downstream
1	MSTRG.1408	MSTRG.1408.1	ENSBTAG00000018898	ENSBTAT00000025155	antisense	intergenic	338	divergent	upstream
0	MSTRG.1408	MSTRG.1408.1	ENSBTAG00000002808	ENSBTAT00000003636	antisense	intergenic	1100	convergent	downstream
1	MSTRG.12230	MSTRG.12230.2	ENSBTAG00000005027	ENSBTAT00000006613	antisense	intergenic	34605	divergent	upstream
0	MSTRG.12230	MSTRG.12230.2	ENSBTAG00000044620	ENSBTAT00000062053	antisense	intergenic	36146	divergent	upstream
1	MSTRG.11336	MSTRG.11336.1	ENSBTAG00000038115	ENSBTAT00000055417	sense	intergenic	7553	same_strand	upstream
0	MSTRG.11336	MSTRG.11336.1	ENSBTAG00000012683	ENSBTAT00000037527	antisense	intergenic	8212	divergent	upstream
0	MSTRG.11336	MSTRG.11336.1	ENSBTAG00000038115	ENSBTAT00000064224	sense	intergenic	7553	same_strand	upstream
1	MSTRG.5698	MSTRG.5698.1	ENSBTAG00000008762	ENSBTAT00000011545	sense	intergenic	3259	same_strand	upstream
0	MSTRG.5698	MSTRG.5698.1	ENSBTAG00000046730	ENSBTAT00000063141	sense	intergenic	7259	same_strand	downstream
0	MSTRG.10139	MSTRG.10139.1	ENSBTAG00000000478	ENSBTAT00000000605	antisense	intergenic	5364	convergent	downstream
1	MSTRG.6947	MSTRG.6947.1	ENSBTAG00000003447	ENSBTAT00000004324	sense	intergenic	22079	same_strand	downstream
0	MSTRG.6947	MSTRG.6947.1	ENSBTAG00000045814	ENSBTAT00000063895	sense	intergenic	24696	same_strand	upstream
0	MSTRG.6947	MSTRG.6947.1	ENSBTAG00000003447	ENSBTAT00000013096	sense	intergenic	22157	same_strand	downstream
0	MSTRG.18744	MSTRG.18744.1	ENSBTAG00000010047	ENSBTAT00000013256	sense	intergenic	859	same_strand	downstream
1	MSTRG.2780	MSTRG.2780.2	ENSBTAG00000014024	ENSBTAT00000018626	antisense	intergenic	7820	divergent	upstream
1	MSTRG.15437	MSTRG.15437.3	ENSBTAG00000009542	ENSBTAT00000012550	sense	intergenic	421	same_strand	upstream
0	MSTRG.15437	MSTRG.15437.3	ENSBTAG00000009543	ENSBTAT00000044160	sense	intergenic	9665	same_strand	upstream
0	MSTRG.15437	MSTRG.15437.3	ENSBTAG00000010451	ENSBTAT00000013796	sense	intergenic	2879	same_strand	downstream
1	MSTRG.5395	MSTRG.5395.1	ENSBTAG00000019857	ENSBTAT00000026452	antisense	intergenic	5315	divergent	upstream
0	MSTRG.13858	MSTRG.13858.7	ENSBTAG00000020958	ENSBTAT00000027912	antisense	intergenic	3367	convergent	downstream
0	MSTRG.13858	MSTRG.13858.7	ENSBTAG00000047838	ENSBTAT00000065584	sense	intergenic	94	same_strand	upstream
1	MSTRG.11143	MSTRG.11143.1	ENSBTAG00000013306	ENSBTAT00000053379	sense	intergenic	5003	same_strand	downstream
1	MSTRG.17671	MSTRG.17671.1	ENSBTAG00000044473	ENSBTAT00000061906	antisense	intergenic	15705	convergent	downstream
0	MSTRG.16401	MSTRG.16401.3	ENSBTAG00000046874	ENSBTAT00000063499	sense	intergenic	994	same_strand	upstream
0	MSTRG.16401	MSTRG.16401.3	ENSBTAG00000048205	ENSBTAT00000064504	sense	intergenic	95	same_strand	upstream
0	MSTRG.16401	MSTRG.16401.3	ENSBTAG00000019478	ENSBTAT00000025945	antisense	intergenic	6286	divergent	upstream
0	MSTRG.16401	MSTRG.16401.3	ENSBTAG00000045965	ENSBTAT00000064977	sense	intergenic	881	same_strand	upstream
1	MSTRG.1909	MSTRG.1909.4	ENSBTAG00000027017	ENSBTAT00000038682	antisense	intergenic	2549	divergent	upstream
0	ENSBTAG00000001214	ENSBTAT00000001606	ENSBTAG00000001548	ENSBTAT00000002028	sense	intergenic	8632	same_strand	downstream
1	MSTRG.3541	MSTRG.3541.1	ENSBTAG00000042744	ENSBTAT00000059736	sense	intergenic	1333	same_strand	downstream
0	MSTRG.3541	MSTRG.3541.1	ENSBTAG00000043412	ENSBTAT00000060404	sense	intergenic	4171	same_strand	downstream
0	MSTRG.3541	MSTRG.3541.1	ENSBTAG00000042652	ENSBTAT00000059644	sense	intergenic	3033	same_strand	downstream
0	MSTRG.3541	MSTRG.3541.1	ENSBTAG00000047302	ENSBTAT00000062921	antisense	intergenic	9538	convergent	downstream
1	MSTRG.6766	MSTRG.6766.1	ENSBTAG00000020080	ENSBTAT00000026756	antisense	intergenic	743	divergent	upstream
0	MSTRG.6766	MSTRG.6766.1	ENSBTAG00000011083	ENSBTAT00000014714	antisense	intergenic	8948	convergent	downstream
0	MSTRG.6766	MSTRG.6766.1	ENSBTAG00000043953	ENSBTAT00000061114	sense	intergenic	835	same_strand	upstream
0	ENSBTAG00000047533	ENSBTAT00000065030	ENSBTAG00000045860	ENSBTAT00000002951	antisense	intergenic	6899	divergent	upstream
1	MSTRG.2633	MSTRG.2633.1	ENSBTAG00000047739	ENSBTAT00000025431	antisense	intergenic	32944	convergent	downstream
1	MSTRG.13227	MSTRG.13227.1	ENSBTAG00000000103	ENSBTAT00000000112	antisense	intergenic	29382	convergent	downstream
1	MSTRG.1994	MSTRG.1994.1	ENSBTAG00000014166	ENSBTAT00000018830	sense	intergenic	8195	same_strand	downstream
0	MSTRG.14828	MSTRG.14828.1	ENSBTAG00000000548	ENSBTAT00000000718	sense	intergenic	7985	same_strand	downstream
1	MSTRG.14718	MSTRG.14718.2	ENSBTAG00000008090	ENSBTAT00000033632	antisense	intergenic	2791	divergent	upstream
0	MSTRG.14718	MSTRG.14718.2	ENSBTAG00000042440	ENSBTAT00000059432	sense	intergenic	5572	same_strand	upstream
0	MSTRG.18052	MSTRG.18052.4	ENSBTAG00000048226	ENSBTAT00000064909	sense	intergenic	122	same_strand	downstream
1	MSTRG.14340	MSTRG.14340.1	ENSBTAG00000045948	ENSBTAT00000064345	antisense	intergenic	63512	convergent	downstream
0	MSTRG.14340	MSTRG.14340.1	ENSBTAG00000045948	ENSBTAT00000066197	antisense	intergenic	65746	convergent	downstream
1	MSTRG.11320	MSTRG.11320.1	ENSBTAG00000014903	ENSBTAT00000019840	sense	intergenic	1964	same_strand	upstream
0	MSTRG.11320	MSTRG.11320.1	ENSBTAG00000034643	ENSBTAT00000037495	antisense	intergenic	8156	divergent	upstream
1	MSTRG.5066	MSTRG.5066.2	ENSBTAG00000017929	ENSBTAT00000023844	antisense	intergenic	39247	convergent	downstream
1	MSTRG.19597	MSTRG.19597.1	ENSBTAG00000020420	ENSBTAT00000027212	antisense	intergenic	97585	divergent	upstream
1	MSTRG.14116	MSTRG.14116.1	ENSBTAG00000016377	ENSBTAT00000031396	antisense	intergenic	5830	convergent	downstream
1	MSTRG.5066	MSTRG.5066.5	ENSBTAG00000017929	ENSBTAT00000023844	antisense	intergenic	36177	convergent	downstream
1	MSTRG.5306	MSTRG.5306.2	ENSBTAG00000010562	ENSBTAT00000013963	antisense	intergenic	5854	convergent	downstream
1	MSTRG.1902	MSTRG.1902.2	ENSBTAG00000032519	ENSBTAT00000046124	sense	intergenic	6933	same_strand	downstream
1	MSTRG.1173	MSTRG.1173.1	ENSBTAG00000045661	ENSBTAT00000062960	antisense	intergenic	95	divergent	upstream
1	MSTRG.11481	MSTRG.11481.2	ENSBTAG00000018870	ENSBTAT00000025120	antisense	intergenic	37750	convergent	downstream
1	MSTRG.677	MSTRG.677.1	ENSBTAG00000017321	ENSBTAT00000023029	sense	intergenic	2777	same_strand	downstream
0	MSTRG.2166	MSTRG.2166.1	ENSBTAG00000011324	ENSBTAT00000015049	antisense	intergenic	6951	divergent	upstream
1	MSTRG.1902	MSTRG.1902.1	ENSBTAG00000032519	ENSBTAT00000046124	sense	intergenic	6933	same_strand	downstream
1	MSTRG.8050	MSTRG.8050.1	ENSBTAG00000001609	ENSBTAT00000002115	antisense	intergenic	54183	convergent	downstream
1	MSTRG.8936	MSTRG.8936.3	ENSBTAG00000014221	ENSBTAT00000018903	sense	intergenic	6624	same_strand	downstream
1	MSTRG.5233	MSTRG.5233.1	ENSBTAG00000038079	ENSBTAT00000055747	antisense	intergenic	7442	convergent	downstream
1	MSTRG.9435	MSTRG.9435.2	ENSBTAG00000003957	ENSBTAT00000005175	antisense	intergenic	29494	divergent	upstream
1	MSTRG.5066	MSTRG.5066.4	ENSBTAG00000017929	ENSBTAT00000023844	antisense	intergenic	36183	convergent	downstream
0	MSTRG.6853	MSTRG.6853.1	ENSBTAG00000033642	ENSBTAT00000020613	antisense	intergenic	9554	convergent	downstream
1	MSTRG.5496	MSTRG.5496.1	ENSBTAG00000012450	ENSBTAT00000029742	sense	intergenic	28457	same_strand	upstream
1	MSTRG.18014	MSTRG.18014.1	ENSBTAG00000000841	ENSBTAT00000001114	antisense	intergenic	67290	divergent	upstream
1	MSTRG.14085	MSTRG.14085.1	ENSBTAG00000045643	ENSBTAT00000063136	antisense	intergenic	12689	divergent	upstream
1	MSTRG.5292	MSTRG.5292.1	ENSBTAG00000007110	ENSBTAT00000009355	antisense	intergenic	2813	divergent	upstream
0	MSTRG.8370	MSTRG.8370.2	ENSBTAG00000047790	ENSBTAT00000065571	sense	intergenic	3404	same_strand	upstream
0	MSTRG.8370	MSTRG.8370.2	ENSBTAG00000047913	ENSBTAT00000064105	sense	intergenic	2747	same_strand	upstream
0	MSTRG.8370	MSTRG.8370.2	ENSBTAG00000047445	ENSBTAT00000064795	sense	intergenic	2856	same_strand	upstream
0	MSTRG.8370	MSTRG.8370.2	ENSBTAG00000047042	ENSBTAT00000066303	sense	intergenic	3291	same_strand	upstream
1	MSTRG.10222	MSTRG.10222.1	ENSBTAG00000001484	ENSBTAT00000001942	antisense	intergenic	3913	divergent	upstream
0	MSTRG.10222	MSTRG.10222.1	ENSBTAG00000046434	ENSBTAT00000065985	sense	intergenic	9935	same_strand	upstream
1	MSTRG.1141	MSTRG.1141.3	ENSBTAG00000010766	ENSBTAT00000014256	antisense	intergenic	2700	convergent	downstream
0	MSTRG.1141	MSTRG.1141.3	ENSBTAG00000027173	ENSBTAT00000038963	sense	intergenic	7827	same_strand	downstream
1	MSTRG.2240	MSTRG.2240.1	ENSBTAG00000023372	ENSBTAT00000031817	sense	intergenic	7053	same_strand	upstream
1	MSTRG.1397	MSTRG.1397.2	ENSBTAG00000014741	ENSBTAT00000019616	antisense	intergenic	7486	divergent	upstream
1	MSTRG.12559	MSTRG.12559.1	ENSBTAG00000018960	ENSBTAT00000025237	sense	intergenic	18596	same_strand	downstream
0	MSTRG.3905	MSTRG.3905.1	ENSBTAG00000000620	ENSBTAT00000000816	antisense	intergenic	2136	convergent	downstream
1	MSTRG.18010	MSTRG.18010.2	ENSBTAG00000012855	ENSBTAT00000017086	antisense	intergenic	44786	divergent	upstream
1	MSTRG.6771	MSTRG.6771.1	ENSBTAG00000045510	ENSBTAT00000064928	antisense	intergenic	3375	convergent	downstream
0	MSTRG.6771	MSTRG.6771.1	ENSBTAG00000006839	ENSBTAT00000008984	sense	intergenic	9415	same_strand	downstream
1	MSTRG.8376	MSTRG.8376.1	ENSBTAG00000002016	ENSBTAT00000002612	sense	intergenic	20888	same_strand	downstream
1	MSTRG.2588	MSTRG.2588.1	ENSBTAG00000022142	ENSBTAT00000029860	sense	intergenic	55565	same_strand	upstream
0	MSTRG.2588	MSTRG.2588.1	ENSBTAG00000001730	ENSBTAT00000002271	sense	intergenic	57912	same_strand	upstream
1	MSTRG.19146	MSTRG.19146.1	ENSBTAG00000038815	ENSBTAT00000056187	sense	intergenic	16112	same_strand	downstream
0	MSTRG.10062	MSTRG.10062.1	ENSBTAG00000010026	ENSBTAT00000013226	sense	intergenic	8557	same_strand	downstream
1	MSTRG.5066	MSTRG.5066.1	ENSBTAG00000017929	ENSBTAT00000023844	antisense	intergenic	36176	convergent	downstream
0	MSTRG.1798	ENSBTAT00000063249	ENSBTAG00000039263	ENSBTAT00000055880	antisense	intergenic	8741	convergent	downstream
1	MSTRG.8797	MSTRG.8797.1	ENSBTAG00000018413	ENSBTAT00000024500	antisense	intergenic	3562	convergent	downstream
1	MSTRG.19229	MSTRG.19229.1	ENSBTAG00000037650	ENSBTAT00000054550	antisense	intergenic	10891	divergent	upstream
0	MSTRG.8371	MSTRG.8371.3	ENSBTAG00000045710	ENSBTAT00000064805	sense	intergenic	2390	same_strand	downstream
0	MSTRG.8371	MSTRG.8371.3	ENSBTAG00000047790	ENSBTAT00000065571	sense	intergenic	68	same_strand	upstream
0	MSTRG.8371	MSTRG.8371.3	ENSBTAG00000046351	ENSBTAT00000063860	sense	intergenic	3206	same_strand	downstream
1	MSTRG.16856	MSTRG.16856.1	ENSBTAG00000003543	ENSBTAT00000004604	sense	intergenic	4452	same_strand	downstream
0	MSTRG.6040	MSTRG.6040.1	ENSBTAG00000000946	ENSBTAT00000001252	sense	intergenic	9012	same_strand	downstream
1	MSTRG.14450	MSTRG.14450.4	ENSBTAG00000011819	ENSBTAT00000015687	sense	intergenic	44070	same_strand	downstream
0	ENSBTAG00000003497	ENSBTAT00000004552	ENSBTAG00000003495	ENSBTAT00000033494	sense	intergenic	9681	same_strand	upstream
1	MSTRG.12131	MSTRG.12131.1	ENSBTAG00000006714	ENSBTAT00000008830	sense	intergenic	9736	same_strand	downstream
1	MSTRG.9463	MSTRG.9463.1	ENSBTAG00000019506	ENSBTAT00000025983	antisense	intergenic	29314	convergent	downstream
0	MSTRG.3905	MSTRG.3905.2	ENSBTAG00000000620	ENSBTAT00000000816	antisense	intergenic	2175	convergent	downstream
1	MSTRG.5258	MSTRG.5258.1	ENSBTAG00000014127	ENSBTAT00000018774	sense	intergenic	33950	same_strand	downstream
1	MSTRG.2121	MSTRG.2121.1	ENSBTAG00000002783	ENSBTAT00000044517	antisense	intergenic	7343	convergent	downstream
1	MSTRG.17906	MSTRG.17906.1	ENSBTAG00000013960	ENSBTAT00000018554	antisense	intergenic	63910	convergent	downstream
1	MSTRG.12536	MSTRG.12536.1	ENSBTAG00000004517	ENSBTAT00000005936	antisense	intergenic	11193	convergent	downstream
0	MSTRG.16401	MSTRG.16401.2	ENSBTAG00000046874	ENSBTAT00000063499	sense	intergenic	943	same_strand	upstream
0	MSTRG.16401	MSTRG.16401.2	ENSBTAG00000048205	ENSBTAT00000064504	sense	intergenic	44	same_strand	upstream
0	MSTRG.16401	MSTRG.16401.2	ENSBTAG00000019478	ENSBTAT00000025945	antisense	intergenic	6286	divergent	upstream
0	MSTRG.16401	MSTRG.16401.2	ENSBTAG00000045965	ENSBTAT00000064977	sense	intergenic	830	same_strand	upstream
1	MSTRG.11481	MSTRG.11481.3	ENSBTAG00000018870	ENSBTAT00000025120	antisense	intergenic	37765	convergent	downstream
0	MSTRG.13366	MSTRG.13366.1	ENSBTAG00000002419	ENSBTAT00000003140	antisense	intergenic	147	divergent	upstream
1	MSTRG.13896	MSTRG.13896.4	ENSBTAG00000009844	ENSBTAT00000012977	antisense	intergenic	2652	divergent	upstream
0	ENSBTAG00000046505	ENSBTAT00000066257	ENSBTAG00000001317	ENSBTAT00000056324	sense	intergenic	9207	same_strand	downstream
1	MSTRG.9308	MSTRG.9308.1	ENSBTAG00000037383	ENSBTAT00000028060	sense	intergenic	1648	same_strand	downstream
1	MSTRG.10921	MSTRG.10921.3	ENSBTAG00000017517	ENSBTAT00000023285	antisense	intergenic	10461	divergent	upstream
1	MSTRG.4669	MSTRG.4669.1	ENSBTAG00000020911	ENSBTAT00000027858	sense	intergenic	2320	same_strand	downstream
1	MSTRG.13256	MSTRG.13256.1	ENSBTAG00000010336	ENSBTAT00000013650	sense	intergenic	1047	same_strand	upstream
0	MSTRG.13256	MSTRG.13256.1	ENSBTAG00000010348	ENSBTAT00000013662	antisense	intergenic	9835	convergent	downstream
0	MSTRG.13256	MSTRG.13256.1	ENSBTAG00000010336	ENSBTAT00000055244	sense	intergenic	1059	same_strand	upstream
1	MSTRG.3787	MSTRG.3787.1	ENSBTAG00000037897	ENSBTAT00000055839	sense	intergenic	87697	same_strand	downstream
1	MSTRG.14407	MSTRG.14407.1	ENSBTAG00000003810	ENSBTAT00000004963	sense	intergenic	14350	same_strand	upstream
1	MSTRG.1497	MSTRG.1497.1	ENSBTAG00000027080	ENSBTAT00000022798	antisense	intergenic	5369	convergent	downstream
0	MSTRG.1497	MSTRG.1497.1	ENSBTAG00000030599	ENSBTAT00000043227	sense	intergenic	8557	same_strand	downstream
1	MSTRG.1902	MSTRG.1902.3	ENSBTAG00000032519	ENSBTAT00000046124	sense	intergenic	6933	same_strand	downstream
1	MSTRG.5904	MSTRG.5904.1	ENSBTAG00000030979	ENSBTAT00000043856	antisense	intergenic	103	divergent	upstream
0	MSTRG.5904	MSTRG.5904.1	ENSBTAG00000044198	ENSBTAT00000060957	antisense	intergenic	6322	divergent	upstream
0	MSTRG.5904	MSTRG.5904.1	ENSBTAG00000011292	ENSBTAT00000015001	sense	intergenic	9923	same_strand	downstream
1	MSTRG.5306	MSTRG.5306.1	ENSBTAG00000010562	ENSBTAT00000013963	antisense	intergenic	5847	convergent	downstream
1	MSTRG.17658	MSTRG.17658.1	ENSBTAG00000010326	ENSBTAT00000013637	antisense	intergenic	31034	convergent	downstream
0	MSTRG.17658	MSTRG.17658.1	ENSBTAG00000019539	ENSBTAT00000026034	antisense	intergenic	31724	divergent	upstream
0	ENSBTAG00000045495	ENSBTAT00000063034	ENSBTAG00000046034	ENSBTAT00000062946	antisense	intergenic	1620	convergent	downstream
0	ENSBTAG00000045495	ENSBTAT00000063034	ENSBTAG00000001394	ENSBTAT00000001830	sense	intergenic	8976	same_strand	upstream
1	MSTRG.7254	MSTRG.7254.3	ENSBTAG00000009711	ENSBTAT00000012812	sense	intergenic	6911	same_strand	downstream
0	MSTRG.18476	MSTRG.18476.2	ENSBTAG00000010760	ENSBTAT00000060948	antisense	intergenic	688	divergent	upstream
0	MSTRG.16401	MSTRG.16401.4	ENSBTAG00000046874	ENSBTAT00000063499	sense	intergenic	994	same_strand	upstream
0	MSTRG.16401	MSTRG.16401.4	ENSBTAG00000048205	ENSBTAT00000064504	sense	intergenic	95	same_strand	upstream
0	MSTRG.16401	MSTRG.16401.4	ENSBTAG00000019478	ENSBTAT00000025945	antisense	intergenic	6286	divergent	upstream
0	MSTRG.16401	MSTRG.16401.4	ENSBTAG00000045965	ENSBTAT00000064977	sense	intergenic	881	same_strand	upstream
1	MSTRG.11336	MSTRG.11336.2	ENSBTAG00000038115	ENSBTAT00000055417	sense	intergenic	7553	same_strand	upstream
0	MSTRG.11336	MSTRG.11336.2	ENSBTAG00000012683	ENSBTAT00000037527	antisense	intergenic	8212	divergent	upstream
0	MSTRG.11336	MSTRG.11336.2	ENSBTAG00000038115	ENSBTAT00000064224	sense	intergenic	7553	same_strand	upstream
1	MSTRG.3788	MSTRG.3788.1	ENSBTAG00000037897	ENSBTAT00000055839	sense	intergenic	74401	same_strand	downstream
1	MSTRG.15899	MSTRG.15899.1	ENSBTAG00000042762	ENSBTAT00000059754	sense	intergenic	27036	same_strand	downstream
0	MSTRG.9674	MSTRG.9674.1	ENSBTAG00000013423	ENSBTAT00000017860	antisense	intergenic	399	divergent	upstream
0	MSTRG.8765	MSTRG.8765.1	ENSBTAG00000002727	ENSBTAT00000003535	sense	intergenic	5482	same_strand	downstream
1	MSTRG.1909	MSTRG.1909.5	ENSBTAG00000027017	ENSBTAT00000038682	antisense	intergenic	2281	divergent	upstream
1	MSTRG.6449	MSTRG.6449.1	ENSBTAG00000040063	ENSBTAT00000057256	antisense	intergenic	5434	convergent	downstream
1	MSTRG.8068	MSTRG.8068.4	ENSBTAG00000017751	ENSBTAT00000023605	sense	intergenic	3014	same_strand	downstream
0	ENSBTAG00000024548	ENSBTAT00000001380	ENSBTAG00000002690	ENSBTAT00000003484	sense	intergenic	4352	same_strand	downstream
0	ENSBTAG00000024548	ENSBTAT00000001380	ENSBTAG00000020264	ENSBTAT00000027004	antisense	intergenic	9242	convergent	downstream
1	MSTRG.17558	MSTRG.17558.1	ENSBTAG00000011110	ENSBTAT00000014753	antisense	intergenic	8865	divergent	upstream
1	MSTRG.11865	MSTRG.11865.1	ENSBTAG00000015952	ENSBTAT00000053527	antisense	intergenic	16	convergent	downstream
1	MSTRG.16345	MSTRG.16345.2	ENSBTAG00000019359	ENSBTAT00000039615	antisense	intergenic	40886	divergent	upstream
1	MSTRG.10474	MSTRG.10474.1	ENSBTAG00000017971	ENSBTAT00000023907	antisense	intergenic	13721	convergent	downstream
1	MSTRG.13314	MSTRG.13314.1	ENSBTAG00000007247	ENSBTAT00000009536	antisense	intergenic	162	divergent	upstream
0	MSTRG.3681	MSTRG.3681.1	ENSBTAG00000012353	ENSBTAT00000016390	sense	intergenic	5080	same_strand	downstream
0	MSTRG.3681	MSTRG.3681.1	ENSBTAG00000012353	ENSBTAT00000049839	sense	intergenic	4520	same_strand	downstream
1	MSTRG.5857	MSTRG.5857.1	ENSBTAG00000022032	ENSBTAT00000029468	sense	intergenic	109	same_strand	upstream
0	MSTRG.5857	MSTRG.5857.1	ENSBTAG00000006108	ENSBTAT00000008025	antisense	intergenic	4795	divergent	upstream
0	MSTRG.5857	MSTRG.5857.1	ENSBTAG00000005128	ENSBTAT00000052902	sense	intergenic	6719	same_strand	upstream
0	MSTRG.5857	MSTRG.5857.1	ENSBTAG00000022030	ENSBTAT00000029461	antisense	intergenic	2768	convergent	downstream
1	MSTRG.17787	MSTRG.17787.1	ENSBTAG00000042605	ENSBTAT00000059597	antisense	intergenic	276	convergent	downstream
0	MSTRG.17787	MSTRG.17787.1	ENSBTAG00000005972	ENSBTAT00000007837	sense	intergenic	8651	same_strand	upstream
1	MSTRG.12173	MSTRG.12173.1	ENSBTAG00000021801	ENSBTAT00000029059	antisense	intergenic	36163	divergent	upstream
0	MSTRG.9772	MSTRG.9772.1	ENSBTAG00000046401	ENSBTAT00000065492	sense	intergenic	389	same_strand	upstream
1	MSTRG.14718	MSTRG.14718.1	ENSBTAG00000008090	ENSBTAT00000033632	antisense	intergenic	2655	divergent	upstream
0	MSTRG.14718	MSTRG.14718.1	ENSBTAG00000042440	ENSBTAT00000059432	sense	intergenic	5616	same_strand	upstream
0	MSTRG.14720	MSTRG.14720.1	ENSBTAG00000008090	ENSBTAT00000033632	antisense	intergenic	9929	divergent	upstream
0	MSTRG.14720	MSTRG.14720.1	ENSBTAG00000006377	ENSBTAT00000008366	sense	intergenic	2875	same_strand	upstream
1	MSTRG.11287	MSTRG.11287.1	ENSBTAG00000009533	ENSBTAT00000012541	sense	intergenic	327	same_strand	downstream
0	MSTRG.11287	MSTRG.11287.1	ENSBTAG00000009534	ENSBTAT00000012542	antisense	intergenic	9385	divergent	upstream
1	MSTRG.11513	MSTRG.11513.1	ENSBTAG00000006542	ENSBTAT00000008595	antisense	intergenic	85	convergent	downstream
0	MSTRG.11513	MSTRG.11513.1	ENSBTAG00000006541	ENSBTAT00000008593	sense	intergenic	327	same_strand	downstream
0	MSTRG.1848	MSTRG.1848.1	ENSBTAG00000008707	ENSBTAT00000011474	antisense	intergenic	8586	divergent	upstream
1	MSTRG.14492	MSTRG.14492.2	ENSBTAG00000043519	ENSBTAT00000060511	antisense	intergenic	28782	divergent	upstream
1	MSTRG.19024	MSTRG.19024.1	ENSBTAG00000005616	ENSBTAT00000007375	sense	intergenic	10137	same_strand	downstream
1	MSTRG.6056	MSTRG.6056.1	ENSBTAG00000016075	ENSBTAT00000021393	antisense	intergenic	7756	convergent	downstream
1	MSTRG.11120	MSTRG.11120.1	ENSBTAG00000002099	ENSBTAT00000002712	antisense	intergenic	41903	divergent	upstream
0	MSTRG.11120	MSTRG.11120.1	ENSBTAG00000043507	ENSBTAT00000060499	sense	intergenic	42504	same_strand	upstream
1	MSTRG.17440	MSTRG.17440.1	ENSBTAG00000014615	ENSBTAT00000019462	sense	intergenic	2291	same_strand	upstream
0	MSTRG.1730	MSTRG.1730.1	ENSBTAG00000043158	ENSBTAT00000060150	sense	intergenic	7837	same_strand	downstream
0	MSTRG.1730	MSTRG.1730.1	ENSBTAG00000008269	ENSBTAT00000010882	sense	intergenic	9753	same_strand	downstream
1	MSTRG.4821	MSTRG.4821.1	ENSBTAG00000006898	ENSBTAT00000009064	antisense	intergenic	142	divergent	upstream
1	MSTRG.4095	MSTRG.4095.1	ENSBTAG00000003481	ENSBTAT00000004524	antisense	intergenic	272	divergent	upstream
1	MSTRG.1370	MSTRG.1370.1	ENSBTAG00000044632	ENSBTAT00000062065	antisense	intergenic	63626	divergent	upstream
1	MSTRG.1397	MSTRG.1397.6	ENSBTAG00000014741	ENSBTAT00000019616	antisense	intergenic	7496	divergent	upstream
0	MSTRG.14648	MSTRG.14648.2	ENSBTAG00000016709	ENSBTAT00000033700	sense	intergenic	3556	same_strand	downstream
1	MSTRG.2307	MSTRG.2307.1	ENSBTAG00000010990	ENSBTAT00000014582	antisense	intergenic	95	divergent	upstream
0	MSTRG.2307	MSTRG.2307.1	ENSBTAG00000010990	ENSBTAT00000065104	antisense	intergenic	95	divergent	upstream
1	MSTRG.5294	MSTRG.5294.1	ENSBTAG00000010850	ENSBTAT00000014402	antisense	intergenic	3572	divergent	upstream
0	MSTRG.13858	MSTRG.13858.1	ENSBTAG00000020958	ENSBTAT00000027912	antisense	intergenic	2713	convergent	downstream
0	MSTRG.6513	MSTRG.6513.1	ENSBTAG00000046666	ENSBTAT00000063037	sense	intergenic	3468	same_strand	downstream
0	MSTRG.6513	MSTRG.6513.1	ENSBTAG00000046626	ENSBTAT00000065120	sense	intergenic	9307	same_strand	downstream
1	MSTRG.8936	MSTRG.8936.1	ENSBTAG00000014221	ENSBTAT00000018903	sense	intergenic	6411	same_strand	downstream
1	MSTRG.2241	MSTRG.2241.1	ENSBTAG00000023372	ENSBTAT00000031817	sense	intergenic	29344	same_strand	upstream
1	MSTRG.5426	MSTRG.5426.1	ENSBTAG00000003208	ENSBTAT00000004165	antisense	intergenic	380	divergent	upstream
1	MSTRG.15864	MSTRG.15864.4	ENSBTAG00000007546	ENSBTAT00000026623	sense	intergenic	56	same_strand	downstream
0	MSTRG.15864	MSTRG.15864.4	ENSBTAG00000047582	ENSBTAT00000009931	antisense	intergenic	5568	divergent	upstream
1	MSTRG.5821	MSTRG.5821.3	ENSBTAG00000009963	ENSBTAT00000013140	antisense	intergenic	1724	divergent	upstream
1	MSTRG.2804	MSTRG.2804.1	ENSBTAG00000001867	ENSBTAT00000002433	sense	intergenic	22831	same_strand	upstream
1	MSTRG.13480	MSTRG.13480.1	ENSBTAG00000013025	ENSBTAT00000017314	sense	intergenic	808	same_strand	upstream
0	MSTRG.13480	MSTRG.13480.1	ENSBTAG00000004271	ENSBTAT00000005611	sense	intergenic	2810	same_strand	downstream
0	MSTRG.13480	MSTRG.13480.1	ENSBTAG00000004271	ENSBTAT00000052306	sense	intergenic	2806	same_strand	downstream
0	MSTRG.13480	MSTRG.13480.1	ENSBTAG00000042718	ENSBTAT00000059710	sense	intergenic	6111	same_strand	downstream
1	MSTRG.13256	MSTRG.13256.3	ENSBTAG00000010336	ENSBTAT00000013650	sense	intergenic	1061	same_strand	upstream
0	MSTRG.13256	MSTRG.13256.3	ENSBTAG00000010348	ENSBTAT00000013662	antisense	intergenic	9849	convergent	downstream
0	MSTRG.13256	MSTRG.13256.3	ENSBTAG00000010336	ENSBTAT00000055244	sense	intergenic	1073	same_strand	upstream
1	MSTRG.17625	MSTRG.17625.1	ENSBTAG00000001485	ENSBTAT00000001944	sense	intergenic	2954	same_strand	downstream
1	MSTRG.15229	MSTRG.15229.1	ENSBTAG00000005861	ENSBTAT00000033823	antisense	intergenic	282	divergent	upstream
0	MSTRG.15229	MSTRG.15229.1	ENSBTAG00000005861	ENSBTAT00000007703	antisense	intergenic	374	divergent	upstream
1	MSTRG.6969	MSTRG.6969.1	ENSBTAG00000039453	ENSBTAT00000055447	sense	intergenic	2221	same_strand	upstream
0	MSTRG.6969	MSTRG.6969.1	ENSBTAG00000044536	ENSBTAT00000061969	sense	intergenic	3030	same_strand	upstream
0	MSTRG.6969	MSTRG.6969.1	ENSBTAG00000003267	ENSBTAT00000004230	antisense	intergenic	7853	divergent	upstream
0	MSTRG.6969	MSTRG.6969.1	ENSBTAG00000038534	ENSBTAT00000056703	sense	intergenic	9870	same_strand	upstream
0	ENSBTAG00000046868	ENSBTAT00000054257	ENSBTAG00000036045	ENSBTAT00000050534	antisense	intergenic	4224	divergent	upstream
0	ENSBTAG00000024319	ENSBTAT00000006677	ENSBTAG00000011327	ENSBTAT00000015056	antisense	intergenic	9654	divergent	upstream
1	MSTRG.15333	MSTRG.15333.1	ENSBTAG00000009939	ENSBTAT00000013112	antisense	intergenic	237	divergent	upstream
1	MSTRG.13206	MSTRG.13206.1	ENSBTAG00000003171	ENSBTAT00000044310	sense	intergenic	41593	same_strand	upstream
1	MSTRG.3850	MSTRG.3850.1	ENSBTAG00000008693	ENSBTAT00000011457	antisense	intergenic	46730	convergent	downstream
1	MSTRG.4619	MSTRG.4619.1	ENSBTAG00000017228	ENSBTAT00000044202	sense	intergenic	3800	same_strand	downstream
1	MSTRG.9667	MSTRG.9667.1	ENSBTAG00000047040	ENSBTAT00000064475	antisense	intergenic	10212	divergent	upstream
1	MSTRG.5001	MSTRG.5001.2	ENSBTAG00000029924	ENSBTAT00000042303	antisense	intergenic	23981	divergent	upstream
1	MSTRG.14409	MSTRG.14409.1	ENSBTAG00000044023	ENSBTAT00000061349	sense	intergenic	13379	same_strand	downstream
0	MSTRG.14409	MSTRG.14409.1	ENSBTAG00000003810	ENSBTAT00000004963	sense	intergenic	19629	same_strand	upstream
0	MSTRG.8371	MSTRG.8371.1	ENSBTAG00000045710	ENSBTAT00000064805	sense	intergenic	2236	same_strand	downstream
0	MSTRG.8371	MSTRG.8371.1	ENSBTAG00000047790	ENSBTAT00000065571	sense	intergenic	44	same_strand	upstream
0	MSTRG.8371	MSTRG.8371.1	ENSBTAG00000046351	ENSBTAT00000063860	sense	intergenic	3052	same_strand	downstream
0	MSTRG.8370	MSTRG.8370.8	ENSBTAG00000047790	ENSBTAT00000065571	sense	intergenic	3670	same_strand	upstream
0	MSTRG.8370	MSTRG.8370.8	ENSBTAG00000047913	ENSBTAT00000064105	sense	intergenic	3013	same_strand	upstream
0	MSTRG.8370	MSTRG.8370.8	ENSBTAG00000047445	ENSBTAT00000064795	sense	intergenic	3122	same_strand	upstream
0	MSTRG.8370	MSTRG.8370.8	ENSBTAG00000047042	ENSBTAT00000066303	sense	intergenic	3557	same_strand	upstream
0	MSTRG.16401	MSTRG.16401.1	ENSBTAG00000046874	ENSBTAT00000063499	sense	intergenic	994	same_strand	upstream
0	MSTRG.16401	MSTRG.16401.1	ENSBTAG00000048205	ENSBTAT00000064504	sense	intergenic	95	same_strand	upstream
0	MSTRG.16401	MSTRG.16401.1	ENSBTAG00000019478	ENSBTAT00000025945	antisense	intergenic	6286	divergent	upstream
0	MSTRG.16401	MSTRG.16401.1	ENSBTAG00000045965	ENSBTAT00000064977	sense	intergenic	881	same_strand	upstream
0	MSTRG.8370	MSTRG.8370.3	ENSBTAG00000047790	ENSBTAT00000065571	sense	intergenic	3399	same_strand	upstream
0	MSTRG.8370	MSTRG.8370.3	ENSBTAG00000047913	ENSBTAT00000064105	sense	intergenic	2742	same_strand	upstream
0	MSTRG.8370	MSTRG.8370.3	ENSBTAG00000047445	ENSBTAT00000064795	sense	intergenic	2851	same_strand	upstream
0	MSTRG.8370	MSTRG.8370.3	ENSBTAG00000047042	ENSBTAT00000066303	sense	intergenic	3286	same_strand	upstream
1	MSTRG.8330	MSTRG.8330.1	ENSBTAG00000016081	ENSBTAT00000021401	antisense	intergenic	65072	convergent	downstream
1	MSTRG.5292	MSTRG.5292.2	ENSBTAG00000007110	ENSBTAT00000009355	antisense	intergenic	2824	divergent	upstream
1	MSTRG.17297	MSTRG.17297.3	ENSBTAG00000014746	ENSBTAT00000019622	sense	intergenic	5591	same_strand	upstream
0	MSTRG.17297	MSTRG.17297.3	ENSBTAG00000014744	ENSBTAT00000019620	sense	intergenic	9085	same_strand	downstream
1	MSTRG.9729	MSTRG.9729.1	ENSBTAG00000038073	ENSBTAT00000057495	antisense	intergenic	62752	convergent	downstream
0	MSTRG.9729	MSTRG.9729.1	ENSBTAG00000037977	ENSBTAT00000054753	sense	intergenic	64460	same_strand	upstream
0	MSTRG.9729	MSTRG.9729.1	ENSBTAG00000043578	ENSBTAT00000060550	sense	intergenic	63950	same_strand	upstream
1	MSTRG.5643	MSTRG.5643.1	ENSBTAG00000002122	ENSBTAT00000002742	sense	intergenic	1732	same_strand	upstream
0	ENSBTAG00000038968	ENSBTAT00000053317	ENSBTAG00000042184	ENSBTAT00000059176	antisense	intergenic	8879	convergent	downstream
1	MSTRG.8257	MSTRG.8257.1	ENSBTAG00000046605	ENSBTAT00000065484	antisense	intergenic	78045	divergent	upstream
1	MSTRG.18828	MSTRG.18828.2	ENSBTAG00000020498	ENSBTAT00000050657	antisense	intergenic	1469	convergent	downstream
0	MSTRG.18828	MSTRG.18828.2	ENSBTAG00000020498	ENSBTAT00000027314	antisense	intergenic	1469	convergent	downstream
0	ENSBTAG00000035883	ENSBTAT00000030308	ENSBTAG00000038057	ENSBTAT00000055828	antisense	intergenic	5410	convergent	downstream
1	MSTRG.586	MSTRG.586.1	ENSBTAG00000048200	ENSBTAT00000064836	antisense	intergenic	16949	convergent	downstream
1	MSTRG.13056	MSTRG.13056.1	ENSBTAG00000007361	ENSBTAT00000002174	antisense	intergenic	9297	divergent	upstream
1	MSTRG.17706	MSTRG.17706.1	ENSBTAG00000006547	ENSBTAT00000008601	sense	intergenic	28308	same_strand	downstream
0	MSTRG.13816	MSTRG.13816.3	ENSBTAG00000007101	ENSBTAT00000009341	antisense	intergenic	145	divergent	upstream
1	MSTRG.17321	MSTRG.17321.1	ENSBTAG00000010068	ENSBTAT00000013281	antisense	intergenic	3204	convergent	downstream
0	MSTRG.17321	MSTRG.17321.1	ENSBTAG00000010069	ENSBTAT00000013284	antisense	intergenic	4715	divergent	upstream
0	MSTRG.13005	MSTRG.13005.1	ENSBTAG00000013240	ENSBTAT00000017614	antisense	intergenic	143	divergent	upstream
0	MSTRG.13005	MSTRG.13005.1	ENSBTAG00000013240	ENSBTAT00000030071	antisense	intergenic	143	divergent	upstream
0	MSTRG.13005	MSTRG.13005.1	ENSBTAG00000009491	ENSBTAT00000012489	sense	intergenic	5658	same_strand	upstream
0	MSTRG.13005	MSTRG.13005.1	ENSBTAG00000036659	ENSBTAT00000051159	sense	intergenic	5639	same_strand	upstream
1	MSTRG.4033	MSTRG.4033.1	ENSBTAG00000042171	ENSBTAT00000059163	sense	intergenic	39043	same_strand	upstream
1	MSTRG.18987	MSTRG.18987.1	ENSBTAG00000029978	ENSBTAT00000042357	sense	intergenic	12048	same_strand	downstream
0	MSTRG.18987	MSTRG.18987.1	ENSBTAG00000029785	ENSBTAT00000042164	sense	intergenic	12354	same_strand	downstream
0	MSTRG.18987	MSTRG.18987.1	ENSBTAG00000029781	ENSBTAT00000042160	sense	intergenic	12873	same_strand	downstream
0	MSTRG.18987	MSTRG.18987.1	ENSBTAG00000030059	ENSBTAT00000042438	sense	intergenic	12203	same_strand	downstream
0	MSTRG.18987	MSTRG.18987.1	ENSBTAG00000029910	ENSBTAT00000042289	sense	intergenic	12479	same_strand	downstream
0	MSTRG.18987	MSTRG.18987.1	ENSBTAG00000029973	ENSBTAT00000042352	sense	intergenic	12714	same_strand	downstream
1	MSTRG.5066	MSTRG.5066.8	ENSBTAG00000017929	ENSBTAT00000023844	antisense	intergenic	39256	convergent	downstream
1	MSTRG.12477	MSTRG.12477.1	ENSBTAG00000033137	ENSBTAT00000039724	sense	intergenic	3661	same_strand	downstream
1	MSTRG.14391	MSTRG.14391.1	ENSBTAG00000002107	ENSBTAT00000002720	sense	intergenic	49974	same_strand	upstream
1	MSTRG.9210	MSTRG.9210.1	ENSBTAG00000019210	ENSBTAT00000025582	sense	intergenic	13528	same_strand	downstream
0	MSTRG.9210	MSTRG.9210.1	ENSBTAG00000009400	ENSBTAT00000046066	antisense	intergenic	15890	convergent	downstream
0	MSTRG.9210	MSTRG.9210.1	ENSBTAG00000009400	ENSBTAT00000012370	antisense	intergenic	15533	convergent	downstream
1	MSTRG.4763	MSTRG.4763.3	ENSBTAG00000010432	ENSBTAT00000013769	sense	intergenic	2999	same_strand	upstream
1	MSTRG.14734	MSTRG.14734.1	ENSBTAG00000007796	ENSBTAT00000010260	sense	intergenic	495	same_strand	upstream
1	MSTRG.15437	MSTRG.15437.2	ENSBTAG00000009542	ENSBTAT00000012550	sense	intergenic	421	same_strand	upstream
0	MSTRG.15437	MSTRG.15437.2	ENSBTAG00000009543	ENSBTAT00000044160	sense	intergenic	9665	same_strand	upstream
0	MSTRG.15437	MSTRG.15437.2	ENSBTAG00000010451	ENSBTAT00000013796	sense	intergenic	2878	same_strand	downstream
1	MSTRG.11481	MSTRG.11481.1	ENSBTAG00000018870	ENSBTAT00000025120	antisense	intergenic	37750	convergent	downstream
1	MSTRG.16441	MSTRG.16441.1	ENSBTAG00000022450	ENSBTAT00000030398	antisense	intergenic	19	divergent	upstream
1	MSTRG.13878	MSTRG.13878.1	ENSBTAG00000047579	ENSBTAT00000064651	antisense	intergenic	24815	convergent	downstream
1	MSTRG.10598	MSTRG.10598.1	ENSBTAG00000006864	ENSBTAT00000045468	antisense	intergenic	5846	divergent	upstream
0	MSTRG.10598	MSTRG.10598.1	ENSBTAG00000001444	ENSBTAT00000001893	sense	intergenic	8524	same_strand	upstream
1	MSTRG.19068	MSTRG.19068.1	ENSBTAG00000037353	ENSBTAT00000051853	antisense	intergenic	8550	convergent	downstream
1	MSTRG.17668	MSTRG.17668.3	ENSBTAG00000012535	ENSBTAT00000016640	antisense	intergenic	4421	divergent	upstream
1	MSTRG.4687	MSTRG.4687.1	ENSBTAG00000030122	ENSBTAT00000042500	sense	intergenic	7788	same_strand	downstream
0	ENSBTAG00000046251	ENSBTAT00000064782	ENSBTAG00000039331	ENSBTAT00000054253	antisense	intergenic	5138	convergent	downstream
1	MSTRG.5719	MSTRG.5719.1	ENSBTAG00000009800	ENSBTAT00000012926	antisense	intergenic	638	divergent	upstream
1	MSTRG.6795	MSTRG.6795.1	ENSBTAG00000010046	ENSBTAT00000017478	sense	intergenic	30871	same_strand	downstream
1	MSTRG.9882	MSTRG.9882.2	ENSBTAG00000043190	ENSBTAT00000060182	sense	intergenic	4598	same_strand	downstream
1	MSTRG.6174	MSTRG.6174.1	ENSBTAG00000016896	ENSBTAT00000022472	sense	intergenic	5027	same_strand	downstream
1	MSTRG.13879	MSTRG.13879.1	ENSBTAG00000048312	ENSBTAT00000065825	antisense	intergenic	8148	divergent	upstream
0	MSTRG.8371	MSTRG.8371.4	ENSBTAG00000045710	ENSBTAT00000064805	sense	intergenic	2390	same_strand	downstream
0	MSTRG.8371	MSTRG.8371.4	ENSBTAG00000047790	ENSBTAT00000065571	sense	intergenic	68	same_strand	upstream
0	MSTRG.8371	MSTRG.8371.4	ENSBTAG00000046351	ENSBTAT00000063860	sense	intergenic	3206	same_strand	downstream
1	MSTRG.9377	MSTRG.9377.1	ENSBTAG00000015018	ENSBTAT00000019994	antisense	intergenic	2163	convergent	downstream
1	MSTRG.15891	MSTRG.15891.1	ENSBTAG00000012503	ENSBTAT00000016591	antisense	intergenic	5224	convergent	downstream
0	MSTRG.15891	MSTRG.15891.1	ENSBTAG00000017439	ENSBTAT00000023204	antisense	intergenic	5594	divergent	upstream
1	MSTRG.12205	MSTRG.12205.1	ENSBTAG00000018941	ENSBTAT00000025207	antisense	intergenic	11531	divergent	upstream
1	MSTRG.2222	MSTRG.2222.1	ENSBTAG00000020893	ENSBTAT00000027836	sense	intergenic	4873	same_strand	downstream
1	MSTRG.2263	MSTRG.2263.1	ENSBTAG00000046218	ENSBTAT00000066246	antisense	intergenic	3212	convergent	downstream
1	MSTRG.5986	MSTRG.5986.1	ENSBTAG00000009805	ENSBTAT00000012929	antisense	intergenic	89	divergent	upstream
0	MSTRG.5986	MSTRG.5986.1	ENSBTAG00000030600	ENSBTAT00000043232	antisense	intergenic	9682	convergent	downstream
1	MSTRG.14471	MSTRG.14471.1	ENSBTAG00000014074	ENSBTAT00000018702	sense	intergenic	44133	same_strand	downstream
0	MSTRG.8370	MSTRG.8370.4	ENSBTAG00000047790	ENSBTAT00000065571	sense	intergenic	3428	same_strand	upstream
0	MSTRG.8370	MSTRG.8370.4	ENSBTAG00000047913	ENSBTAT00000064105	sense	intergenic	2771	same_strand	upstream
0	MSTRG.8370	MSTRG.8370.4	ENSBTAG00000047445	ENSBTAT00000064795	sense	intergenic	2880	same_strand	upstream
0	MSTRG.8370	MSTRG.8370.4	ENSBTAG00000047042	ENSBTAT00000066303	sense	intergenic	3315	same_strand	upstream
0	MSTRG.11733	MSTRG.11733.1	ENSBTAG00000011738	ENSBTAT00000015588	antisense	intergenic	1240	divergent	upstream
1	MSTRG.14428	MSTRG.14428.1	ENSBTAG00000020685	ENSBTAT00000027565	antisense	intergenic	36405	divergent	upstream
0	MSTRG.10880	MSTRG.10880.1	ENSBTAG00000043014	ENSBTAT00000060006	sense	intergenic	2994	same_strand	upstream
1	MSTRG.6954	MSTRG.6954.2	ENSBTAG00000027787	ENSBTAT00000013247	antisense	intergenic	6071	convergent	downstream
1	MSTRG.9718	MSTRG.9718.1	ENSBTAG00000029792	ENSBTAT00000042171	sense	intergenic	21213	same_strand	upstream
0	MSTRG.9718	MSTRG.9718.1	ENSBTAG00000037265	ENSBTAT00000051765	sense	intergenic	28055	same_strand	upstream
1	MSTRG.1996	MSTRG.1996.1	ENSBTAG00000014166	ENSBTAT00000018830	antisense	intergenic	13851	convergent	downstream
1	MSTRG.1408	MSTRG.1408.3	ENSBTAG00000018898	ENSBTAT00000025155	antisense	intergenic	434	divergent	upstream
1	MSTRG.7057	MSTRG.7057.1	ENSBTAG00000014278	ENSBTAT00000018970	sense	intergenic	7361	same_strand	upstream
1	MSTRG.5821	MSTRG.5821.4	ENSBTAG00000009963	ENSBTAT00000013140	antisense	intergenic	1877	divergent	upstream
1	MSTRG.14391	MSTRG.14391.2	ENSBTAG00000002107	ENSBTAT00000002720	sense	intergenic	49983	same_strand	upstream
1	MSTRG.9037	MSTRG.9037.1	ENSBTAG00000016963	ENSBTAT00000061189	sense	intergenic	18764	same_strand	downstream
1	MSTRG.12523	MSTRG.12523.1	ENSBTAG00000023073	ENSBTAT00000031376	sense	intergenic	26622	same_strand	upstream
1	MSTRG.18186	MSTRG.18186.1	ENSBTAG00000006939	ENSBTAT00000009131	sense	intergenic	824	same_strand	upstream
0	MSTRG.7450	MSTRG.7450.1	ENSBTAG00000025078	ENSBTAT00000035050	antisense	intergenic	1321	convergent	downstream
0	MSTRG.7450	MSTRG.7450.1	ENSBTAG00000003014	ENSBTAT00000003922	sense	intergenic	1327	same_strand	downstream
1	MSTRG.3973	MSTRG.3973.2	ENSBTAG00000047330	ENSBTAT00000065769	sense	intergenic	48588	same_strand	upstream
1	MSTRG.15309	MSTRG.15309.1	ENSBTAG00000003748	ENSBTAT00000057053	antisense	intergenic	4	divergent	upstream
1	MSTRG.4343	MSTRG.4343.1	ENSBTAG00000040308	ENSBTAT00000055693	sense	intergenic	5292	same_strand	upstream
0	MSTRG.4343	MSTRG.4343.1	ENSBTAG00000043325	ENSBTAT00000060317	sense	intergenic	6496	same_strand	upstream
0	MSTRG.4343	MSTRG.4343.1	ENSBTAG00000042684	ENSBTAT00000059676	sense	intergenic	7630	same_strand	upstream
1	MSTRG.13430	MSTRG.13430.1	ENSBTAG00000020356	ENSBTAT00000027126	antisense	intergenic	4963	divergent	upstream
1	MSTRG.641	MSTRG.641.1	ENSBTAG00000018749	ENSBTAT00000053197	antisense	intergenic	47770	convergent	downstream
0	MSTRG.641	MSTRG.641.1	ENSBTAG00000018749	ENSBTAT00000024966	antisense	intergenic	47771	convergent	downstream
1	MSTRG.9435	MSTRG.9435.1	ENSBTAG00000003957	ENSBTAT00000005175	antisense	intergenic	29484	divergent	upstream
1	MSTRG.5001	MSTRG.5001.1	ENSBTAG00000029924	ENSBTAT00000042303	antisense	intergenic	21172	divergent	upstream
0	MSTRG.13858	MSTRG.13858.3	ENSBTAG00000020958	ENSBTAT00000027912	antisense	intergenic	3368	convergent	downstream
0	MSTRG.13858	MSTRG.13858.3	ENSBTAG00000047838	ENSBTAT00000065584	sense	intergenic	95	same_strand	upstream
1	MSTRG.1745	MSTRG.1745.1	ENSBTAG00000012332	ENSBTAT00000016358	antisense	intergenic	1	divergent	upstream
1	MSTRG.18517	MSTRG.18517.1	ENSBTAG00000025108	ENSBTAT00000038553	antisense	intergenic	23809	divergent	upstream
1	MSTRG.16468	MSTRG.16468.2	ENSBTAG00000047432	ENSBTAT00000010518	antisense	intergenic	21235	convergent	downstream
0	MSTRG.16468	MSTRG.16468.2	ENSBTAG00000042291	ENSBTAT00000059283	antisense	intergenic	29757	convergent	downstream
0	MSTRG.16397	MSTRG.16397.7	ENSBTAG00000015449	ENSBTAT00000020539	sense	intergenic	3279	same_strand	upstream
1	MSTRG.14515	MSTRG.14515.1	ENSBTAG00000020569	ENSBTAT00000027409	sense	intergenic	41635	same_strand	upstream
1	MSTRG.5303	MSTRG.5303.2	ENSBTAG00000016541	ENSBTAT00000021995	sense	intergenic	70963	same_strand	upstream
0	MSTRG.5303	MSTRG.5303.2	ENSBTAG00000029854	ENSBTAT00000042233	sense	intergenic	76818	same_strand	downstream
1	MSTRG.16859	MSTRG.16859.1	ENSBTAG00000010727	ENSBTAT00000014200	antisense	intergenic	291	divergent	upstream
0	MSTRG.16859	MSTRG.16859.1	ENSBTAG00000010729	ENSBTAT00000014206	sense	intergenic	8450	same_strand	downstream
0	MSTRG.16859	MSTRG.16859.1	ENSBTAG00000010727	ENSBTAT00000053355	antisense	intergenic	307	divergent	upstream
1	MSTRG.11481	MSTRG.11481.4	ENSBTAG00000018870	ENSBTAT00000025120	antisense	intergenic	37770	convergent	downstream
1	MSTRG.13063	MSTRG.13063.2	ENSBTAG00000030123	ENSBTAT00000042501	sense	intergenic	2671	same_strand	upstream
0	MSTRG.13063	MSTRG.13063.2	ENSBTAG00000029940	ENSBTAT00000042319	sense	intergenic	2871	same_strand	upstream
1	MSTRG.8053	MSTRG.8053.1	ENSBTAG00000006937	ENSBTAT00000040376	antisense	intergenic	2073	divergent	upstream
1	MSTRG.11792	MSTRG.11792.2	ENSBTAG00000003288	ENSBTAT00000004259	antisense	intergenic	15	divergent	upstream
0	MSTRG.11792	MSTRG.11792.2	ENSBTAG00000046943	ENSBTAT00000063886	antisense	intergenic	4685	convergent	downstream
1	MSTRG.17794	MSTRG.17794.2	ENSBTAG00000025903	ENSBTAT00000036700	antisense	intergenic	7	convergent	downstream
0	MSTRG.17794	MSTRG.17794.2	ENSBTAG00000020815	ENSBTAT00000027737	sense	intergenic	9274	same_strand	downstream
0	MSTRG.10190	MSTRG.10190.1	ENSBTAG00000008399	ENSBTAT00000054868	sense	intergenic	4181	same_strand	upstream
1	MSTRG.1858	MSTRG.1858.1	ENSBTAG00000012984	ENSBTAT00000017264	antisense	intergenic	4175	convergent	downstream
1	MSTRG.3931	MSTRG.3931.1	ENSBTAG00000020139	ENSBTAT00000026826	sense	intergenic	23743	same_strand	downstream
0	MSTRG.3931	MSTRG.3931.1	ENSBTAG00000020143	ENSBTAT00000026830	antisense	intergenic	28305	divergent	upstream
1	MSTRG.18989	MSTRG.18989.2	ENSBTAG00000015196	ENSBTAT00000020218	antisense	intergenic	9679	convergent	downstream
1	MSTRG.8068	MSTRG.8068.3	ENSBTAG00000017751	ENSBTAT00000023605	sense	intergenic	3014	same_strand	downstream
1	MSTRG.16593	MSTRG.16593.1	ENSBTAG00000019427	ENSBTAT00000025878	sense	intergenic	46256	same_strand	upstream
1	MSTRG.1024	MSTRG.1024.1	ENSBTAG00000019077	ENSBTAT00000025397	antisense	intergenic	179	divergent	upstream
1	MSTRG.7522	MSTRG.7522.2	ENSBTAG00000012293	ENSBTAT00000016326	sense	intergenic	9563	same_strand	upstream
1	MSTRG.19210	MSTRG.19210.1	ENSBTAG00000006568	ENSBTAT00000053224	sense	intergenic	15365	same_strand	upstream
1	MSTRG.10921	MSTRG.10921.4	ENSBTAG00000017517	ENSBTAT00000023285	antisense	intergenic	10461	divergent	upstream
0	MSTRG.18769	MSTRG.18769.1	ENSBTAG00000046120	ENSBTAT00000064934	sense	intergenic	7283	same_strand	downstream
1	MSTRG.9434	MSTRG.9434.1	ENSBTAG00000003957	ENSBTAT00000005175	antisense	intergenic	5765	divergent	upstream
1	MSTRG.15072	MSTRG.15072.1	ENSBTAG00000000687	ENSBTAT00000000919	antisense	intergenic	18041	convergent	downstream
1	MSTRG.19023	MSTRG.19023.1	ENSBTAG00000005616	ENSBTAT00000007375	sense	intergenic	7079	same_strand	downstream
1	MSTRG.1182	MSTRG.1182.1	ENSBTAG00000045980	ENSBTAT00000063023	sense	intergenic	302	same_strand	upstream
1	MSTRG.5292	MSTRG.5292.3	ENSBTAG00000007110	ENSBTAT00000009355	antisense	intergenic	2862	divergent	upstream
1	MSTRG.16467	MSTRG.16467.1	ENSBTAG00000047432	ENSBTAT00000010518	antisense	intergenic	25084	convergent	downstream
1	MSTRG.5066	MSTRG.5066.6	ENSBTAG00000017929	ENSBTAT00000023844	antisense	intergenic	36176	convergent	downstream
1	MSTRG.7271	MSTRG.7271.2	ENSBTAG00000016806	ENSBTAT00000055329	sense	intergenic	2770	same_strand	downstream
0	MSTRG.7271	MSTRG.7271.2	ENSBTAG00000011786	ENSBTAT00000015643	antisense	intergenic	6734	convergent	downstream
1	MSTRG.7009	MSTRG.7009.2	ENSBTAG00000004193	ENSBTAT00000005489	sense	intergenic	3825	same_strand	upstream
1	MSTRG.9299	MSTRG.9299.2	ENSBTAG00000048002	ENSBTAT00000065599	antisense	intergenic	22749	convergent	downstream
0	MSTRG.9299	MSTRG.9299.2	ENSBTAG00000017776	ENSBTAT00000065179	sense	intergenic	23524	same_strand	upstream
1	MSTRG.15718	MSTRG.15718.3	ENSBTAG00000003291	ENSBTAT00000004262	sense	intergenic	2927	same_strand	downstream
1	MSTRG.16950	MSTRG.16950.1	ENSBTAG00000031809	ENSBTAT00000045088	antisense	intergenic	1623	convergent	downstream
0	MSTRG.16950	MSTRG.16950.1	ENSBTAG00000003491	ENSBTAT00000004536	antisense	intergenic	2949	divergent	upstream
1	MSTRG.2166	MSTRG.2166.2	ENSBTAG00000013403	ENSBTAT00000017831	antisense	intergenic	215	convergent	downstream
0	MSTRG.2166	MSTRG.2166.2	ENSBTAG00000011324	ENSBTAT00000015049	antisense	intergenic	7117	divergent	upstream
1	MSTRG.1880	MSTRG.1880.3	ENSBTAG00000043712	ENSBTAT00000060704	antisense	intergenic	16282	convergent	downstream
1	MSTRG.12174	MSTRG.12174.1	ENSBTAG00000021801	ENSBTAT00000029059	sense	intergenic	40855	same_strand	upstream
1	MSTRG.1141	MSTRG.1141.1	ENSBTAG00000010766	ENSBTAT00000014256	antisense	intergenic	2613	convergent	downstream
0	MSTRG.1141	MSTRG.1141.1	ENSBTAG00000027173	ENSBTAT00000038963	sense	intergenic	5705	same_strand	downstream
1	MSTRG.4988	MSTRG.4988.1	ENSBTAG00000001361	ENSBTAT00000056287	sense	intergenic	18208	same_strand	upstream
0	MSTRG.13816	MSTRG.13816.2	ENSBTAG00000007101	ENSBTAT00000009341	antisense	intergenic	143	divergent	upstream
1	MSTRG.16441	MSTRG.16441.5	ENSBTAG00000022450	ENSBTAT00000030398	antisense	intergenic	19	divergent	upstream
0	MSTRG.16076	MSTRG.16076.1	ENSBTAG00000020705	ENSBTAT00000027594	antisense	intergenic	2568	convergent	downstream
0	MSTRG.16076	MSTRG.16076.1	ENSBTAG00000010010	ENSBTAT00000013202	antisense	intergenic	6875	divergent	upstream
0	MSTRG.16979	MSTRG.16979.1	ENSBTAG00000007875	ENSBTAT00000002344	antisense	intergenic	261	divergent	upstream
0	MSTRG.9248	MSTRG.9248.1	ENSBTAG00000042115	ENSBTAT00000059107	sense	intergenic	3519	same_strand	upstream
0	MSTRG.9248	MSTRG.9248.1	ENSBTAG00000045376	ENSBTAT00000062809	sense	intergenic	270	same_strand	upstream
0	MSTRG.9248	MSTRG.9248.1	ENSBTAG00000045308	ENSBTAT00000062741	sense	intergenic	5969	same_strand	upstream
0	MSTRG.2981	MSTRG.2981.1	ENSBTAG00000034987	ENSBTAT00000049460	sense	intergenic	3798	same_strand	upstream
0	MSTRG.8370	MSTRG.8370.5	ENSBTAG00000047790	ENSBTAT00000065571	sense	intergenic	3499	same_strand	upstream
0	MSTRG.8370	MSTRG.8370.5	ENSBTAG00000047913	ENSBTAT00000064105	sense	intergenic	2842	same_strand	upstream
0	MSTRG.8370	MSTRG.8370.5	ENSBTAG00000047445	ENSBTAT00000064795	sense	intergenic	2951	same_strand	upstream
0	MSTRG.8370	MSTRG.8370.5	ENSBTAG00000047042	ENSBTAT00000066303	sense	intergenic	3386	same_strand	upstream
1	MSTRG.1234	MSTRG.1234.2	ENSBTAG00000005373	ENSBTAT00000044796	antisense	intergenic	19058	divergent	upstream
1	MSTRG.8820	MSTRG.8820.1	ENSBTAG00000021787	ENSBTAT00000029040	antisense	intergenic	3082	divergent	upstream
1	MSTRG.5014	MSTRG.5014.3	ENSBTAG00000014726	ENSBTAT00000019438	sense	intergenic	57009	same_strand	downstream
1	MSTRG.4160	MSTRG.4160.1	ENSBTAG00000047461	ENSBTAT00000064907	sense	intergenic	45024	same_strand	upstream
1	MSTRG.14341	MSTRG.14341.1	ENSBTAG00000046002	ENSBTAT00000065162	antisense	intergenic	36853	divergent	upstream
1	MSTRG.12473	MSTRG.12473.1	ENSBTAG00000004613	ENSBTAT00000006052	antisense	intergenic	140	divergent	upstream
1	MSTRG.13409	MSTRG.13409.5	ENSBTAG00000045718	ENSBTAT00000065325	antisense	intergenic	9	divergent	upstream
0	MSTRG.13858	MSTRG.13858.5	ENSBTAG00000020958	ENSBTAT00000027912	antisense	intergenic	3368	convergent	downstream
0	MSTRG.13858	MSTRG.13858.5	ENSBTAG00000047838	ENSBTAT00000065584	sense	intergenic	95	same_strand	upstream
0	MSTRG.14985	MSTRG.14985.1	ENSBTAG00000006232	ENSBTAT00000008180	sense	intergenic	117	same_strand	downstream
1	MSTRG.17395	MSTRG.17395.1	ENSBTAG00000007865	ENSBTAT00000010347	antisense	intergenic	158	divergent	upstream
1	MSTRG.3044	MSTRG.3044.1	ENSBTAG00000010664	ENSBTAT00000060978	antisense	intergenic	70690	divergent	upstream
1	MSTRG.6152	MSTRG.6152.1	ENSBTAG00000004838	ENSBTAT00000006356	antisense	intergenic	7378	divergent	upstream
1	MSTRG.3307	MSTRG.3307.1	ENSBTAG00000018812	ENSBTAT00000025042	antisense	intergenic	140	divergent	upstream
0	MSTRG.3307	MSTRG.3307.1	ENSBTAG00000043077	ENSBTAT00000060069	antisense	intergenic	2094	divergent	upstream
0	MSTRG.3307	MSTRG.3307.1	ENSBTAG00000043306	ENSBTAT00000060298	antisense	intergenic	1278	divergent	upstream
0	MSTRG.3307	MSTRG.3307.1	ENSBTAG00000018813	ENSBTAT00000045446	sense	intergenic	5377	same_strand	downstream
0	MSTRG.3307	MSTRG.3307.1	ENSBTAG00000042607	ENSBTAT00000059599	antisense	intergenic	3630	divergent	upstream
0	MSTRG.3307	MSTRG.3307.1	ENSBTAG00000018813	ENSBTAT00000025044	sense	intergenic	5381	same_strand	downstream
0	MSTRG.3307	MSTRG.3307.1	ENSBTAG00000042198	ENSBTAT00000059190	antisense	intergenic	3959	divergent	upstream
0	MSTRG.3307	MSTRG.3307.1	ENSBTAG00000042631	ENSBTAT00000059623	antisense	intergenic	3119	divergent	upstream
1	MSTRG.8169	MSTRG.8169.1	ENSBTAG00000027875	ENSBTAT00000040194	antisense	intergenic	15641	divergent	upstream
1	MSTRG.16149	MSTRG.16149.1	ENSBTAG00000027630	ENSBTAT00000039792	antisense	intergenic	224	divergent	upstream
0	MSTRG.8370	MSTRG.8370.1	ENSBTAG00000047790	ENSBTAT00000065571	sense	intergenic	2717	same_strand	upstream
0	MSTRG.8370	MSTRG.8370.1	ENSBTAG00000047913	ENSBTAT00000064105	sense	intergenic	2060	same_strand	upstream
0	MSTRG.8370	MSTRG.8370.1	ENSBTAG00000047445	ENSBTAT00000064795	sense	intergenic	2169	same_strand	upstream
0	MSTRG.8370	MSTRG.8370.1	ENSBTAG00000047042	ENSBTAT00000066303	sense	intergenic	2604	same_strand	upstream
1	MSTRG.14406	MSTRG.14406.1	ENSBTAG00000003810	ENSBTAT00000004963	sense	intergenic	5942	same_strand	upstream
1	MSTRG.15333	MSTRG.15333.2	ENSBTAG00000009939	ENSBTAT00000013112	antisense	intergenic	3693	divergent	upstream
1	MSTRG.3015	MSTRG.3015.2	ENSBTAG00000040046	ENSBTAT00000008040	sense	intergenic	23378	same_strand	upstream
1	MSTRG.11071	MSTRG.11071.1	ENSBTAG00000046396	ENSBTAT00000064830	antisense	intergenic	3649	divergent	upstream
1	MSTRG.18148	MSTRG.18148.2	ENSBTAG00000045622	ENSBTAT00000065565	sense	intergenic	50458	same_strand	upstream
1	MSTRG.11481	MSTRG.11481.6	ENSBTAG00000018195	ENSBTAT00000024218	antisense	intergenic	56188	divergent	upstream
1	MSTRG.4343	MSTRG.4343.2	ENSBTAG00000040308	ENSBTAT00000055693	sense	intergenic	5228	same_strand	upstream
0	MSTRG.4343	MSTRG.4343.2	ENSBTAG00000043325	ENSBTAT00000060317	sense	intergenic	6432	same_strand	upstream
0	MSTRG.4343	MSTRG.4343.2	ENSBTAG00000042684	ENSBTAT00000059676	sense	intergenic	7566	same_strand	upstream
0	MSTRG.18053	MSTRG.18053.1	ENSBTAG00000048226	ENSBTAT00000064909	antisense	intergenic	3817	convergent	downstream
1	MSTRG.9624	MSTRG.9624.1	ENSBTAG00000018708	ENSBTAT00000024900	sense	intergenic	149	same_strand	upstream
0	MSTRG.9624	MSTRG.9624.1	ENSBTAG00000018709	ENSBTAT00000024903	antisense	intergenic	4286	convergent	downstream
0	MSTRG.19295	MSTRG.19295.1	ENSBTAG00000032003	ENSBTAT00000001124	antisense	intergenic	3544	divergent	upstream
1	MSTRG.2115	MSTRG.2115.1	ENSBTAG00000008985	ENSBTAT00000011824	antisense	intergenic	1264	divergent	upstream
1	MSTRG.18864	MSTRG.18864.1	ENSBTAG00000047418	ENSBTAT00000063682	antisense	intergenic	2108	convergent	downstream
1	MSTRG.13090	MSTRG.13090.1	ENSBTAG00000002039	ENSBTAT00000033253	sense	intergenic	9112	same_strand	downstream
1	MSTRG.7517	MSTRG.7517.2	ENSBTAG00000004651	ENSBTAT00000006106	antisense	intergenic	1642	convergent	downstream
0	MSTRG.7517	MSTRG.7517.2	ENSBTAG00000047186	ENSBTAT00000043502	sense	intergenic	9665	same_strand	upstream
1	MSTRG.12958	MSTRG.12958.4	ENSBTAG00000021517	ENSBTAT00000028677	antisense	intergenic	3232	convergent	downstream
0	MSTRG.12958	MSTRG.12958.4	ENSBTAG00000015263	ENSBTAT00000020300	sense	intergenic	5101	same_strand	downstream
1	MSTRG.9182	MSTRG.9182.1	ENSBTAG00000044221	ENSBTAT00000061654	antisense	intergenic	25078	convergent	downstream
0	ENSBTAG00000034315	ENSBTAT00000048604	ENSBTAG00000003921	ENSBTAT00000005118	sense	intergenic	6776	same_strand	upstream
1	MSTRG.2691	MSTRG.2691.1	ENSBTAG00000046214	ENSBTAT00000065710	sense	intergenic	4146	same_strand	downstream
0	MSTRG.2691	MSTRG.2691.1	ENSBTAG00000008173	ENSBTAT00000010745	antisense	intergenic	4453	divergent	upstream
1	MSTRG.4165	MSTRG.4165.2	ENSBTAG00000046567	ENSBTAT00000065878	antisense	intergenic	16700	divergent	upstream
1	MSTRG.14005	MSTRG.14005.3	ENSBTAG00000000074	ENSBTAT00000033431	antisense	intergenic	53945	divergent	upstream
1	MSTRG.12698	MSTRG.12698.1	ENSBTAG00000014506	ENSBTAT00000019284	antisense	intergenic	31132	divergent	upstream
1	MSTRG.889	MSTRG.889.1	ENSBTAG00000000625	ENSBTAT00000000824	sense	intergenic	47750	same_strand	upstream
0	MSTRG.889	MSTRG.889.1	ENSBTAG00000005214	ENSBTAT00000006868	antisense	intergenic	49586	divergent	upstream
0	MSTRG.8371	MSTRG.8371.2	ENSBTAG00000045710	ENSBTAT00000064805	sense	intergenic	2236	same_strand	downstream
0	MSTRG.8371	MSTRG.8371.2	ENSBTAG00000047790	ENSBTAT00000065571	sense	intergenic	68	same_strand	upstream
0	MSTRG.8371	MSTRG.8371.2	ENSBTAG00000046351	ENSBTAT00000063860	sense	intergenic	3052	same_strand	downstream
1	MSTRG.14819	MSTRG.14819.1	ENSBTAG00000030118	ENSBTAT00000042497	antisense	intergenic	13501	convergent	downstream
0	MSTRG.14819	MSTRG.14819.1	ENSBTAG00000029977	ENSBTAT00000042356	antisense	intergenic	17994	convergent	downstream
0	MSTRG.14819	MSTRG.14819.1	ENSBTAG00000029762	ENSBTAT00000042141	antisense	intergenic	18232	convergent	downstream
0	MSTRG.7450	MSTRG.7450.2	ENSBTAG00000025078	ENSBTAT00000035050	antisense	intergenic	1321	convergent	downstream
0	MSTRG.7450	MSTRG.7450.2	ENSBTAG00000003014	ENSBTAT00000003922	sense	intergenic	1317	same_strand	downstream
1	MSTRG.6608	MSTRG.6608.1	ENSBTAG00000037983	ENSBTAT00000019915	antisense	intergenic	3135	convergent	downstream
1	MSTRG.11481	MSTRG.11481.5	ENSBTAG00000018195	ENSBTAT00000024218	antisense	intergenic	56204	divergent	upstream
0	MSTRG.10613	MSTRG.10613.1	ENSBTAG00000025441	ENSBTAT00000017500	sense	intergenic	5127	same_strand	downstream
0	MSTRG.10613	MSTRG.10613.1	ENSBTAG00000025442	ENSBTAT00000035766	antisense	intergenic	7698	divergent	upstream
1	MSTRG.18830	MSTRG.18830.1	ENSBTAG00000020498	ENSBTAT00000050657	antisense	intergenic	186	divergent	upstream
0	MSTRG.18830	MSTRG.18830.1	ENSBTAG00000020498	ENSBTAT00000027314	antisense	intergenic	232	divergent	upstream
0	MSTRG.19295	MSTRG.19295.3	ENSBTAG00000036411	ENSBTAT00000050911	sense	intergenic	6317	same_strand	downstream
0	MSTRG.19295	MSTRG.19295.3	ENSBTAG00000030019	ENSBTAT00000042398	sense	intergenic	6133	same_strand	downstream
0	MSTRG.5475	ENSBTAT00000037698	ENSBTAG00000042522	ENSBTAT00000059514	antisense	intergenic	8341	divergent	upstream
1	MSTRG.19193	MSTRG.19193.1	ENSBTAG00000047211	ENSBTAT00000065638	antisense	intergenic	6991	divergent	upstream
1	MSTRG.16441	MSTRG.16441.2	ENSBTAG00000022450	ENSBTAT00000030398	antisense	intergenic	184	divergent	upstream
1	MSTRG.16771	MSTRG.16771.1	ENSBTAG00000004085	ENSBTAT00000005338	antisense	intergenic	599	divergent	upstream
1	MSTRG.8046	MSTRG.8046.1	ENSBTAG00000018837	ENSBTAT00000025078	sense	intergenic	27272	same_strand	downstream
1	MSTRG.16048	MSTRG.16048.1	ENSBTAG00000044082	ENSBTAT00000061084	antisense	intergenic	3496	convergent	downstream
0	MSTRG.16048	MSTRG.16048.1	ENSBTAG00000012658	ENSBTAT00000016796	sense	intergenic	3593	same_strand	downstream
1	MSTRG.1621	MSTRG.1621.2	ENSBTAG00000021393	ENSBTAT00000028517	sense	intergenic	66281	same_strand	upstream
1	MSTRG.2140	MSTRG.2140.1	ENSBTAG00000031332	ENSBTAT00000044396	antisense	intergenic	1293	convergent	downstream
1	MSTRG.2787	MSTRG.2787.1	ENSBTAG00000020530	ENSBTAT00000027352	sense	intergenic	4334	same_strand	upstream
0	MSTRG.2787	MSTRG.2787.1	ENSBTAG00000012600	ENSBTAT00000016732	antisense	intergenic	7239	convergent	downstream
0	MSTRG.17794	MSTRG.17794.1	ENSBTAG00000020815	ENSBTAT00000027737	sense	intergenic	9274	same_strand	downstream
0	MSTRG.8114	MSTRG.8114.1	ENSBTAG00000015678	ENSBTAT00000020811	sense	intergenic	6527	same_strand	downstream
1	MSTRG.4680	MSTRG.4680.2	ENSBTAG00000012621	ENSBTAT00000016755	sense	intergenic	10385	same_strand	downstream
1	MSTRG.12285	MSTRG.12285.1	ENSBTAG00000012209	ENSBTAT00000016195	antisense	intergenic	40911	divergent	upstream
0	MSTRG.12285	MSTRG.12285.1	ENSBTAG00000012191	ENSBTAT00000016172	sense	intergenic	47323	same_strand	downstream
0	MSTRG.12285	MSTRG.12285.1	ENSBTAG00000000957	ENSBTAT00000001266	sense	intergenic	40969	same_strand	upstream
0	MSTRG.12285	MSTRG.12285.1	ENSBTAG00000012207	ENSBTAT00000016189	antisense	intergenic	43109	divergent	upstream
1	MSTRG.1342	MSTRG.1342.1	ENSBTAG00000046553	ENSBTAT00000065830	antisense	intergenic	894	divergent	upstream
1	MSTRG.11787	MSTRG.11787.1	ENSBTAG00000046010	ENSBTAT00000062953	antisense	intergenic	2402	convergent	downstream
0	MSTRG.11787	MSTRG.11787.1	ENSBTAG00000004135	ENSBTAT00000005412	antisense	intergenic	8043	convergent	downstream
0	MSTRG.16308	MSTRG.16308.1	ENSBTAG00000045496	ENSBTAT00000064646	sense	intergenic	105	same_strand	downstream
1	MSTRG.16151	MSTRG.16151.1	ENSBTAG00000019761	ENSBTAT00000026334	sense	intergenic	25832	same_strand	upstream
1	MSTRG.4680	MSTRG.4680.3	ENSBTAG00000012621	ENSBTAT00000016755	sense	intergenic	11755	same_strand	downstream
1	MSTRG.5781	MSTRG.5781.1	ENSBTAG00000017799	ENSBTAT00000051852	antisense	intergenic	184	divergent	upstream
0	MSTRG.5781	MSTRG.5781.1	ENSBTAG00000012193	ENSBTAT00000031632	antisense	intergenic	3988	convergent	downstream
1	MSTRG.2517	MSTRG.2517.1	ENSBTAG00000010582	ENSBTAT00000013992	antisense	intergenic	3785	convergent	downstream
1	MSTRG.13896	MSTRG.13896.3	ENSBTAG00000009844	ENSBTAT00000012977	antisense	intergenic	2413	divergent	upstream
1	MSTRG.6054	MSTRG.6054.1	ENSBTAG00000044006	ENSBTAT00000061540	sense	intergenic	6330	same_strand	upstream
1	MSTRG.2203	MSTRG.2203.1	ENSBTAG00000015007	ENSBTAT00000064008	sense	intergenic	9400	same_strand	upstream
0	MSTRG.2203	MSTRG.2203.1	ENSBTAG00000015007	ENSBTAT00000019983	sense	intergenic	9409	same_strand	upstream
1	MSTRG.13514	MSTRG.13514.2	ENSBTAG00000000644	ENSBTAT00000000847	sense	intergenic	1773	same_strand	downstream
0	MSTRG.13514	MSTRG.13514.2	ENSBTAG00000019203	ENSBTAT00000025561	sense	intergenic	7904	same_strand	downstream
1	MSTRG.14492	MSTRG.14492.1	ENSBTAG00000043519	ENSBTAT00000060511	antisense	intergenic	25821	divergent	upstream
0	MSTRG.2496	MSTRG.2496.1	ENSBTAG00000021928	ENSBTAT00000029233	antisense	intergenic	1220	convergent	downstream
0	MSTRG.2496	MSTRG.2496.1	ENSBTAG00000030281	ENSBTAT00000042757	sense	intergenic	927	same_strand	downstream
1	MSTRG.16924	MSTRG.16924.1	ENSBTAG00000000613	ENSBTAT00000000805	antisense	intergenic	135	divergent	upstream
0	MSTRG.16924	MSTRG.16924.1	ENSBTAG00000005581	ENSBTAT00000007331	sense	intergenic	906	same_strand	upstream
0	MSTRG.16924	MSTRG.16924.1	ENSBTAG00000000595	ENSBTAT00000035613	antisense	intergenic	6787	convergent	downstream
1	MSTRG.1909	MSTRG.1909.3	ENSBTAG00000027017	ENSBTAT00000038682	antisense	intergenic	4183	divergent	upstream
1	MSTRG.4727	MSTRG.4727.1	ENSBTAG00000017352	ENSBTAT00000023068	sense	intergenic	12320	same_strand	downstream
0	MSTRG.4727	MSTRG.4727.1	ENSBTAG00000042785	ENSBTAT00000059777	sense	intergenic	12973	same_strand	downstream
1	MSTRG.13692	MSTRG.13692.2	ENSBTAG00000015107	ENSBTAT00000020102	sense	intergenic	24741	same_strand	downstream
1	MSTRG.10359	MSTRG.10359.1	ENSBTAG00000008228	ENSBTAT00000010825	sense	intergenic	16190	same_strand	downstream
1	MSTRG.4763	MSTRG.4763.1	ENSBTAG00000013294	ENSBTAT00000017680	antisense	intergenic	156	divergent	upstream
0	MSTRG.4763	MSTRG.4763.1	ENSBTAG00000010432	ENSBTAT00000013769	sense	intergenic	2992	same_strand	upstream
1	MSTRG.19002	MSTRG.19002.1	ENSBTAG00000039890	ENSBTAT00000054065	antisense	intergenic	4577	convergent	downstream
0	MSTRG.16882	MSTRG.16882.1	ENSBTAG00000009569	ENSBTAT00000012587	sense	intergenic	880	same_strand	downstream
0	MSTRG.3319	MSTRG.3319.1	ENSBTAG00000031715	ENSBTAT00000044968	sense	intergenic	6890	same_strand	downstream
1	MSTRG.13871	MSTRG.13871.1	ENSBTAG00000012502	ENSBTAT00000016590	antisense	intergenic	9775	convergent	downstream
1	MSTRG.13692	MSTRG.13692.1	ENSBTAG00000015107	ENSBTAT00000020102	sense	intergenic	24197	same_strand	downstream
1	MSTRG.2829	MSTRG.2829.1	ENSBTAG00000003922	ENSBTAT00000061268	antisense	intergenic	42	convergent	downstream
1	MSTRG.1377	MSTRG.1377.1	ENSBTAG00000044921	ENSBTAT00000062354	sense	intergenic	8135	same_strand	upstream
0	MSTRG.3905	MSTRG.3905.3	ENSBTAG00000000620	ENSBTAT00000000816	antisense	intergenic	2189	convergent	downstream
1	MSTRG.6085	MSTRG.6085.1	ENSBTAG00000044808	ENSBTAT00000062241	sense	intergenic	319	same_strand	downstream
0	MSTRG.6085	MSTRG.6085.1	ENSBTAG00000020944	ENSBTAT00000027897	antisense	intergenic	1434	divergent	upstream
1	MSTRG.4480	MSTRG.4480.4	ENSBTAG00000002051	ENSBTAT00000039909	sense	intergenic	4490	same_strand	upstream
1	MSTRG.12435	MSTRG.12435.1	ENSBTAG00000003509	ENSBTAT00000031486	sense	intergenic	17063	same_strand	upstream
0	MSTRG.13295	MSTRG.13295.1	ENSBTAG00000045040	ENSBTAT00000062473	sense	intergenic	7845	same_strand	upstream
1	MSTRG.11072	MSTRG.11072.1	ENSBTAG00000046396	ENSBTAT00000064830	sense	intergenic	58322	same_strand	upstream
1	MSTRG.12929	MSTRG.12929.1	ENSBTAG00000003176	ENSBTAT00000004124	sense	intergenic	6745	same_strand	upstream
1	MSTRG.14317	MSTRG.14317.1	ENSBTAG00000000634	ENSBTAT00000000837	antisense	intergenic	8407	divergent	upstream
0	MSTRG.14155	MSTRG.14155.1	ENSBTAG00000044817	ENSBTAT00000062250	antisense	intergenic	337	divergent	upstream
0	MSTRG.14155	MSTRG.14155.1	ENSBTAG00000002078	ENSBTAT00000002687	sense	intergenic	2953	same_strand	downstream
0	MSTRG.14155	MSTRG.14155.1	ENSBTAG00000040060	ENSBTAT00000023553	sense	intergenic	2715	same_strand	upstream
0	MSTRG.7744	MSTRG.7744.1	ENSBTAG00000006048	ENSBTAT00000007945	sense	intergenic	5931	same_strand	upstream
1	MSTRG.3474	MSTRG.3474.1	ENSBTAG00000018101	ENSBTAT00000024092	sense	intergenic	7761	same_strand	upstream
1	MSTRG.13896	MSTRG.13896.1	ENSBTAG00000009844	ENSBTAT00000012977	antisense	intergenic	228	divergent	upstream
1	MSTRG.7820	MSTRG.7820.1	ENSBTAG00000002423	ENSBTAT00000003145	sense	intergenic	7544	same_strand	downstream
0	MSTRG.10190	MSTRG.10190.2	ENSBTAG00000008399	ENSBTAT00000054868	sense	intergenic	4181	same_strand	upstream
1	MSTRG.18447	MSTRG.18447.1	ENSBTAG00000024381	ENSBTAT00000061143	sense	intergenic	15	same_strand	upstream
1	MSTRG.19295	MSTRG.19295.6	ENSBTAG00000029828	ENSBTAT00000042207	sense	intergenic	1957	same_strand	downstream
0	MSTRG.19295	MSTRG.19295.6	ENSBTAG00000036367	ENSBTAT00000050867	sense	intergenic	2115	same_strand	downstream
1	MSTRG.1141	MSTRG.1141.2	ENSBTAG00000010766	ENSBTAT00000014256	antisense	intergenic	2691	convergent	downstream
0	MSTRG.1141	MSTRG.1141.2	ENSBTAG00000027173	ENSBTAT00000038963	sense	intergenic	7276	same_strand	downstream
1	MSTRG.15073	MSTRG.15073.1	ENSBTAG00000004587	ENSBTAT00000006022	antisense	intergenic	1102	divergent	upstream
0	MSTRG.14828	MSTRG.14828.2	ENSBTAG00000000548	ENSBTAT00000000718	sense	intergenic	8048	same_strand	downstream
1	MSTRG.3932	MSTRG.3932.1	ENSBTAG00000020139	ENSBTAT00000026826	sense	intergenic	4860	same_strand	downstream
0	MSTRG.3932	MSTRG.3932.1	ENSBTAG00000020143	ENSBTAT00000026830	antisense	intergenic	9422	divergent	upstream
1	MSTRG.8941	MSTRG.8941.1	ENSBTAG00000010938	ENSBTAT00000014527	antisense	intergenic	21916	divergent	upstream
1	MSTRG.16089	MSTRG.16089.1	ENSBTAG00000002392	ENSBTAT00000063504	antisense	intergenic	31840	divergent	upstream
0	MSTRG.16089	MSTRG.16089.1	ENSBTAG00000002392	ENSBTAT00000003097	antisense	intergenic	31840	divergent	upstream
0	MSTRG.16089	MSTRG.16089.1	ENSBTAG00000002392	ENSBTAT00000063062	antisense	intergenic	31840	divergent	upstream
1	MSTRG.14816	MSTRG.14816.1	ENSBTAG00000007206	ENSBTAT00000009480	sense	intergenic	9078	same_strand	downstream
0	ENSBTAG00000039768	ENSBTAT00000056355	ENSBTAG00000002963	ENSBTAT00000003858	antisense	intergenic	1826	divergent	upstream
0	ENSBTAG00000039768	ENSBTAT00000056355	ENSBTAG00000022394	ENSBTAT00000030326	antisense	intergenic	2890	convergent	downstream
1	MSTRG.7254	MSTRG.7254.4	ENSBTAG00000009711	ENSBTAT00000012812	sense	intergenic	6953	same_strand	downstream
1	MSTRG.18250	MSTRG.18250.1	ENSBTAG00000019187	ENSBTAT00000025536	sense	intergenic	32	same_strand	downstream
0	ENSBTAG00000036321	ENSBTAT00000055669	ENSBTAG00000040370	ENSBTAT00000065402	antisense	intergenic	9338	convergent	downstream
1	MSTRG.7254	MSTRG.7254.1	ENSBTAG00000009711	ENSBTAT00000012812	sense	intergenic	6911	same_strand	downstream
0	MSTRG.2496	MSTRG.2496.3	ENSBTAG00000021928	ENSBTAT00000029233	antisense	intergenic	1221	convergent	downstream
0	MSTRG.2496	MSTRG.2496.3	ENSBTAG00000030281	ENSBTAT00000042757	sense	intergenic	2480	same_strand	downstream
0	MSTRG.2496	MSTRG.2496.3	ENSBTAG00000042482	ENSBTAT00000059474	sense	intergenic	822	same_strand	downstream
1	MSTRG.7517	MSTRG.7517.3	ENSBTAG00000004651	ENSBTAT00000006106	antisense	intergenic	1662	convergent	downstream
0	MSTRG.7517	MSTRG.7517.3	ENSBTAG00000047186	ENSBTAT00000043502	sense	intergenic	9685	same_strand	upstream
1	MSTRG.3224	MSTRG.3224.1	ENSBTAG00000001420	ENSBTAT00000001863	sense	intergenic	1312	same_strand	upstream
0	MSTRG.3224	MSTRG.3224.1	ENSBTAG00000039071	ENSBTAT00000055083	antisense	intergenic	7613	divergent	upstream
0	MSTRG.10716	MSTRG.10716.1	ENSBTAG00000007074	ENSBTAT00000064426	sense	intergenic	7514	same_strand	downstream
1	MSTRG.12923	MSTRG.12923.1	ENSBTAG00000008283	ENSBTAT00000010899	antisense	intergenic	69282	divergent	upstream
1	MSTRG.18021	MSTRG.18021.3	ENSBTAG00000014361	ENSBTAT00000036592	sense	intergenic	815	same_strand	downstream
0	MSTRG.18021	MSTRG.18021.3	ENSBTAG00000003483	ENSBTAT00000004527	antisense	intergenic	2200	convergent	downstream
1	MSTRG.16836	MSTRG.16836.1	ENSBTAG00000025148	ENSBTAT00000035207	antisense	intergenic	3896	divergent	upstream
0	MSTRG.16836	MSTRG.16836.1	ENSBTAG00000016988	ENSBTAT00000022592	sense	intergenic	7615	same_strand	upstream
0	MSTRG.11311	MSTRG.11311.1	ENSBTAG00000019073	ENSBTAT00000025393	sense	intergenic	8435	same_strand	downstream
1	MSTRG.5658	MSTRG.5658.5	ENSBTAG00000004693	ENSBTAT00000006159	sense	intergenic	43343	same_strand	upstream
0	MSTRG.13858	MSTRG.13858.4	ENSBTAG00000020958	ENSBTAT00000027912	antisense	intergenic	3364	convergent	downstream
0	MSTRG.13858	MSTRG.13858.4	ENSBTAG00000047838	ENSBTAT00000065584	sense	intergenic	91	same_strand	upstream
1	MSTRG.5630	MSTRG.5630.1	ENSBTAG00000001398	ENSBTAT00000001838	antisense	intergenic	477	divergent	upstream
1	MSTRG.6597	MSTRG.6597.1	ENSBTAG00000026263	ENSBTAT00000043746	sense	intergenic	5789	same_strand	upstream
1	MSTRG.19614	MSTRG.19614.1	ENSBTAG00000010289	ENSBTAT00000013582	antisense	intergenic	45573	convergent	downstream
0	MSTRG.3544	MSTRG.3544.1	ENSBTAG00000042678	ENSBTAT00000059670	sense	intergenic	1036	same_strand	downstream
1	MSTRG.5132	MSTRG.5132.1	ENSBTAG00000005300	ENSBTAT00000006974	sense	intergenic	5053	same_strand	upstream
1	MSTRG.14962	MSTRG.14962.2	ENSBTAG00000007983	ENSBTAT00000033361	sense	intergenic	14373	same_strand	downstream
1	MSTRG.2589	MSTRG.2589.1	ENSBTAG00000022142	ENSBTAT00000029860	sense	intergenic	29499	same_strand	upstream
1	MSTRG.8046	MSTRG.8046.2	ENSBTAG00000018837	ENSBTAT00000025078	sense	intergenic	27308	same_strand	downstream
1	MSTRG.10891	MSTRG.10891.1	ENSBTAG00000026896	ENSBTAT00000042722	sense	intergenic	15962	same_strand	downstream
1	MSTRG.8534	MSTRG.8534.1	ENSBTAG00000047806	ENSBTAT00000063898	antisense	intergenic	3780	convergent	downstream
0	MSTRG.8534	MSTRG.8534.1	ENSBTAG00000015415	ENSBTAT00000020495	sense	intergenic	5053	same_strand	downstream
1	MSTRG.1397	MSTRG.1397.4	ENSBTAG00000014741	ENSBTAT00000019616	antisense	intergenic	7496	divergent	upstream
0	MSTRG.9721	MSTRG.9721.1	ENSBTAG00000042845	ENSBTAT00000059837	sense	intergenic	473	same_strand	downstream
0	MSTRG.9721	MSTRG.9721.1	ENSBTAG00000043034	ENSBTAT00000060026	sense	intergenic	3631	same_strand	upstream
0	MSTRG.9721	MSTRG.9721.1	ENSBTAG00000046420	ENSBTAT00000059951	sense	intergenic	1480	same_strand	downstream
0	MSTRG.9721	MSTRG.9721.1	ENSBTAG00000042679	ENSBTAT00000059671	sense	intergenic	2048	same_strand	downstream
0	MSTRG.9721	MSTRG.9721.1	ENSBTAG00000043490	ENSBTAT00000060482	sense	intergenic	6308	same_strand	upstream
0	MSTRG.9721	MSTRG.9721.1	ENSBTAG00000042690	ENSBTAT00000059682	sense	intergenic	2072	same_strand	upstream
0	MSTRG.9721	MSTRG.9721.1	ENSBTAG00000042603	ENSBTAT00000059595	sense	intergenic	819	same_strand	upstream
0	MSTRG.9721	MSTRG.9721.1	ENSBTAG00000043179	ENSBTAT00000060171	sense	intergenic	3963	same_strand	downstream
0	MSTRG.9721	MSTRG.9721.1	ENSBTAG00000042412	ENSBTAT00000059404	sense	intergenic	5587	same_strand	downstream
0	MSTRG.9721	MSTRG.9721.1	ENSBTAG00000042442	ENSBTAT00000059434	sense	intergenic	7785	same_strand	upstream
0	MSTRG.9721	MSTRG.9721.1	ENSBTAG00000042543	ENSBTAT00000059535	sense	intergenic	5391	same_strand	upstream
1	MSTRG.3009	MSTRG.3009.1	ENSBTAG00000040046	ENSBTAT00000008040	sense	intergenic	21405	same_strand	downstream
1	MSTRG.5410	MSTRG.5410.1	ENSBTAG00000014111	ENSBTAT00000018761	sense	intergenic	36664	same_strand	upstream
1	MSTRG.13886	MSTRG.13886.1	ENSBTAG00000021051	ENSBTAT00000028038	antisense	intergenic	12398	convergent	downstream
1	MSTRG.1397	MSTRG.1397.3	ENSBTAG00000014741	ENSBTAT00000019616	antisense	intergenic	7486	divergent	upstream
1	MSTRG.762	MSTRG.762.1	ENSBTAG00000038697	ENSBTAT00000053512	sense	intergenic	12660	same_strand	upstream
1	MSTRG.14368	MSTRG.14368.1	ENSBTAG00000013110	ENSBTAT00000017429	antisense	intergenic	10545	divergent	upstream
0	MSTRG.13816	MSTRG.13816.4	ENSBTAG00000007101	ENSBTAT00000009341	antisense	intergenic	145	divergent	upstream
1	MSTRG.17298	MSTRG.17298.1	ENSBTAG00000004602	ENSBTAT00000006039	sense	intergenic	5007	same_strand	upstream
1	MSTRG.5258	MSTRG.5258.2	ENSBTAG00000014127	ENSBTAT00000018774	sense	intergenic	33950	same_strand	downstream
1	MSTRG.4719	MSTRG.4719.1	ENSBTAG00000015711	ENSBTAT00000020860	sense	intergenic	11141	same_strand	upstream
1	MSTRG.17482	MSTRG.17482.2	ENSBTAG00000017078	ENSBTAT00000035128	antisense	intergenic	10714	convergent	downstream
1	MSTRG.17048	MSTRG.17048.1	ENSBTAG00000004524	ENSBTAT00000035792	sense	intergenic	109	same_strand	downstream
1	MSTRG.1909	MSTRG.1909.1	ENSBTAG00000027017	ENSBTAT00000038682	antisense	intergenic	2053	divergent	upstream
0	MSTRG.13289	MSTRG.13289.3	ENSBTAG00000046359	ENSBTAT00000066052	antisense	intergenic	9924	divergent	upstream
1	MSTRG.10011	MSTRG.10011.1	ENSBTAG00000013026	ENSBTAT00000017319	antisense	intergenic	53791	convergent	downstream
1	MSTRG.3734	MSTRG.3734.5	ENSBTAG00000008421	ENSBTAT00000011082	antisense	intergenic	150	convergent	downstream
0	MSTRG.3734	MSTRG.3734.5	ENSBTAG00000038682	ENSBTAT00000019225	antisense	intergenic	8544	divergent	upstream
0	ENSBTAG00000039673	ENSBTAT00000051901	ENSBTAG00000019764	ENSBTAT00000026336	sense	intergenic	9827	same_strand	upstream
1	MSTRG.15782	MSTRG.15782.2	ENSBTAG00000047191	ENSBTAT00000065475	sense	intergenic	22460	same_strand	downstream
1	MSTRG.15718	MSTRG.15718.2	ENSBTAG00000003291	ENSBTAT00000004262	sense	intergenic	2310	same_strand	downstream
0	MSTRG.3641	MSTRG.3641.2	ENSBTAG00000020166	ENSBTAT00000026859	antisense	intergenic	4366	divergent	upstream
0	MSTRG.18881	MSTRG.18881.1	ENSBTAG00000043563	ENSBTAT00000060577	sense	intergenic	6540	same_strand	upstream
0	MSTRG.18881	MSTRG.18881.1	ENSBTAG00000043551	ENSBTAT00000060568	sense	intergenic	6408	same_strand	upstream
0	MSTRG.18881	MSTRG.18881.1	ENSBTAG00000043566	ENSBTAT00000060542	sense	intergenic	6469	same_strand	upstream
0	MSTRG.18881	MSTRG.18881.1	ENSBTAG00000043564	ENSBTAT00000060553	sense	intergenic	2560	same_strand	upstream
0	MSTRG.18881	MSTRG.18881.1	ENSBTAG00000043583	ENSBTAT00000060576	antisense	intergenic	8872	convergent	downstream
0	MSTRG.18881	MSTRG.18881.1	ENSBTAG00000043574	ENSBTAT00000060570	sense	intergenic	1735	same_strand	upstream
0	MSTRG.18881	MSTRG.18881.1	ENSBTAG00000043560	ENSBTAT00000060566	sense	intergenic	3401	same_strand	upstream
0	MSTRG.18881	MSTRG.18881.1	ENSBTAG00000043580	ENSBTAT00000060536	antisense	intergenic	49	convergent	downstream
0	MSTRG.18881	MSTRG.18881.1	ENSBTAG00000043550	ENSBTAT00000060567	sense	intergenic	8945	same_strand	upstream
0	MSTRG.18881	MSTRG.18881.1	ENSBTAG00000043576	ENSBTAT00000060537	sense	intergenic	2492	same_strand	upstream
0	MSTRG.18881	MSTRG.18881.1	ENSBTAG00000043559	ENSBTAT00000060543	sense	intergenic	4670	same_strand	upstream
0	MSTRG.18881	MSTRG.18881.1	ENSBTAG00000043552	ENSBTAT00000060565	sense	intergenic	4601	same_strand	upstream
0	MSTRG.18881	MSTRG.18881.1	ENSBTAG00000043577	ENSBTAT00000060552	sense	intergenic	4960	same_strand	upstream
0	MSTRG.18881	MSTRG.18881.1	ENSBTAG00000043545	ENSBTAT00000060545	antisense	intergenic	1660	convergent	downstream
0	MSTRG.18881	MSTRG.18881.1	ENSBTAG00000043584	ENSBTAT00000060539	sense	intergenic	2721	same_strand	upstream
0	MSTRG.18881	MSTRG.18881.1	ENSBTAG00000043568	ENSBTAT00000060547	sense	intergenic	4254	same_strand	upstream
0	MSTRG.18881	MSTRG.18881.1	ENSBTAG00000043561	ENSBTAT00000060569	sense	intergenic	118	same_strand	upstream
0	MSTRG.18881	MSTRG.18881.1	ENSBTAG00000043554	ENSBTAT00000060574	sense	intergenic	4185	same_strand	upstream
0	MSTRG.18881	MSTRG.18881.1	ENSBTAG00000043544	ENSBTAT00000060555	sense	intergenic	6338	same_strand	upstream
0	MSTRG.18881	MSTRG.18881.1	ENSBTAG00000043546	ENSBTAT00000060562	antisense	intergenic	8344	convergent	downstream
0	MSTRG.18881	MSTRG.18881.1	ENSBTAG00000043556	ENSBTAT00000060549	sense	intergenic	1805	same_strand	upstream
1	MSTRG.13677	MSTRG.13677.1	ENSBTAG00000011322	ENSBTAT00000015051	antisense	intergenic	10607	divergent	upstream
0	MSTRG.14648	MSTRG.14648.5	ENSBTAG00000016709	ENSBTAT00000033700	sense	intergenic	3575	same_strand	downstream
1	MSTRG.10010	MSTRG.10010.1	ENSBTAG00000039133	ENSBTAT00000053491	antisense	intergenic	44185	divergent	upstream
0	MSTRG.9912	MSTRG.9912.1	ENSBTAG00000046301	ENSBTAT00000065626	sense	intergenic	7562	same_strand	upstream
0	MSTRG.9912	MSTRG.9912.1	ENSBTAG00000034005	ENSBTAT00000011532	antisense	intergenic	9614	divergent	upstream
1	MSTRG.893	MSTRG.893.1	ENSBTAG00000000625	ENSBTAT00000000824	sense	intergenic	86333	same_strand	downstream
1	MSTRG.10704	MSTRG.10704.1	ENSBTAG00000000871	ENSBTAT00000001158	antisense	intergenic	1469	convergent	downstream
0	MSTRG.10704	MSTRG.10704.1	ENSBTAG00000045477	ENSBTAT00000062910	antisense	intergenic	2215	divergent	upstream
1	MSTRG.2482	MSTRG.2482.1	ENSBTAG00000030278	ENSBTAT00000042753	sense	intergenic	116	same_strand	upstream
0	MSTRG.2482	MSTRG.2482.1	ENSBTAG00000025161	ENSBTAT00000035230	antisense	intergenic	3935	convergent	downstream
0	MSTRG.2482	MSTRG.2482.1	ENSBTAG00000029979	ENSBTAT00000042358	sense	intergenic	661	same_strand	upstream
1	MSTRG.19367	MSTRG.19367.1	ENSBTAG00000047194	ENSBTAT00000063248	antisense	intergenic	14180	divergent	upstream
0	MSTRG.13229	MSTRG.13229.1	ENSBTAG00000036388	ENSBTAT00000050888	antisense	intergenic	6684	divergent	upstream
0	MSTRG.13229	MSTRG.13229.1	ENSBTAG00000013066	ENSBTAT00000044139	antisense	intergenic	3640	divergent	upstream
0	MSTRG.16632	MSTRG.16632.1	ENSBTAG00000039246	ENSBTAT00000024852	antisense	intergenic	135	divergent	upstream
1	MSTRG.9727	MSTRG.9727.1	ENSBTAG00000038073	ENSBTAT00000057495	sense	intergenic	608	same_strand	downstream
0	MSTRG.9727	MSTRG.9727.1	ENSBTAG00000037977	ENSBTAT00000054753	antisense	intergenic	2316	divergent	upstream
0	MSTRG.9727	MSTRG.9727.1	ENSBTAG00000043578	ENSBTAT00000060550	antisense	intergenic	1806	divergent	upstream
1	MSTRG.5821	MSTRG.5821.2	ENSBTAG00000009963	ENSBTAT00000013140	antisense	intergenic	1724	divergent	upstream
1	MSTRG.12677	MSTRG.12677.1	ENSBTAG00000012654	ENSBTAT00000016785	antisense	intergenic	1	divergent	upstream
0	MSTRG.12677	MSTRG.12677.1	ENSBTAG00000002792	ENSBTAT00000003617	antisense	intergenic	257	convergent	downstream
0	MSTRG.12677	MSTRG.12677.1	ENSBTAG00000002791	ENSBTAT00000003616	antisense	intergenic	9172	convergent	downstream
0	MSTRG.12677	MSTRG.12677.1	ENSBTAG00000012657	ENSBTAT00000016807	antisense	intergenic	3306	divergent	upstream
0	MSTRG.12677	MSTRG.12677.1	ENSBTAG00000012657	ENSBTAT00000016799	antisense	intergenic	3306	divergent	upstream
1	MSTRG.15383	MSTRG.15383.1	ENSBTAG00000004494	ENSBTAT00000005893	antisense	intergenic	80	convergent	downstream
0	MSTRG.15383	MSTRG.15383.1	ENSBTAG00000003942	ENSBTAT00000005146	antisense	intergenic	2778	divergent	upstream
1	MSTRG.19295	MSTRG.19295.8	ENSBTAG00000029828	ENSBTAT00000042207	sense	intergenic	3239	same_strand	downstream
0	MSTRG.19295	MSTRG.19295.8	ENSBTAG00000036367	ENSBTAT00000050867	sense	intergenic	3397	same_strand	downstream
1	MSTRG.16942	MSTRG.16942.2	ENSBTAG00000017291	ENSBTAT00000022987	sense	intergenic	3400	same_strand	upstream
0	MSTRG.16942	MSTRG.16942.2	ENSBTAG00000047424	ENSBTAT00000063911	sense	intergenic	9634	same_strand	upstream
0	MSTRG.16942	MSTRG.16942.2	ENSBTAG00000017280	ENSBTAT00000022979	antisense	intergenic	8972	divergent	upstream
1	MSTRG.13058	MSTRG.13058.1	ENSBTAG00000030123	ENSBTAT00000042501	sense	intergenic	9423	same_strand	upstream
0	MSTRG.13058	MSTRG.13058.1	ENSBTAG00000029940	ENSBTAT00000042319	sense	intergenic	9623	same_strand	upstream
0	MSTRG.5170	MSTRG.5170.1	ENSBTAG00000004358	ENSBTAT00000005704	antisense	intergenic	2236	convergent	downstream
0	MSTRG.5170	MSTRG.5170.1	ENSBTAG00000004361	ENSBTAT00000038473	antisense	intergenic	2213	divergent	upstream
1	MSTRG.16150	MSTRG.16150.1	ENSBTAG00000027630	ENSBTAT00000039792	sense	intergenic	36309	same_strand	upstream
1	MSTRG.19295	MSTRG.19295.7	ENSBTAG00000029828	ENSBTAT00000042207	sense	intergenic	1957	same_strand	downstream
0	MSTRG.19295	MSTRG.19295.7	ENSBTAG00000036367	ENSBTAT00000050867	sense	intergenic	2115	same_strand	downstream
1	MSTRG.2929	MSTRG.2929.1	ENSBTAG00000015124	ENSBTAT00000020126	antisense	intergenic	84	divergent	upstream
0	MSTRG.17715	MSTRG.17715.1	ENSBTAG00000005907	ENSBTAT00000007761	antisense	intergenic	239	convergent	downstream
0	MSTRG.17715	MSTRG.17715.1	ENSBTAG00000005905	ENSBTAT00000048966	antisense	intergenic	622	divergent	upstream
1	MSTRG.96	MSTRG.96.1	ENSBTAG00000026156	ENSBTAT00000037060	antisense	intergenic	697	divergent	upstream
0	MSTRG.7248	MSTRG.7248.1	ENSBTAG00000011491	ENSBTAT00000015274	antisense	intergenic	8886	divergent	upstream
0	MSTRG.7248	MSTRG.7248.1	ENSBTAG00000011490	ENSBTAT00000015272	sense	intergenic	1237	same_strand	upstream
1	MSTRG.9882	MSTRG.9882.1	ENSBTAG00000043190	ENSBTAT00000060182	sense	intergenic	4547	same_strand	downstream
1	MSTRG.13896	MSTRG.13896.2	ENSBTAG00000009844	ENSBTAT00000012977	antisense	intergenic	319	divergent	upstream
0	MSTRG.13858	MSTRG.13858.2	ENSBTAG00000020958	ENSBTAT00000027912	antisense	intergenic	3364	convergent	downstream
0	MSTRG.13858	MSTRG.13858.2	ENSBTAG00000047838	ENSBTAT00000065584	sense	intergenic	91	same_strand	upstream
1	MSTRG.554	MSTRG.554.1	ENSBTAG00000007331	ENSBTAT00000031949	sense	intergenic	40729	same_strand	downstream
1	MSTRG.16157	MSTRG.16157.1	ENSBTAG00000004428	ENSBTAT00000005802	sense	intergenic	674	same_strand	upstream
0	MSTRG.16157	MSTRG.16157.1	ENSBTAG00000004426	ENSBTAT00000005799	sense	intergenic	3128	same_strand	upstream
1	MSTRG.10909	MSTRG.10909.1	ENSBTAG00000013665	ENSBTAT00000018162	sense	intergenic	49732	same_strand	upstream

## Sheet: Sheet2
"genic":	mixed					intergenic
ENSBTAT00000064184	MSTRG.13816.1					MSTRG.16150.2
MSTRG.1248.1	ENSBTAT00000063950					MSTRG.5821.1
MSTRG.16275.1	MSTRG.14648.3					MSTRG.2921.2
MSTRG.17657.1	MSTRG.13688.1					MSTRG.5066.3
MSTRG.14493.1	MSTRG.8370.6					MSTRG.8936.2
ENSBTAT00000063638	MSTRG.14444.1					MSTRG.4132.1
MSTRG.6116.1	MSTRG.7952.1					MSTRG.6675.1
MSTRG.7119.2	ENSBTAT00000008763					MSTRG.5486.1
MSTRG.4322.2	MSTRG.14720.2					MSTRG.15989.1
MSTRG.2760.2	ENSBTAT00000064573					MSTRG.13060.1
MSTRG.8894.2	MSTRG.18767.1					MSTRG.9101.1
ENSBTAT00000066119	MSTRG.14648.4					MSTRG.10728.1
MSTRG.8894.3	MSTRG.14946.1					MSTRG.15838.1
MSTRG.16316.1	MSTRG.7102.1					MSTRG.2781.1
MSTRG.3164.1	MSTRG.798.1					MSTRG.2230.1
MSTRG.4322.1	MSTRG.13289.2					MSTRG.9716.1
MSTRG.4322.3	MSTRG.8370.7					MSTRG.6927.1
MSTRG.1832.1	ENSBTAT00000046641					MSTRG.16836.4
MSTRG.7119.1	ENSBTAT00000033317					MSTRG.1880.4
MSTRG.13409.1	MSTRG.15853.1					MSTRG.5066.10
MSTRG.1909.2	MSTRG.6022.1					MSTRG.13896.5
MSTRG.13628.1	MSTRG.15954.1					MSTRG.17297.4
MSTRG.6116.2	MSTRG.19295.2					MSTRG.16441.3
ENSBTAT00000065784	ENSBTAT00000065234					MSTRG.19598.1
MSTRG.431.1	ENSBTAT00000064664					MSTRG.12669.1
MSTRG.14512.3	MSTRG.5006.1					MSTRG.904.1
MSTRG.3237.1	MSTRG.2496.2					MSTRG.5066.9
ENSBTAT00000065010	ENSBTAT00000033224					MSTRG.2037.1
MSTRG.7405.1	MSTRG.18476.1					MSTRG.734.1
MSTRG.7738.1	MSTRG.3544.2					MSTRG.1654.1
MSTRG.14543.1	MSTRG.8765.2					MSTRG.558.1
MSTRG.701.1	MSTRG.13296.2					MSTRG.12651.2
MSTRG.1748.1	MSTRG.3641.1					MSTRG.11364.1
ENSBTAT00000049990	MSTRG.13289.1					MSTRG.2921.1
MSTRG.10008.3	MSTRG.12100.1					MSTRG.5845.2
MSTRG.14354.1	MSTRG.10739.1					MSTRG.1316.1
MSTRG.2440.1	MSTRG.6867.1					MSTRG.18724.1
ENSBTAT00000035106	MSTRG.1731.1					MSTRG.1745.3
ENSBTAT00000033409	MSTRG.14109.1					MSTRG.3973.1
MSTRG.15833.1	MSTRG.7980.1					MSTRG.7009.1
ENSBTAT00000066059	ENSBTAT00000033903					MSTRG.16441.4
ENSBTAT00000066083	MSTRG.12790.1					MSTRG.7668.1
MSTRG.19017.1	MSTRG.17505.1					MSTRG.9299.1
MSTRG.3950.1	MSTRG.13457.1					MSTRG.10948.1
ENSBTAT00000015430	MSTRG.10139.1					MSTRG.13887.1
MSTRG.15954.2	MSTRG.18744.1					MSTRG.3546.1
MSTRG.10008.2	MSTRG.13858.7					MSTRG.13496.1
MSTRG.13409.3	MSTRG.16401.3					MSTRG.11131.1
ENSBTAT00000064041	ENSBTAT00000001606					MSTRG.10838.2
ENSBTAT00000020979	ENSBTAT00000065030					MSTRG.5845.1
MSTRG.12313.1	MSTRG.14828.1					MSTRG.39.1
MSTRG.2230.2	MSTRG.18052.4					MSTRG.7517.4
MSTRG.13770.2	MSTRG.2166.1					MSTRG.1313.1
MSTRG.4322.4	MSTRG.6853.1					MSTRG.18333.1
MSTRG.17668.2	MSTRG.8370.2					MSTRG.5303.1
MSTRG.15462.1	MSTRG.3905.1					MSTRG.13480.2
MSTRG.8756.1	MSTRG.10062.1					MSTRG.13215.1
ENSBTAT00000061604	ENSBTAT00000063249					MSTRG.2045.2
MSTRG.12552.1	MSTRG.8371.3					MSTRG.15024.1
MSTRG.17668.1	MSTRG.6040.1					MSTRG.745.5
ENSBTAT00000020473	ENSBTAT00000004552					MSTRG.2115.2
MSTRG.16284.1	MSTRG.3905.2					MSTRG.12461.1
ENSBTAT00000065137	MSTRG.16401.2					MSTRG.10214.1
MSTRG.14004.1	MSTRG.13366.1					MSTRG.1397.5
MSTRG.18579.1	ENSBTAT00000066257					MSTRG.1573.1
MSTRG.15510.1	ENSBTAT00000063034					MSTRG.9889.1
ENSBTAT00000006724	MSTRG.18476.2					MSTRG.4763.2
MSTRG.7943.1	MSTRG.16401.4					MSTRG.13409.6
ENSBTAT00000026486	MSTRG.9674.1					MSTRG.1745.2
MSTRG.9211.1	MSTRG.8765.1					MSTRG.18148.1
MSTRG.13409.4	ENSBTAT00000001380					MSTRG.7608.1
MSTRG.16962.1	MSTRG.3681.1					MSTRG.9986.1
ENSBTAT00000018665	MSTRG.9772.1					MSTRG.12677.2
MSTRG.1579.1	MSTRG.14720.1					MSTRG.17482.1
MSTRG.4318.1	MSTRG.1848.1					MSTRG.2036.1
ENSBTAT00000064288	MSTRG.1730.1					MSTRG.19292.1
ENSBTAT00000019798	MSTRG.14648.2					MSTRG.556.1
MSTRG.11482.3	MSTRG.13858.1					MSTRG.15989.2
MSTRG.14356.2	MSTRG.6513.1					MSTRG.8872.1
MSTRG.14356.3	ENSBTAT00000054257					MSTRG.14350.1
MSTRG.3752.1	ENSBTAT00000006677					MSTRG.5292.4
ENSBTAT00000002126	MSTRG.8371.1					MSTRG.14005.1
MSTRG.19201.1	MSTRG.8370.8					MSTRG.16600.1
ENSBTAT00000002602	MSTRG.16401.1					MSTRG.5874.2
ENSBTAT00000065406	MSTRG.8370.3					MSTRG.5066.7
MSTRG.9024.1	ENSBTAT00000053317					MSTRG.16963.1
MSTRG.15461.2	ENSBTAT00000030308					MSTRG.3308.2
MSTRG.7021.1	MSTRG.13816.3					MSTRG.1879.1
ENSBTAT00000035268	MSTRG.13005.1					MSTRG.13061.1
MSTRG.1880.2	ENSBTAT00000064782					MSTRG.137.1
ENSBTAT00000000196	MSTRG.8371.4					MSTRG.8063.1
ENSBTAT00000056436	MSTRG.8370.4					MSTRG.19179.1
MSTRG.13628.2	MSTRG.11733.1					MSTRG.12867.1
ENSBTAT00000064955	MSTRG.10880.1					MSTRG.9718.2
ENSBTAT00000065316	MSTRG.7450.1					MSTRG.10838.1
ENSBTAT00000012548	MSTRG.13858.3					MSTRG.16252.3
ENSBTAT00000064663	MSTRG.16397.7					MSTRG.10527.1
MSTRG.18317.2	MSTRG.10190.1					MSTRG.16836.2
MSTRG.10008.1	MSTRG.18769.1					MSTRG.6151.1
MSTRG.9114.1	MSTRG.13816.2					MSTRG.3850.2
ENSBTAT00000065545	MSTRG.16076.1					MSTRG.18010.1
MSTRG.18583.1	MSTRG.16979.1					MSTRG.137.2
MSTRG.4782.2	MSTRG.9248.1					MSTRG.12421.1
ENSBTAT00000008844	MSTRG.2981.1					MSTRG.18992.1
ENSBTAT00000000129	MSTRG.8370.5					MSTRG.9257.1
MSTRG.9397.1	MSTRG.13858.5					MSTRG.1408.2
MSTRG.12403.1	MSTRG.14985.1					MSTRG.19649.1
MSTRG.19054.1	MSTRG.8370.1					MSTRG.11786.1
ENSBTAT00000001135	MSTRG.18053.1					MSTRG.18828.1
ENSBTAT00000035516	MSTRG.19295.1					MSTRG.11336.3
ENSBTAT00000023871	ENSBTAT00000048604					MSTRG.16150.3
ENSBTAT00000065984	MSTRG.8371.2					MSTRG.6450.1
ENSBTAT00000066300	MSTRG.7450.2					MSTRG.13256.2
MSTRG.9263.1	MSTRG.10613.1					MSTRG.7197.1
MSTRG.5563.1	MSTRG.19295.3					MSTRG.10359.2
MSTRG.7405.2	ENSBTAT00000037698					MSTRG.17794.3
MSTRG.9705.1	MSTRG.17794.1					MSTRG.4481.1
MSTRG.14476.1	MSTRG.8114.1					MSTRG.2829.2
MSTRG.13409.2	MSTRG.16308.1					MSTRG.17667.1
ENSBTAT00000050775	MSTRG.2496.1					MSTRG.10691.1
ENSBTAT00000003039	MSTRG.16882.1					MSTRG.14492.3
MSTRG.18783.1	MSTRG.3319.1					MSTRG.5338.1
MSTRG.3937.1	MSTRG.3905.3					MSTRG.17766.4
MSTRG.2760.1	MSTRG.13295.1					MSTRG.7517.1
ENSBTAT00000063934	MSTRG.14155.1					MSTRG.16345.1
MSTRG.14356.1	MSTRG.7744.1					MSTRG.11561.1
MSTRG.5463.1	MSTRG.10190.2					MSTRG.11792.1
MSTRG.12403.2	MSTRG.14828.2					MSTRG.14528.1
MSTRG.17195.1	ENSBTAT00000056355					MSTRG.556.2
MSTRG.10634.4	ENSBTAT00000055669					MSTRG.12677.3
MSTRG.7943.2	MSTRG.2496.3					MSTRG.5012.1
MSTRG.12395.1	MSTRG.10716.1					MSTRG.12939.1
MSTRG.3924.1	MSTRG.11311.1					MSTRG.5014.2
ENSBTAT00000052148	MSTRG.13858.4					MSTRG.18880.1
MSTRG.1848.2	MSTRG.3544.1					MSTRG.5658.4
ENSBTAT00000029216	MSTRG.9721.1					MSTRG.10367.1
ENSBTAT00000065040	MSTRG.13816.4					MSTRG.16153.1
ENSBTAT00000065730	MSTRG.13289.3					MSTRG.16333.1
MSTRG.8894.1	ENSBTAT00000051901					MSTRG.16479.1
MSTRG.12270.1	MSTRG.3641.2					MSTRG.13098.1
MSTRG.1105.1	MSTRG.18881.1					MSTRG.14340.2
ENSBTAT00000042930	MSTRG.14648.5					MSTRG.4027.1
MSTRG.2106.1	MSTRG.9912.1					MSTRG.1571.1
MSTRG.4949.1	MSTRG.13229.1					MSTRG.17735.1
MSTRG.13770.1	MSTRG.16632.1					MSTRG.6432.1
ENSBTAT00000023283	MSTRG.5170.1					MSTRG.5329.1
ENSBTAT00000064891	MSTRG.17715.1					MSTRG.16252.4
MSTRG.2760.4	MSTRG.7248.1					MSTRG.14057.1
ENSBTAT00000038553	MSTRG.13858.2					MSTRG.5168.1
MSTRG.17312.1						MSTRG.7254.2
ENSBTAT00000010273						MSTRG.14833.1
ENSBTAT00000065871						MSTRG.15611.5
MSTRG.10256.1						MSTRG.8294.1
MSTRG.18640.1						MSTRG.2999.1
MSTRG.8512.1						MSTRG.17776.1
MSTRG.14841.1						MSTRG.12286.1
MSTRG.799.1						MSTRG.13096.1
						MSTRG.10921.2
						MSTRG.12970.1
						MSTRG.18539.1
						MSTRG.4307.1
						MSTRG.764.1
						MSTRG.2470.1
						MSTRG.4098.1
						MSTRG.1319.1
						MSTRG.1397.1
						MSTRG.7090.1
						MSTRG.4989.1
						MSTRG.4686.1
						MSTRG.11501.1
						MSTRG.11978.1
						MSTRG.15437.1
						MSTRG.10921.1
						MSTRG.5011.1
						MSTRG.4034.1
						MSTRG.16252.5
						MSTRG.1122.1
						MSTRG.1590.2
						MSTRG.4599.1
						MSTRG.9290.1
						MSTRG.2490.1
						MSTRG.7732.1
						MSTRG.3044.2
						MSTRG.14005.2
						MSTRG.6071.1
						MSTRG.15049.1
						MSTRG.1408.1
						MSTRG.12230.2
						MSTRG.11336.1
						MSTRG.5698.1
						MSTRG.6947.1
						MSTRG.2780.2
						MSTRG.15437.3
						MSTRG.5395.1
						MSTRG.11143.1
						MSTRG.17671.1
						MSTRG.1909.4
						MSTRG.3541.1
						MSTRG.6766.1
						MSTRG.2633.1
						MSTRG.13227.1
						MSTRG.1994.1
						MSTRG.14718.2
						MSTRG.14340.1
						MSTRG.11320.1
						MSTRG.5066.2
						MSTRG.19597.1
						MSTRG.14116.1
						MSTRG.5066.5
						MSTRG.5306.2
						MSTRG.1902.2
						MSTRG.1173.1
						MSTRG.11481.2
						MSTRG.677.1
						MSTRG.1902.1
						MSTRG.8050.1
						MSTRG.8936.3
						MSTRG.5233.1
						MSTRG.9435.2
						MSTRG.5066.4
						MSTRG.5496.1
						MSTRG.18014.1
						MSTRG.14085.1
						MSTRG.5292.1
						MSTRG.10222.1
						MSTRG.1141.3
						MSTRG.2240.1
						MSTRG.1397.2
						MSTRG.12559.1
						MSTRG.18010.2
						MSTRG.6771.1
						MSTRG.8376.1
						MSTRG.2588.1
						MSTRG.19146.1
						MSTRG.5066.1
						MSTRG.8797.1
						MSTRG.19229.1
						MSTRG.16856.1
						MSTRG.14450.4
						MSTRG.12131.1
						MSTRG.9463.1
						MSTRG.5258.1
						MSTRG.2121.1
						MSTRG.17906.1
						MSTRG.12536.1
						MSTRG.11481.3
						MSTRG.13896.4
						MSTRG.9308.1
						MSTRG.10921.3
						MSTRG.4669.1
						MSTRG.13256.1
						MSTRG.3787.1
						MSTRG.14407.1
						MSTRG.1497.1
						MSTRG.1902.3
						MSTRG.5904.1
						MSTRG.5306.1
						MSTRG.17658.1
						MSTRG.7254.3
						MSTRG.11336.2
						MSTRG.3788.1
						MSTRG.15899.1
						MSTRG.1909.5
						MSTRG.6449.1
						MSTRG.8068.4
						MSTRG.17558.1
						MSTRG.11865.1
						MSTRG.16345.2
						MSTRG.10474.1
						MSTRG.13314.1
						MSTRG.5857.1
						MSTRG.17787.1
						MSTRG.12173.1
						MSTRG.14718.1
						MSTRG.11287.1
						MSTRG.11513.1
						MSTRG.14492.2
						MSTRG.19024.1
						MSTRG.6056.1
						MSTRG.11120.1
						MSTRG.17440.1
						MSTRG.4821.1
						MSTRG.4095.1
						MSTRG.1370.1
						MSTRG.1397.6
						MSTRG.2307.1
						MSTRG.5294.1
						MSTRG.8936.1
						MSTRG.2241.1
						MSTRG.5426.1
						MSTRG.15864.4
						MSTRG.5821.3
						MSTRG.2804.1
						MSTRG.13480.1
						MSTRG.13256.3
						MSTRG.17625.1
						MSTRG.15229.1
						MSTRG.6969.1
						MSTRG.15333.1
						MSTRG.13206.1
						MSTRG.3850.1
						MSTRG.4619.1
						MSTRG.9667.1
						MSTRG.5001.2
						MSTRG.14409.1
						MSTRG.8330.1
						MSTRG.5292.2
						MSTRG.17297.3
						MSTRG.9729.1
						MSTRG.5643.1
						MSTRG.8257.1
						MSTRG.18828.2
						MSTRG.586.1
						MSTRG.13056.1
						MSTRG.17706.1
						MSTRG.17321.1
						MSTRG.4033.1
						MSTRG.18987.1
						MSTRG.5066.8
						MSTRG.12477.1
						MSTRG.14391.1
						MSTRG.9210.1
						MSTRG.4763.3
						MSTRG.14734.1
						MSTRG.15437.2
						MSTRG.11481.1
						MSTRG.16441.1
						MSTRG.13878.1
						MSTRG.10598.1
						MSTRG.19068.1
						MSTRG.17668.3
						MSTRG.4687.1
						MSTRG.5719.1
						MSTRG.6795.1
						MSTRG.9882.2
						MSTRG.6174.1
						MSTRG.13879.1
						MSTRG.9377.1
						MSTRG.15891.1
						MSTRG.12205.1
						MSTRG.2222.1
						MSTRG.2263.1
						MSTRG.5986.1
						MSTRG.14471.1
						MSTRG.14428.1
						MSTRG.6954.2
						MSTRG.9718.1
						MSTRG.1996.1
						MSTRG.1408.3
						MSTRG.7057.1
						MSTRG.5821.4
						MSTRG.14391.2
						MSTRG.9037.1
						MSTRG.12523.1
						MSTRG.18186.1
						MSTRG.3973.2
						MSTRG.15309.1
						MSTRG.4343.1
						MSTRG.13430.1
						MSTRG.641.1
						MSTRG.9435.1
						MSTRG.5001.1
						MSTRG.1745.1
						MSTRG.18517.1
						MSTRG.16468.2
						MSTRG.14515.1
						MSTRG.5303.2
						MSTRG.16859.1
						MSTRG.11481.4
						MSTRG.13063.2
						MSTRG.8053.1
						MSTRG.11792.2
						MSTRG.17794.2
						MSTRG.1858.1
						MSTRG.3931.1
						MSTRG.18989.2
						MSTRG.8068.3
						MSTRG.16593.1
						MSTRG.1024.1
						MSTRG.7522.2
						MSTRG.19210.1
						MSTRG.10921.4
						MSTRG.9434.1
						MSTRG.15072.1
						MSTRG.19023.1
						MSTRG.1182.1
						MSTRG.5292.3
						MSTRG.16467.1
						MSTRG.5066.6
						MSTRG.7271.2
						MSTRG.7009.2
						MSTRG.9299.2
						MSTRG.15718.3
						MSTRG.16950.1
						MSTRG.2166.2
						MSTRG.1880.3
						MSTRG.12174.1
						MSTRG.1141.1
						MSTRG.4988.1
						MSTRG.16441.5
						MSTRG.1234.2
						MSTRG.8820.1
						MSTRG.5014.3
						MSTRG.4160.1
						MSTRG.14341.1
						MSTRG.12473.1
						MSTRG.13409.5
						MSTRG.17395.1
						MSTRG.3044.1
						MSTRG.6152.1
						MSTRG.3307.1
						MSTRG.8169.1
						MSTRG.16149.1
						MSTRG.14406.1
						MSTRG.15333.2
						MSTRG.3015.2
						MSTRG.11071.1
						MSTRG.18148.2
						MSTRG.11481.6
						MSTRG.4343.2
						MSTRG.9624.1
						MSTRG.2115.1
						MSTRG.18864.1
						MSTRG.13090.1
						MSTRG.7517.2
						MSTRG.12958.4
						MSTRG.9182.1
						MSTRG.2691.1
						MSTRG.4165.2
						MSTRG.14005.3
						MSTRG.12698.1
						MSTRG.889.1
						MSTRG.14819.1
						MSTRG.6608.1
						MSTRG.11481.5
						MSTRG.18830.1
						MSTRG.19193.1
						MSTRG.16441.2
						MSTRG.16771.1
						MSTRG.8046.1
						MSTRG.16048.1
						MSTRG.1621.2
						MSTRG.2140.1
						MSTRG.2787.1
						MSTRG.4680.2
						MSTRG.12285.1
						MSTRG.1342.1
						MSTRG.11787.1
						MSTRG.16151.1
						MSTRG.4680.3
						MSTRG.5781.1
						MSTRG.2517.1
						MSTRG.13896.3
						MSTRG.6054.1
						MSTRG.2203.1
						MSTRG.13514.2
						MSTRG.14492.1
						MSTRG.16924.1
						MSTRG.1909.3
						MSTRG.4727.1
						MSTRG.13692.2
						MSTRG.10359.1
						MSTRG.4763.1
						MSTRG.19002.1
						MSTRG.13871.1
						MSTRG.13692.1
						MSTRG.2829.1
						MSTRG.1377.1
						MSTRG.6085.1
						MSTRG.4480.4
						MSTRG.12435.1
						MSTRG.11072.1
						MSTRG.12929.1
						MSTRG.14317.1
						MSTRG.3474.1
						MSTRG.13896.1
						MSTRG.7820.1
						MSTRG.18447.1
						MSTRG.19295.6
						MSTRG.1141.2
						MSTRG.15073.1
						MSTRG.3932.1
						MSTRG.8941.1
						MSTRG.16089.1
						MSTRG.14816.1
						MSTRG.7254.4
						MSTRG.18250.1
						MSTRG.7254.1
						MSTRG.7517.3
						MSTRG.3224.1
						MSTRG.12923.1
						MSTRG.18021.3
						MSTRG.16836.1
						MSTRG.5658.5
						MSTRG.5630.1
						MSTRG.6597.1
						MSTRG.19614.1
						MSTRG.5132.1
						MSTRG.14962.2
						MSTRG.2589.1
						MSTRG.8046.2
						MSTRG.10891.1
						MSTRG.8534.1
						MSTRG.1397.4
						MSTRG.3009.1
						MSTRG.5410.1
						MSTRG.13886.1
						MSTRG.1397.3
						MSTRG.762.1
						MSTRG.14368.1
						MSTRG.17298.1
						MSTRG.5258.2
						MSTRG.4719.1
						MSTRG.17482.2
						MSTRG.17048.1
						MSTRG.1909.1
						MSTRG.10011.1
						MSTRG.3734.5
						MSTRG.15782.2
						MSTRG.15718.2
						MSTRG.13677.1
						MSTRG.10010.1
						MSTRG.893.1
						MSTRG.10704.1
						MSTRG.2482.1
						MSTRG.19367.1
						MSTRG.9727.1
						MSTRG.5821.2
						MSTRG.12677.1
						MSTRG.15383.1
						MSTRG.19295.8
						MSTRG.16942.2
						MSTRG.13058.1
						MSTRG.16150.1
						MSTRG.19295.7
						MSTRG.2929.1
						MSTRG.96.1
						MSTRG.9882.1
						MSTRG.13896.2
						MSTRG.554.1
						MSTRG.16157.1
						MSTRG.10909.1
