# Supplementary material for: Volatile Evolution of Long Non-Coding RNA Repertoire in Retinal Pigment Epithelium: Insights from Comparison of Bovine and Human RNA Expression Profiles
Source: Genes (Basel). 2019 Mar 8;10(3):205. doi: 10.3390/genes10030205 (PMC6471466; doi:10.3390/genes10030205)
Supplement: Supplementary file 1 [file genes-10-00205-s001.zip › TableS2-RPE lncRNAs Rfam.xlsx]

## Sheet: Sheet1
queryname	targetname	accession	mdlto	seqfrom	seqto	strand	trunc	pass	gc	bias	score	Evalue
MSTRG.1909.1	Six3os1_3	RF02248		1067	993	-	no	1	0.59	0	97.9	2.1e-26
MSTRG.1909.3	Six3os1_5	RF02250	272	349	79	-	no	1	0.58	0	274.3	1e-66
MSTRG.1909.2	Six3os1_3	RF02248	75	1061	987	-	no	1	0.59	0	97.9	2.1e-26
MSTRG.3641.1	ZNFX1-AS1_2	RF02216	93	211	302	+	no	1	0.58	0	73.3	3.4e-17
MSTRG.3641.2	SNORD12	RF00581	90	571	662	+	no	1	0.45	0	95.4	1.9e-22
MSTRG.5821.1	TUG1_3	RF01891	236	2130	2368	+	no	1	0.5	0	217.2	6.3e-44
MSTRG.5821.1	TUG1_4	RF01892	180	2680	2856	+	no	1	0.41	0	187.3	3.5e-28
MSTRG.5821.1	TUG1_1	RF01882	145	1361	1504	+	no	1	0.38	0	143.8	4.2e-22
MSTRG.5821.1	TUG1_2	RF01883	89	1651	1739	+	no	1	0.36	0	112.8	1.1e-19
MSTRG.5821.2	TUG1_3	RF01891	236	2130	2368	+	no	1	0.5	0	217.2	6.3e-44
MSTRG.5821.3	TUG1_3	RF01891	236	2051	2302	+	no	1	0.5	0	160.1	6.8e-32
MSTRG.5821.4	TUG1_3	RF01891	236	1898	2149	+	no	1	0.5	0	160.1	6.8e-32
MSTRG.7248.1	mir-22	RF00653	88	142	226	+	no	1	0.54	0	92.2	2.3e-21
MSTRG.7450.1	SNORD49	RF00277	71	377	443	+	no	1	0.48	0	64.3	1.2e-14
MSTRG.8765.1	SNORA73	RF00045	219	314	517	+	no	1	0.58	0	206.9	5.7e-56
MSTRG.8765.2	SNORA73	RF00045	219	314	517	+	no	1	0.58	0	206.9	5.7e-56
MSTRG.9718.1	MEG3_2	RF01872	105	364	468	+	no	1	0.61	0	123.8	7.1e-25
MSTRG.13090.1	NEAT1_3	RF01957	159	925	1083	+	no	1	0.55	0	167.2	1.1e-27
MSTRG.13090.1	NEAT1_2	RF01956	116	585	711	+	no	1	0.54	4.4	111.6	7e-24
MSTRG.13090.1	NEAT1_1	RF01955	122	457	577	+	no	1	0.61	0	121.9	1.3e-23
MSTRG.13098.1	MALAT1	RF01871	95	3474	3577	+	no	1	0.24	14.5	74.6	3e-10
MSTRG.13227.1	H19_1	RF01972	71	119	50	-	no	1	0.7	0	79.6	8.8e-10
MSTRG.13409.1	mir-9	RF00237	62	122	183	+	no	1	0.39	0	81.1	1.1e-18
MSTRG.13871.1	SECIS_1	RF00031	64	997	1062	+	no	1	0.38	0	39.8	1.1e-06
MSTRG.19295.1	mir-374	RF00840	71	3128	3198	+	no	1	0.41	0	92.8	1.2e-22
MSTRG.19295.1	FTX_3	RF02121	147	338	188	-	no	1	0.48	0	125.3	1.5e-21
MSTRG.19295.1	FTX_2	RF02120	97	438	343	-	no	1	0.47	0	103.9	1.1e-20
MSTRG.19295.1	FTX_5	RF02122	117	109	1	-	3'	3	0.56	0	76.9	6e-10
MSTRG.19295.2	FTX_4	RF02123	141	139	1	-	no	1	0.47	0	139.4	6.1e-25
MSTRG.19295.3	mir-374	RF00840	71	2766	2836	+	no	1	0.41	0	92.8	1.2e-22
MSTRG.19292.1	Xist_exon4	RF01881	126	6678	6803	+	no	1	0.48	0	134.4	2.5e-29
MSTRG.19292.1	XIST_intron	RF02266	68	13235	13302	+	no	1	0.41	0	97.3	6e-21
