# Supplementary material for: Volatile Evolution of Long Non-Coding RNA Repertoire in Retinal Pigment Epithelium: Insights from Comparison of Bovine and Human RNA Expression Profiles
Source: Genes (Basel). 2019 Mar 8;10(3):205. doi: 10.3390/genes10030205 (PMC6471466; doi:10.3390/genes10030205)
Supplement: Supplementary file 1 [file genes-10-00205-s001.zip › TableS3-Differentially expressed RPE lncRNAs.xlsx]

## Sheet: deg_list49
	native retina\RPE			bovine 4weeks culture\fresh RPE			bovine 8weeks culture\fresh RPE			ARPE19 cells		Human genome		READS
Gene name	baseMean	log2FoldChange	padj	baseMean	log2FoldChange	padj	baseMean	log2FoldChange	padj	ave.rpkm	ave.reads	annotation	lncrna
MSTRG.13090	6175.61	2.42702	7.45e-31	9016.25	1.87083	8.01281e-15	3028.53	1.42323	0.00101008	52.6843	648	NEAT1	Y
MSTRG.5066	2160.63	7.28091	1.38e-49	73.5368	-3.38019	1.14512e-11	30.6377	-3.65446	5.58654e-06	4.74874	1532.67	linc00982	Y
MSTRG.12477	1454.11	-1.74403	4.95e-10	829.46	-1.926	3.40115e-10	324.562	-2.637	1.41486e-19	1.8918	0	PCD3 UTR	N
MSTRG.5719	236.409	-3.92976	6.49e-20	357.866	-5.51091	5.8262e-46	151.933	-5.61401	5.84556e-20	0.0135171	2.66667	new gene	Y	in promoter of MSI1
MSTRG.2517	212.939	-2.91284	5.43e-05	555.268	-1.79247	9.19376e-10	239.461	-1.69958	5.01501e-10	0.734643	1.33333	LINC000094	Y
MSTRG.17658	136.85	2.50414	2.35e-23	166.147	-6.35612	1.68077e-20	69.7328	-7.7927	1.0916e-10	0.228046	63.6667	new gene/isoform of MFAP3L	?	in promoter-exon of MFAP3L
MSTRG.4098	95.2081	4.13774	4.72e-39	2751.48	-3.46697	8.46638e-27	1109.55	-4.82228	1.26611e-24	15.9603	2018	C8orf88	N
MSTRG.7732	64.2656	1.55957	5.03e-09	152.894	-2.40432	3.83168e-10	56.27	-4.92141	2.42656e-07	3.87962	0	FZD2 UTR	N
MSTRG.14841	60.9234	-4.29033	9.96e-39	116.396	-5.1689	6.1899e-22	55.3865	-2.60183	0.00637824	0	0	intron COPG2	?	no read
MSTRG.13628	53.4911	-2.31683	5.59e-08	33.0275	-7.56383	1.66768e-09	28.0497	-4.09092	2.49529e-06	0.480751	0	HIST2H2AA4	N
MSTRG.16882	35.9201	2.14808	4.94e-13	124.53	3.627	2.71717e-05	62.1372	3.87114	0.000173906	2.14938	154	KANK2 antisense	?
MSTRG.13514	14.3806	3.96323	5.17e-17	137.861	2.75961	2.19324e-09	32.9045	1.75828	0.00747056	2.796	0	S100A6	N
MSTRG.17794	6.43456	3.0095	0.000814555	29.1014	4.23305	3.06811e-06	42.0598	6.68784	6.35397e-07	0	0	introm GLDC	?	no read, one exon
MSTRG.13096	5.99144	1.6414	0.00218349	47.6894	2.79387	2.44034e-06	333.504	6.98502	2.04064e-43	1.36459	171.667	NEAT1	Y
MSTRG.7254	3.6069	-4.95537	3.54e-10	41.9088	-7.02818	2.34046e-09	50.1849	-6.47253	3.28492e-08	0.00585118	0	new gene	?	no read, upstream RPA1
MSTRG.7405	3.07017	-4.61384	1.06e-05	43.8155	-6.60942	2.18139e-12	18.4637	-5.97667	3.01925e-06	0	0	intromns GUCY2D	?	no read
MSTRG.558	2.61632	-1.79606	0.00881369	713.482	-4.2046	6.74633e-28	293.122	-5.93359	9.85366e-21	0	0	CHST2 UTR antisense	N	no read
MSTRG.9263	2.20769	-3.76016	1.52e-06	183.233	-8.58029	1.21236e-22	80.0467	-4.9197	1.41551e-07	0	0	intron GABRA5	new isoform GABRA5
MSTRG.8797	2.00464	-3.08331	4.78e-05	134.486	1.94962	6.22867e-07	44.0491	1.46013	0.00242849	0	332165	TRNP1 antisense	N	No read
MSTRG.764	1.15498	3.5805	0.00104767	10.4675	4.30328	0.000455307	455.029	10.6357	5.62968e-21		0	No	?	No read, one exon, promotor RFTN1
MSTRG.6056	1.03331	-2.58323	0.00921692	48.9793	-8.16976	7.3257e-12	20.7767	-6.11755	2.28181e-06	0.11327	0	No	?	No read
MSTRG.1654	7128.19	4.61256	1.16e-135				843.759	-1.86191	0.00104611	208.464	0	B2M UTR	N
MSTRG.8068	1618.59	-4.37932	1.3e-09				49.6433	9.26531	1.04827e-12	0.0619575	548.667	RGS9	N
MSTRG.9308	1052.08	2.36084	5.91e-25				643.528	2.09931	4.46515e-14	0	241.333	AKAP13	N
MSTRG.1621	59.1982	4.08783	2.77e-17				433.951	5.25931	2.16971e-28	4.70853	0	FLRT2	N
MSTRG.2804	24.1506	-2.70952	4.83e-11				16.4001	-2.56685	0.00813759	2.02251	1.66667	SACS	N
MSTRG.15437	14.9903	1.18347	1.24e-07				102.979	3.20604	9.36568e-06	0.00155163	0	RPL41 antisense	?
MSTRG.9114	11.5525	5.02693	7.86e-14				558.295	-3.57376	3.67515e-07	0.0514931	0	SELENOP	N
MSTRG.9986	5.83978	5.98559	1.13e-16				103.466	-1.63311	0.00500823	0	0	intron MITF	?	no read, one exon
MSTRG.6022	1.37339	-3.49981	0.00161471				101.994	-1.81859	0.00938676	9.68153	3	intron HSD17B2	?	no read, one exon
MSTRG.14528	599.245	-1.30052	7.77e-16	153.676	-1.2241	9.61503e-05				1.49349	0.666667	MAGI2 UTR	N
MSTRG.4949	82.2094	4.36473	4.64e-05	3408.31	-1.83957	0.00306829				14.329	9.33333	DHRS3	N
MSTRG.3237	19.0753	-5.23325	2e-20	34.4811	2.06132	7.64795e-05				0.0308837	2	intron PFKP	?	no read
MSTRG.6449	7.62566	-1.28196	0.000360037	123.62	-2.34294	4.99589e-10				0.105913	1.08459e+06	no	?	no read, one exon
MSTRG.5292	5.79401	-1.08206	0.00907459	28.7461	-1.73375	0.0258495				0.126244	1	no	?	no reads
MSTRG.14648	3.15282	-1.99673	0.00175057	99.7148	2.47085	0.00251757				0.0554533	68.6667	FKBP9 UTR antisense	?
MSTRG.12313	1.38614	-2.48802	0.00481913	5294.24	-1.62945	4.48932e-09				0.00256092	661.667	SORBS2	N
MSTRG.1397	55.9393	0.208601	0.669342	5.06517	-4.87666	0.00155358	18.7468	-5.98257	3.83507e-06	0.3761	0	OTX2-AS1	Y
MSTRG.19295	56.362	0.0814934	0.779439	674.422	-1.21588	0.000999624	20.1383	2.92553	2.24796e-05	2.99661	0	FTX	N
MSTRG.13409	410.428	-0.637962	0.116697	11.5806	-4.67174	5.37383e-05	46.9671	-3.0826	0.000837471	0	0	C1orf61	N
MSTRG.1909	130.707	0.289129	0.23488	17.3905	-1.98205	0.032264	28.5336	-4.02647	4.62287e-06	0	55871	LINC01833	Y
MSTRG.12867	32.2926	0.270753	0.830775	394.036	-4.11531	1.074e-18	165.496	-4.56817	2.85249e-17	4.90261	1536.33	SVIP	N
MSTRG.9718	54.4535	-0.612614	0.640999				76.3475	5.30542	6.24925e-07	0.0663642	5.33333	MEG3	N
MSTRG.5821	5222.03	-0.515987	0.000494401				111.811	-1.34304	0.000395507	12.351	0	TUG1	Y
MSTRG.2263	396.437	0.46298	0.162112				1266.53	-1.07382	0.000233469	1.71349	0	CYS1	N
MSTRG.14819	97.4086	-0.62468	0.372989				138.007	1.05646	0.000495792	0	1.33333	NRF1 UTR	N
MSTRG.18250	23.7939	-0.251926	0.85017				215.429	2.81193	5.70643e-12	0	0	ZNF462 utr	N
MSTRG.13063	27.4276	2.1326	0.0941447				1254.58	5.08719	5.95255e-64	0.0276829	0	ATG2A	N
MSTRG.14391	30.1684	0.321117	0.839321	26.3274	2.33338	0.0274007				0	0	CDK14	N

## Sheet: Sheet1
	native retina\RPE			bovine 4weeks culture\fresh RPE			bovine 8weeks culture\fresh RPE			Human genome
Gene name	baseMean	log2FoldChange	padj	baseMean	log2FoldChange	padj	baseMean	log2FoldChange	padj	annotation	lncrna
MSTRG.13090	6175.61	2.42702	7.45e-31	9016.25	1.87083	8.01281e-15	3028.53	1.42323	0.00101008	NEAT1	Y
MSTRG.13096	5.99144	1.6414	0.00218349	47.6894	2.79387	2.44034e-06	333.504	6.98502	2.04064e-43	NEAT1	Y
MSTRG.5066	2160.63	7.28091	1.38e-49	73.5368	-3.38019	1.14512e-11	30.6377	-3.65446	5.58654e-06	linc00982	Y
MSTRG.5821	5222.03	-0.515987	0.000494401	351.113	-0.210506	0.520392	111.811	-1.34304	0.000395507	TUG1	Y
MSTRG.2517	212.939	-2.91284	5.43e-05	555.268	-1.79247	9.19376e-10	239.461	-1.69958	5.01501e-10	LINC000094	Y
MSTRG.1397	55.9393	0.208601	0.669342	5.06517	-4.87666	0.00155358	18.7468	-5.98257	3.83507e-06	OTX2-AS1	Y
MSTRG.1909	130.707	0.289129	0.23488	17.3905	-1.98205	0.032264	28.5336	-4.02647	4.62287e-06	LINC01833	Y
MSTRG.14528	599.245	-1.30052	7.77e-16	153.676	-1.2241	9.61503e-05	88.4532	-0.0835989	0.886332	MAGI2-AS	Y
MSTRG.9263	2.20769	-3.76016	1.52e-06	183.233	-8.58029	1.21236e-22	80.0467	-4.9197	1.41551e-07	intron GABRA5	N
MSTRG.12477	1454.11	-1.74403	4.95e-10	829.46	-1.926	3.40115e-10	324.562	-2.637	1.41486e-19	PSD3 UTR	N
MSTRG.4098	95.2081	4.13774	4.72e-39	2751.48	-3.46697	8.46638e-27	1109.55	-4.82228	1.26611e-24	C8orf88	N
MSTRG.7732	64.2656	1.55957	5.03e-09	152.894	-2.40432	3.83168e-10	56.27	-4.92141	2.42656e-07	FZD2 UTR	N
MSTRG.13628	53.4911	-2.31683	5.59e-08	33.0275	-7.56383	1.66768e-09	28.0497	-4.09092	2.49529e-06	HIST2H2AA4	N
MSTRG.13514	14.3806	3.96323	5.17e-17	137.861	2.75961	2.19324e-09	32.9045	1.75828	0.00747056	S100A6	N
MSTRG.558	2.61632	-1.79606	0.00881369	713.482	-4.2046	6.74633e-28	293.122	-5.93359	9.85366e-21	CHST2 UTR	N
MSTRG.8797	2.00464	-3.08331	4.78e-05	134.486	1.94962	6.22867e-07	44.0491	1.46013	0.00242849	TRNP1	N
MSTRG.1654	7128.19	4.61256	1.16e-135				843.759	-1.86191	0.00104611	B2M UTR	N
MSTRG.8068	1618.59	-4.37932	1.3e-09				49.6433	9.26531	1.04827e-12	RGS9	N
MSTRG.9308	1052.08	2.36084	5.91e-25				643.528	2.09931	4.46515e-14	AKAP13	N
MSTRG.1621	59.1982	4.08783	2.77e-17				433.951	5.25931	2.16971e-28	FLRT2	N
MSTRG.2804	24.1506	-2.70952	4.83e-11				16.4001	-2.56685	0.00813759	SACS	N
MSTRG.9114	11.5525	5.02693	7.86e-14				558.295	-3.57376	3.67515e-07	SELENOP	N
MSTRG.5719	236.409	-3.92976	6.49e-20	357.866	-5.51091	5.8262e-46	151.933	-5.61401	5.84556e-20	new gene in prom MSI	Y
MSTRG.4949	82.2094	4.36473	4.64e-05	3408.31	-1.83957	0.00306829				DHRS3	N
MSTRG.12313	1.38614	-2.48802	0.00481913	5294.24	-1.62945	4.48932e-09				SORBS2	N
MSTRG.19295	56.362	0.0814934	0.779439	674.422	-1.21588	0.000999624	20.1383	2.92553	2.24796e-05	FTX	Y
MSTRG.13409	410.428	-0.637962	0.116697	11.5806	-4.67174	5.37383e-05	46.9671	-3.0826	0.000837471	C1orf61	N
MSTRG.12867	32.2926	0.270753	0.830775	394.036	-4.11531	1.074e-18	165.496	-4.56817	2.85249e-17	SVIP	N
MSTRG.9718	54.4535	-0.612614	0.640999				76.3475	5.30542	6.24925e-07	MEG3	Y
MSTRG.2263	396.437	0.46298	0.162112				1266.53	-1.07382	0.000233469	CYS1	N
MSTRG.14819	97.4086	-0.62468	0.372989				138.007	1.05646	0.000495792	NRF1 UTR	N
MSTRG.18250	23.7939	-0.251926	0.85017				215.429	2.81193	5.70643e-12	ZFAS1	Y
MSTRG.13063	27.4276	2.1326	0.0941447				1254.58	5.08719	5.95255e-64	ATG2A	N
MSTRG.14391	30.1684	0.321117	0.839321	26.3274	2.33338	0.0274007				CDK14	N
MSTRG.17658	136.85	2.50414	2.35e-23	166.147	-6.35612	1.68077e-20	69.7328	-7.7927	1.0916e-10	new gene/isoform of MFAP3L	N
MSTRG.14841	60.9234	-4.29033	9.96e-39	116.396	-5.1689	6.1899e-22	55.3865	-2.60183	0.00637824	intron COPG2	N
MSTRG.16882	35.9201	2.14808	4.94e-13	124.53	3.627	2.71717e-05	62.1372	3.87114	0.000173906	KANK2 antisense	N
MSTRG.17794	6.43456	3.0095	0.000814555	29.1014	4.23305	3.06811e-06	42.0598	6.68784	6.35397e-07	introm GLDC	N
MSTRG.7254	3.6069	-4.95537	3.54e-10	41.9088	-7.02818	2.34046e-09	50.1849	-6.47253	3.28492e-08	new gene	N
MSTRG.7405	3.07017	-4.61384	1.06e-05	43.8155	-6.60942	2.18139e-12	18.4637	-5.97667	3.01925e-06	introns GUCY2D	N
MSTRG.764	1.15498	3.5805	0.00104767	10.4675	4.30328	0.000455307	455.029	10.6357	5.62968e-21	No	N
MSTRG.6056	1.03331	-2.58323	0.00921692	48.9793	-8.16976	7.3257e-12	20.7767	-6.11755	2.28181e-06	No	N
MSTRG.15437	14.9903	1.18347	1.24e-07				102.979	3.20604	9.36568e-06	RPL41	N
MSTRG.9986	5.83978	5.98559	1.13e-16				103.466	-1.63311	0.00500823	intron MITF	N
MSTRG.6022	1.37339	-3.49981	0.00161471				101.994	-1.81859	0.00938676	intron HSD17B2	N
MSTRG.3237	19.0753	-5.23325	2e-20	34.4811	2.06132	7.64795e-05				intron PFKP	N
MSTRG.6449	7.62566	-1.28196	0.000360037	123.62	-2.34294	4.99589e-10				no	N
MSTRG.5292	5.79401	-1.08206	0.00907459	28.7461	-1.73375	0.0258495				no	N
MSTRG.14648	3.15282	-1.99673	0.00175057	99.7148	2.47085	0.00251757				FKBP9 UTR antisense	N

## Sheet: Sheet2
	native retina\RPE			bovine 4weeks culture\fresh RPE			bovine 8weeks culture\fresh RPE			ARPE19 cells 4D\4M			Human genome
Gene name	baseMean	FoldChange	padj	baseMean	FoldChange	padj	baseMean	FoldChange	padj	baseMean	FoldChange	padj	annotation	lncrna
MSTRG.13090	6175.61	2.42702	7.45e-31	9016.25	1.87083	8.01281e-15	3028.53	1.42323	0.00101008	0.641272	0.122611		NEAT1	Y
MSTRG.13096	5.99144	1.6414	0.00218349	47.6894	2.79387	2.44034e-06	333.504	6.98502	2.04064e-43	0.640561	1.31241		NEAT1	Y
MSTRG.5066	2160.63	7.28091	1.38e-49	73.5368	-3.38019	1.14512e-11	30.6377	-3.65446	5.58654e-06	166.766	-4.28966	9.7e-42	linc00982	Y
MSTRG.5821	5222.03	-0.515987	0.000494401	351.113	-0.210506	0.520392	111.811	-1.34304	0.000395507	2399.04	-0.224061	0.00611563	TUG1	Y
MSTRG.2517	212.939	-2.91284	5.43e-05	555.268	-1.79247	9.19376e-10	239.461	-1.69958	5.01501e-10	1087.27	-0.146194	0.223708	LINC000094	Y
MSTRG.1397	55.9393	0.208601	0.669342	5.06517	-4.87666	0.00155358	18.7468	-5.98257	3.83507e-06	15.1083	-2.32685	0.00530889	OTX2-AS1	Y
MSTRG.1909	130.707	0.289129	0.23488	17.3905	-1.98205	0.032264	28.5336	-4.02647	4.62287e-06	45.829	7.82674	4.05e-13	LINC01833	Y
MSTRG.14528	599.245	-1.30052	7.77e-16	153.676	-1.2241	9.61503e-05	88.4532	-0.0835989	0.886332	0			MAGI2-AS	Y
MSTRG.5719	236.409	-3.92976	6.49e-20	357.866	-5.51091	5.8262e-46	151.933	-5.61401	5.84556e-20	0			new gene	Y
MSTRG.19295	56.362	0.0814934	0.779439	674.422	-1.21588	0.000999624	20.1383	2.92553	2.24796e-05	0.495491	0.479946		FTX	Y
MSTRG.9718	54.4535	-0.612614	0.640999				76.3475	5.30542	6.24925e-07	2239.6	-12.437	1.47e-42	MEG3	Y
MSTRG.18250	23.7939	-0.251926	0.85017				215.429	2.81193	5.70643e-12	0			ZFAS1	Y
