# Supplementary material for: Volatile Evolution of Long Non-Coding RNA Repertoire in Retinal Pigment Epithelium: Insights from Comparison of Bovine and Human RNA Expression Profiles
Source: Genes (Basel). 2019 Mar 8;10(3):205. doi: 10.3390/genes10030205 (PMC6471466; doi:10.3390/genes10030205)
Supplement: Supplementary file 1 [file genes-10-00205-s001.zip › TableS4-qPCR confirmation of bovine lncRNA expression.xls]

## Sheet: Sheet1
mstrg	RNA-seq	q-pcr
MSTRG.5066_8	401.196	19.7302		0.894356
MSTRG.5066_2	161.911	2.76466e-05
MSTRG.4098	125.767	0.000534435
MSTRG.5719	25.7177	0.425722
MSTRG.15073	19.5702	0.00121309
MSTRG.17658	19.0694	0.0322737
MSTRG.2240	15.0492	0.0121244
MSTRG.13480	14.596	0.0548507
MSTRG.6056	10.0126	0.0870187
MSTRG.6927	8.63885	0.0121433
MSTRG.1621	3.54975	0.272588
MSTRG.10728	1.93272	0.00107998
MSTRG.6771	0.0693962	0.000680074
